# Supplementary material for: Systematic analysis of the lysine acetylome reveals diverse functions of lysine acetylation in the oleaginous yeast Yarrowia lipolytica
Source: AMB Express. 2017 May 12;7:94. doi: 10.1186/s13568-017-0393-2 (PMC5427063; doi:10.1186/s13568-017-0393-2)
Supplement: Supplementary file 2 — Additional file 2: Table S1. The identified acetylated sites in Y. lipolytica. [file 13568_2017_393_MOESM2_ESM.xls]

## Sheet: Table S1
Table S1. The identifed acetylated sites in Y. lipolytica
Protein	Fasta headers	Localization prob	PEP	Modified sequence	Modification (K) Probabilities	Position	Mass error [ppm]	Peptide Score	Motif Peptide	Motif Logo	Subcellular Location	biological_process	molecular_function	cellular_component	KO No.	Gene desc	Pathway desc	Interpro ID	Domain desc
F2Z694	>tr|F2Z694|F2Z694_YARLI YALI0D08228p OS=Yarrowia lipolytica (strain CLIB 122 / E 150) GN=YALI0_D08228g PE=3 SV=1	1	1.7976e-05	_PYK(ac)GIIDCFK_	PYK(1)GIIDCFK	52	-1.7695	114.86	IKQGRLSRPYKGIIDCFKRTA	.........YK..........	mitochondria				K02143	ATPeFK:F-type H+-transporting ATPase subunit k;ATPeFK:F-type H+-transporting ATPase subunit k;	Metabolic pathways - Yarrowia lipolytica ;Oxidative phosphorylation - Yarrowia lipolytica ;	IPR021278;	Protein of unknown function DUF2611;
Q6CBH8	>tr|Q6CBH8|Q6CBH8_YARLI YALI0C18645p OS=Yarrowia lipolytica (strain CLIB 122 / E 150) GN=YALI0_C18645g PE=4 SV=1	1	0.0333871	_SYK(ac)ACLNCR_	SYK(1)ACLNCR	70	-0.11006	46.001	KAQNVFRRSYKACLNCRKRKI	.........YK..........	plasma membrane	nitrogen compound metabolic process;purine nucleoside triphosphate biosynthetic process;purine ribonucleoside biosynthetic process;ribonucleoside triphosphate biosynthetic process;purine nucleoside triphosphate metabolic process;nucleoside triphosphate bi	molecular_function;transporter activity;ion transmembrane transporter activity;inorganic cation transmembrane transporter activity;substrate-specific transmembrane transporter activity;transmembrane transporter activity;substrate-specific transporter acti	mitochondrial inner membrane;mitochondrial envelope;envelope;intracellular membrane-bounded organelle;intracellular;mitochondrion;cytoplasm;organelle;macromolecular complex;mitochondrial membrane part;membrane-bounded organelle;organelle membrane;organell	K02140	ATPeFG:F-type H+-transporting ATPase subunit g;ATPeFG:F-type H+-transporting ATPase subunit g;	Metabolic pathways - Yarrowia lipolytica ;Oxidative phosphorylation - Yarrowia lipolytica ;	IPR006808;	ATPase, F0 complex, subunit G, mitochondrial;
Q6C430	>tr|Q6C430|Q6C430_YARLI YALI0E30217p OS=Yarrowia lipolytica (strain CLIB 122 / E 150) GN=YALI0_E30217g PE=4 SV=1	1	0.000208557	_FAQLEYK(ac)SGDAER_	FAQLEYK(1)SGDAER	1460	-0.19222	85.837	CAIKFAQLEYKSGDAERGRTL	.........YK..........	nuclear	nitrogen compound metabolic process;purine nucleoside triphosphate biosynthetic process;purine ribonucleoside biosynthetic process;ribonucleoside triphosphate biosynthetic process;purine nucleoside triphosphate metabolic process;nucleoside triphosphate bi	molecular_function;transporter activity;ion transmembrane transporter activity;inorganic cation transmembrane transporter activity;substrate-specific transmembrane transporter activity;transmembrane transporter activity;substrate-specific transporter acti	mitochondrial inner membrane;mitochondrial envelope;envelope;intracellular membrane-bounded organelle;intracellular;mitochondrion;cytoplasm;organelle;macromolecular complex;mitochondrial membrane part;membrane-bounded organelle;organelle membrane;organell	K02140	ATPeFG:F-type H+-transporting ATPase subunit g;ATPeFG:F-type H+-transporting ATPase subunit g;	Metabolic pathways - Yarrowia lipolytica ;Oxidative phosphorylation - Yarrowia lipolytica ;	IPR006808;	ATPase, F0 complex, subunit G, mitochondrial;
Q6C3J9	>tr|Q6C3J9|Q6C3J9_YARLI YALI0E34221p OS=Yarrowia lipolytica (strain CLIB 122 / E 150) GN=YALI0_E34221g PE=4 SV=1	1	0.0119201	_SGGWTLPYK(ac)FGK_	SGGWTLPYK(1)FGK	152	0.091053	61.48	LRSGGWTLPYKFGKEGRIRYF	.........YK..........	cytosol	nitrogen compound metabolic process;purine nucleoside triphosphate biosynthetic process;purine ribonucleoside biosynthetic process;ribonucleoside triphosphate biosynthetic process;purine nucleoside triphosphate metabolic process;nucleoside triphosphate bi	molecular_function;transporter activity;ion transmembrane transporter activity;inorganic cation transmembrane transporter activity;substrate-specific transmembrane transporter activity;transmembrane transporter activity;substrate-specific transporter acti	mitochondrial inner membrane;mitochondrial envelope;envelope;intracellular membrane-bounded organelle;intracellular;mitochondrion;cytoplasm;organelle;macromolecular complex;mitochondrial membrane part;membrane-bounded organelle;organelle membrane;organell	K02140	ATPeFG:F-type H+-transporting ATPase subunit g;ATPeFG:F-type H+-transporting ATPase subunit g;	Metabolic pathways - Yarrowia lipolytica ;Oxidative phosphorylation - Yarrowia lipolytica ;	IPR006808;	ATPase, F0 complex, subunit G, mitochondrial;
Q6C3J7	>tr|Q6C3J7|Q6C3J7_YARLI YALI0E34265p OS=Yarrowia lipolytica (strain CLIB 122 / E 150) GN=YALI0_E34265g PE=4 SV=1	1	2.02316e-05	_IGYK(ac)CPTTVR_	IGYK(1)CPTTVR	95	-0.32251	114.89	YAEPFQKIGYKCPTTVRFSTV	.........YK..........	cytosol,nuclear	gene expression;organic substance biosynthetic process;biosynthetic process;macromolecule biosynthetic process;cellular macromolecule metabolic process;cellular process;biological_process;cellular macromolecule biosynthetic process;metabolic process;organ	molecular_function;structural molecule activity;structural constituent of ribosome;	cell;cellular_component;intracellular;cytoplasmic part;cytoplasm;intracellular non-membrane-bounded organelle;organelle;macromolecular complex;non-membrane-bounded organelle;ribonucleoprotein complex;cell part;intracellular organelle;intracellular part;ri				IPR011332;	Zinc-binding ribosomal protein;
Q6CC10	>tr|Q6CC10|Q6CC10_YARLI YALI0C13706p OS=Yarrowia lipolytica (strain CLIB 122 / E 150) GN=YALI0_C13706g PE=4 SV=1	1	1.71032e-05	_TPEYK(ac)QIQGR_	TPEYK(1)QIQGR	297	1.3732	115.78	RPTEYRTPEYKQIQGRDLQLA	.........YK..........	mitochondria	gene expression;organic substance biosynthetic process;biosynthetic process;macromolecule biosynthetic process;cellular macromolecule metabolic process;cellular process;biological_process;cellular macromolecule biosynthetic process;metabolic process;organ	molecular_function;structural molecule activity;structural constituent of ribosome;	cell;cellular_component;intracellular;cytoplasmic part;cytoplasm;intracellular non-membrane-bounded organelle;organelle;macromolecular complex;non-membrane-bounded organelle;ribonucleoprotein complex;cell part;intracellular organelle;intracellular part;ri				IPR011332;	Zinc-binding ribosomal protein;
Q6CH25	>tr|Q6CH25|Q6CH25_YARLI YALI0A13387p OS=Yarrowia lipolytica (strain CLIB 122 / E 150) GN=YALI0_A13387g PE=4 SV=1	1	0.00023538	_VDYK(ac)ELR_	VDYK(1)ELR	210	0.31569	115.78	SKIPTKRVDYKELREALEAAV	.........YK..........	cytosol
Q6C8Q1	>tr|Q6C8Q1|Q6C8Q1_YARLI Chorismate synthase OS=Yarrowia lipolytica (strain CLIB 122 / E 150) GN=YALI0_D17930g PE=3 SV=1	1	7.08734e-16	_HNDMFYK(ac)DVASGR_	HNDMFYK(1)DVASGR	277	-0.53674	145.49	SGSKHNDMFYKDVASGRFRTR	.........YK..........	cytosol		molecular_function;coenzyme binding;cofactor binding;anion binding;binding;ion binding;fatty-acyl-CoA binding;					IPR014352;IPR000582;IPR022408;	FERM/acyl-CoA-binding protein, 3-helical bundle;Acyl-CoA-binding protein, ACBP;Acyl-CoA-binding protein, ACBP, conserved site;
Q6C0Z7	>tr|Q6C0Z7|Q6C0Z7_YARLI YALI0F20482p OS=Yarrowia lipolytica (strain CLIB 122 / E 150) GN=YALI0_F20482g PE=3 SV=1	1	0.0283587	_WYK(ac)EVGLGFK_	WYK(1)EVGLGFK	35	-0.30046	48.981	KVNRKTKRWYKEVGLGFKTPS	.........YK..........	nuclear		molecular_function;coenzyme binding;cofactor binding;anion binding;binding;ion binding;fatty-acyl-CoA binding;					IPR014352;IPR000582;IPR022408;	FERM/acyl-CoA-binding protein, 3-helical bundle;Acyl-CoA-binding protein, ACBP;Acyl-CoA-binding protein, ACBP, conserved site;
Q6CGM8	>tr|Q6CGM8|Q6CGM8_YARLI YALI0A17985p OS=Yarrowia lipolytica (strain CLIB 122 / E 150) GN=YALI0_A17985g PE=4 SV=1	1	2.24027e-07	_AYK(ac)ALTDEVTR_	AYK(1)ALTDEVTR	163	0.49175	129	DAWVQITKAYKALTDEVTRNN	.........YK..........	endoplasmic reticulum		molecular_function;coenzyme binding;cofactor binding;anion binding;binding;ion binding;fatty-acyl-CoA binding;					IPR014352;IPR000582;IPR022408;	FERM/acyl-CoA-binding protein, 3-helical bundle;Acyl-CoA-binding protein, ACBP;Acyl-CoA-binding protein, ACBP, conserved site;
Q6CEG7	>tr|Q6CEG7|Q6CEG7_YARLI T-complex protein 1 subunit alpha OS=Yarrowia lipolytica (strain CLIB 122 / E 150) GN=YALI0_B15774g PE=3 SV=2	1	5.61573e-05	_NYK(ac)NCGLDLIR_	NYK(1)NCGLDLIR	497	0.86445	107.03	ALTDTKRRNYKNCGLDLIRGK	.........YK..........	cytosol							IPR000644;	CBS domain;
Q6CEM0	>tr|Q6CEM0|Q6CEM0_YARLI YALI0B14619p OS=Yarrowia lipolytica (strain CLIB 122 / E 150) GN=YALI0_B14619g PE=4 SV=1	1	0.000328044	_M(ox)YK(ac)QACDAAR_	MYK(1)QACDAAR	285	-0.75961	90.05	YSADCRQKMYKQACDAARAVN	.........YK..........	mitochondria							IPR009346;	GRIM-19;
Q6C4U7	>sp|Q6C4U7|RL30_YARLI 60S ribosomal protein L30 OS=Yarrowia lipolytica (strain CLIB 122 / E 150) GN=RPL30 PE=3 SV=1	1	0.00613156	_YTLGYK(ac)STIK_	YTLGYK(1)STIK	31	3.5293	67.08	IKSGKYTLGYKSTIKALRQGK	.........YK..........	mitochondria	gene expression;organic substance biosynthetic process;biosynthetic process;macromolecule biosynthetic process;cellular macromolecule metabolic process;cellular process;biological_process;cellular macromolecule biosynthetic process;metabolic process;organ	molecular_function;structural molecule activity;structural constituent of ribosome;	cell;cellular_component;intracellular;cytoplasmic part;cytoplasm;intracellular non-membrane-bounded organelle;organelle;macromolecular complex;non-membrane-bounded organelle;ribonucleoprotein complex;cell part;intracellular organelle;intracellular part;ri	K02920	RP-L36e:large subunit ribosomal protein L36e;	Ribosome - Yarrowia lipolytica ;	IPR000509;	Ribosomal protein L36e;
Q6C2S6	>tr|Q6C2S6|Q6C2S6_YARLI YALI0F05522p OS=Yarrowia lipolytica (strain CLIB 122 / E 150) GN=YALI0_F05522g PE=4 SV=1	1	0.000181976	_TYK(ac)VGDIVDIR_	TYK(1)VGDIVDIR	35	-1.6376	93.623	IPMSVYLKTYKVGDIVDIRAN	.........YK..........	mitochondria		NADH dehydrogenase activity;molecular_function;oxidoreductase activity, acting on NAD(P)H, quinone or similar = compound as acceptor;oxidoreductase activity, acting on NAD(P)H;NADH dehydrogenase (quinone) activity;oxidoreductase activity;catalytic activit	intracellular;cytoplasmic part;cytoplasm;organelle;membrane-bounded organelle;cell part;cell;intracellular organelle;intracellular part;cellular_component;intracellular membrane-bounded organelle;mitochondrion;	K03963	NDUFB7:NADH dehydrogenase (ubiquinone) 1 beta subcomplex subunit 7;NDUFB7:NADH dehydrogenase (ubiquinone) 1 beta subcomplex subunit 7;	Metabolic pathways - Yarrowia lipolytica ;Oxidative phosphorylation - Yarrowia lipolytica ;	IPR008698;	NADH:ubiquinone oxidoreductase, B18 subunit;
Q6CB65	>tr|Q6CB65|Q6CB65_YARLI YALI0C21560p OS=Yarrowia lipolytica (strain CLIB 122 / E 150) GN=YALI0_C21560g PE=3 SV=1	1	0.00422845	_FYK(ac)NWYK_	FYK(1)NWYK	120	0.38998	78.616	LSEEVRRRFYKNWYKSKKTAF	.........YK..........	mitochondria	nitrogen compound metabolic process;purine nucleoside triphosphate biosynthetic process;purine ribonucleoside biosynthetic process;ribonucleoside triphosphate biosynthetic process;purine nucleoside triphosphate metabolic process;nucleoside triphosphate bi	molecular_function;transporter activity;ion transmembrane transporter activity;inorganic cation transmembrane transporter activity;substrate-specific transmembrane transporter activity;transmembrane transporter activity;substrate-specific transporter acti	mitochondrial inner membrane;mitochondrial envelope;envelope;intracellular membrane-bounded organelle;intracellular;mitochondrion;cytoplasm;organelle;macromolecular complex;mitochondrial membrane part;membrane-bounded organelle;organelle membrane;organell	K01549	TIM11:F-type H+-transporting ATP synthase subunit e;	Oxidative phosphorylation - Yarrowia lipolytica ;	IPR008386;	ATPase, F0 complex, subunit E, mitochondrial;
Q6C130	>tr|Q6C130|Q6C130_YARLI YALI0F19690p OS=Yarrowia lipolytica (strain CLIB 122 / E 150) GN=YALI0_F19690g PE=4 SV=1	1	0.0051487	_TWSYK(ac)HR_	TWSYK(1)HR	113	0.51851	77.058	GPMGKKTWSYKHRTRVNKPEL	.........YK..........	nuclear	nitrogen compound metabolic process;purine nucleoside triphosphate biosynthetic process;purine ribonucleoside biosynthetic process;ribonucleoside triphosphate biosynthetic process;purine nucleoside triphosphate metabolic process;nucleoside triphosphate bi	molecular_function;transporter activity;ion transmembrane transporter activity;inorganic cation transmembrane transporter activity;substrate-specific transmembrane transporter activity;transmembrane transporter activity;substrate-specific transporter acti	mitochondrial inner membrane;mitochondrial envelope;envelope;intracellular membrane-bounded organelle;intracellular;mitochondrion;cytoplasm;organelle;macromolecular complex;mitochondrial membrane part;membrane-bounded organelle;organelle membrane;organell	K01549	TIM11:F-type H+-transporting ATP synthase subunit e;	Oxidative phosphorylation - Yarrowia lipolytica ;	IPR008386;	ATPase, F0 complex, subunit E, mitochondrial;
Q6C3H7	>tr|Q6C3H7|Q6C3H7_YARLI Catalase OS=Yarrowia lipolytica (strain CLIB 122 / E 150) GN=YALI0_E34749g PE=3 SV=1	1	0.000858163	_AGYK(ac)CPVTVR_	AGYK(1)CPVTVR	95	-0.051293	83.081	YAEPFQKAGYKCPVTVRFSTV	.........YK..........	cytosol	gene expression;organic substance biosynthetic process;biosynthetic process;macromolecule biosynthetic process;cellular macromolecule metabolic process;cellular process;biological_process;cellular macromolecule biosynthetic process;metabolic process;organ	molecular_function;structural molecule activity;structural constituent of ribosome;	cell;cellular_component;intracellular;cytoplasmic part;cytoplasm;intracellular non-membrane-bounded organelle;organelle;macromolecular complex;non-membrane-bounded organelle;ribonucleoprotein complex;cell part;intracellular organelle;intracellular part;ri	K02891	RP-L22e:large subunit ribosomal protein L22e;	Ribosome - Yarrowia lipolytica ;	IPR002671;	Ribosomal protein L22e;
Q6C231	>tr|Q6C231|Q6C231_YARLI YALI0F11297p OS=Yarrowia lipolytica (strain CLIB 122 / E 150) GN=YALI0_F11297g PE=4 SV=1	1	0.0229145	_GLHYGPFYK(ac)HIHK_	GLHYGPFYK(1)HIHK	171	0.14486	50.484	HRGLHYGPFYKHIHKQHHRYA	.........YK..........	plasma membrane	gene expression;organic substance biosynthetic process;biosynthetic process;macromolecule biosynthetic process;cellular macromolecule metabolic process;cellular process;biological_process;cellular macromolecule biosynthetic process;metabolic process;organ	molecular_function;structural molecule activity;structural constituent of ribosome;	cell;cellular_component;intracellular;cytoplasmic part;cytoplasm;intracellular non-membrane-bounded organelle;organelle;macromolecular complex;non-membrane-bounded organelle;ribonucleoprotein complex;cell part;intracellular organelle;intracellular part;ri	K02891	RP-L22e:large subunit ribosomal protein L22e;	Ribosome - Yarrowia lipolytica ;	IPR002671;	Ribosomal protein L22e;
Q6CBY2	>tr|Q6CBY2|Q6CBY2_YARLI YALI0C14498p OS=Yarrowia lipolytica (strain CLIB 122 / E 150) GN=YALI0_C14498g PE=3 SV=2	1	4.71201e-05	_SLFPGLGYAACYK(ac)VLQR_	SLFPGLGYAACYK(1)VLQR	84	1.3548	77.24	FPGLGYAACYKVLQRVYKYGG	.........YK..........	extracellular	gene expression;organic substance biosynthetic process;biosynthetic process;macromolecule biosynthetic process;cellular macromolecule metabolic process;cellular process;biological_process;cellular macromolecule biosynthetic process;metabolic process;organ	molecular_function;structural molecule activity;structural constituent of ribosome;	cell;cellular_component;intracellular;cytoplasmic part;cytoplasm;intracellular non-membrane-bounded organelle;organelle;macromolecular complex;non-membrane-bounded organelle;ribonucleoprotein complex;cell part;intracellular organelle;intracellular part;ri	K02891	RP-L22e:large subunit ribosomal protein L22e;	Ribosome - Yarrowia lipolytica ;	IPR002671;	Ribosomal protein L22e;
Q6C7C0	>sp|Q6C7C0|MYO1_YARLI Myosin-1 OS=Yarrowia lipolytica (strain CLIB 122 / E 150) GN=MYO1 PE=3 SV=1	1	0.00147673	_YLAYK(ac)TECAIK_	YLAYK(1)TECAIK	737	1.0632	74.962	QRAWRRYLAYKTECAIKIQRF	.........YK..........	mitochondria	biological_process;metabolic process;	molecular_function;catalytic activity;		K01522	FHIT:bis(5'-adenosyl)-triphosphatase [EC:3.6.1.29];	Purine metabolism - Yarrowia lipolytica ;	IPR001310;IPR011146;	Histidine triad (HIT) protein;HIT-like domain;
Q6C5G4	>tr|Q6C5G4|Q6C5G4_YARLI YALI0E18282p OS=Yarrowia lipolytica (strain CLIB 122 / E 150) GN=YALI0_E18282g PE=4 SV=1	1	3.70446e-05	_TLSYK(ac)HAILR_	TLSYK(1)HAILR	34	-2.3048	109.66	LKDESRTLSYKHAILRNRDLF	.........YK..........	cytosol	biological_process;metabolic process;	molecular_function;catalytic activity;		K01522	FHIT:bis(5'-adenosyl)-triphosphatase [EC:3.6.1.29];	Purine metabolism - Yarrowia lipolytica ;	IPR001310;IPR011146;	Histidine triad (HIT) protein;HIT-like domain;
F2Z660	>tr|F2Z660|F2Z660_YARLI YALI0B20372p OS=Yarrowia lipolytica (strain CLIB 122 / E 150) GN=YALI0_B20372g PE=4 SV=1	1	5.40128e-40	_FAAFYK(ac)HESCGQCTPCR_	FAAFYK(1)HESCGQCTPCR	377	0.58427	168.41	RAIQRFAAFYKHESCGQCTPC	.........YK..........	mitochondria	biological_process;metabolic process;	molecular_function;catalytic activity;		K01522	FHIT:bis(5'-adenosyl)-triphosphatase [EC:3.6.1.29];	Purine metabolism - Yarrowia lipolytica ;	IPR001310;IPR011146;	Histidine triad (HIT) protein;HIT-like domain;
Q6C1R7	>tr|Q6C1R7|Q6C1R7_YARLI YALI0F14047p OS=Yarrowia lipolytica (strain CLIB 122 / E 150) GN=YALI0_F14047g PE=4 SV=1	1	1.29706e-05	_GYK(ac)CVIYMPNTQSQGK_	GYK(1)CVIYMPNTQSQGK	125	-0.16063	88.311	LAHVCRAKGYKCVIYMPNTQS	.........YK..........	mitochondria	biological_process;metabolic process;	molecular_function;catalytic activity;		K01522	FHIT:bis(5'-adenosyl)-triphosphatase [EC:3.6.1.29];	Purine metabolism - Yarrowia lipolytica ;	IPR001310;IPR011146;	Histidine triad (HIT) protein;HIT-like domain;
Q6C0J5	>tr|Q6C0J5|Q6C0J5_YARLI 60S ribosomal protein L20 OS=Yarrowia lipolytica (strain CLIB 122 / E 150) GN=YALI0_F24123g PE=3 SV=1	1	2.17302e-07	_SGTHNMYK(ac)EYR_	SGTHNMYK(1)EYR	92	0.55585	126.34	DSRSGTHNMYKEYRDVSRTNA	.........YK..........	nuclear							IPR006683;IPR029069;IPR003736;	Thioesterase superfamily;HotDog domain;Phenylacetic acid degradation-related domain;
Q6CF46	>tr|Q6CF46|Q6CF46_YARLI YALI0B10340p OS=Yarrowia lipolytica (strain CLIB 122 / E 150) GN=YALI0_B10340g PE=3 SV=1	1	3.62917e-11	_FYK(ac)VHHEVDGK_	FYK(1)VHHEVDGK	205	1.3957	144.92	FIAMRNNRFYKVHHEVDGKTL	.........YK..........	cytosol							IPR006683;IPR029069;IPR003736;	Thioesterase superfamily;HotDog domain;Phenylacetic acid degradation-related domain;
Q6CD97	>tr|Q6CD97|Q6CD97_YARLI YALI0C02563p OS=Yarrowia lipolytica (strain CLIB 122 / E 150) GN=YALI0_C02563g PE=4 SV=1	1	0.00220669	_TSYK(ac)HLYEAR_	TSYK(1)HLYEAR	296	1.0523	70.942	VSDGTIKTSYKHLYEAREKLV	.........YK..........	cytosol,nuclear	biological_process;regulation of catalytic activity;regulation of molecular function;regulation of biological process;metabolic process;regulation of metabolic process;biological regulation;negative regulation of molecular function;negative regulation of	peptidase activity, acting on L-amino acid peptides;molecular_function;endopeptidase activity;hydrolase activity;serine-type peptidase activity;peptidase activity;serine hydrolase activity;catalytic activity;serine-type endopeptidase activity;					IPR010259;IPR009020;	Peptidase S8 propeptide/proteinase inhibitor I9;Proteinase inhibitor, propeptide;
Q6CH25	>tr|Q6CH25|Q6CH25_YARLI YALI0A13387p OS=Yarrowia lipolytica (strain CLIB 122 / E 150) GN=YALI0_A13387g PE=4 SV=1	1	0.0234081	_SYK(ac)NPQTVWFASELK_	SYK(1)NPQTVWFASELK	151	-0.21585	48.899	ITTLYMGRSYKNPQTVWFASE	.........YK..........	cytosol
Q6CCW6	>tr|Q6CCW6|Q6CCW6_YARLI YALI0C05951p OS=Yarrowia lipolytica (strain CLIB 122 / E 150) GN=YALI0_C05951g PE=3 SV=1	1	0.000266776	_AYK(ac)AALPVR_	AYK(1)AALPVR	117	0.61476	99.442	YHRMWAHRAYKAALPVRIILA	.........YK..........	plasma membrane							IPR008011;	Complex 1 LYR protein;
Q6C6H5	>tr|Q6C6H5|Q6C6H5_YARLI YALI0E09493p OS=Yarrowia lipolytica (strain CLIB 122 / E 150) GN=YALI0_E09493g PE=3 SV=1	1	0.000585995	_LLTHYK(ac)VNIR_	LLTHYK(1)VNIR	2057	1.2473	82.417	HSLVRLLTHYKVNIRLVCPPE	.........YK..........	cytosol		molecular_function;binding;heterocyclic compound binding;organic cyclic compound binding;nucleic acid binding;nucleoside phosphate binding;small molecule binding;nucleotide binding;		K12881	THOC4:THO complex subunit 4;THOC4:THO complex subunit 4;THOC4:THO complex subunit 4;	RNA transport - Yarrowia lipolytica ;Spliceosome - Yarrowia lipolytica ;mRNA surveillance pathway - Yarrowia lipolytica ;	IPR000504;IPR012677;	RNA recognition motif domain;Nucleotide-binding alpha-beta plait domain;
Q6CFV5	>tr|Q6CFV5|Q6CFV5_YARLI YALI0B03344p OS=Yarrowia lipolytica (strain CLIB 122 / E 150) GN=YALI0_B03344g PE=3 SV=1	1	0.0439583	_MYK(ac)EEGVR_	MYK(1)EEGVR	183	1.1481	47.603	HAFDGLIRMYKEEGVRAMFRG	.........YK..........	mitochondria		molecular_function;binding;heterocyclic compound binding;organic cyclic compound binding;nucleic acid binding;nucleoside phosphate binding;small molecule binding;nucleotide binding;		K12881	THOC4:THO complex subunit 4;THOC4:THO complex subunit 4;THOC4:THO complex subunit 4;	RNA transport - Yarrowia lipolytica ;Spliceosome - Yarrowia lipolytica ;mRNA surveillance pathway - Yarrowia lipolytica ;	IPR000504;IPR012677;	RNA recognition motif domain;Nucleotide-binding alpha-beta plait domain;
Q6C1V1	>tr|Q6C1V1|Q6C1V1_YARLI YALI0F13167p OS=Yarrowia lipolytica (strain CLIB 122 / E 150) GN=YALI0_F13167g PE=4 SV=1	1	0.000441105	_NEYK(ac)QLQDAPR_	NEYK(1)QLQDAPR	207	-0.80093	80.69	LQNSNSKNEYKQLQDAPRLKS	.........YK..........	mitochondria							IPR000626;IPR019956;IPR019954;IPR029071;	Ubiquitin-like;Ubiquitin;Ubiquitin conserved site;Ubiquitin-related domain;
Q6C1H5	>tr|Q6C1H5|Q6C1H5_YARLI YALI0F16181p OS=Yarrowia lipolytica (strain CLIB 122 / E 150) GN=YALI0_F16181g PE=4 SV=2	1	0.000133174	_SLADHFYK(ac)R_	SLADHFYK(1)R	291	-0.062293	95.502	DNKSLADHFYKREMDMCKMAF	.........YK..........	nuclear							IPR019716;	Ribosomal protein L53, mitochondrial;
Q6CAV6	>tr|Q6CAV6|Q6CAV6_YARLI YALI0C24013p OS=Yarrowia lipolytica (strain CLIB 122 / E 150) GN=YALI0_C24013g PE=4 SV=1	1	0.0199181	_MLQGYK(ac)HDFGGSGISVVR_	MLQGYK(1)HDFGGSGISVVR	377	1.018	50.957	SNSPKMLQGYKHDFGGSGISV	.........YK..........	mitochondria							IPR023410;IPR023409;IPR000308;	14-3-3 domain;14-3-3 protein, conserved site;14-3-3 protein;
Q6CHE9	>sp|Q6CHE9|NNT1_YARLI Protein N-methyltransferase NNT1 OS=Yarrowia lipolytica (strain CLIB 122 / E 150) GN=NNT1 PE=3 SV=1	1	1.26134e-31	_HVAASEYK(ac)EPTNFNLR_	HVAASEYK(1)EPTNFNLR	44	1.2638	164.2	QEKHVAASEYKEPTNFNLRLT	.........YK..........	cytosol	biological_process;single-organism transport;cellular process;single-organism process;single-organism cellular process;transport;establishment of localization;localization;transmembrane transport;	molecular_function;transporter activity;	membrane;intrinsic to membrane;cellular_component;membrane part;integral to membrane;organelle envelope;mitochondrial membrane;cell;mitochondrial envelope;intracellular membrane-bounded organelle;envelope;mitochondrion;intracellular;cytoplasmic part;cytop				IPR018108;IPR023395;IPR002113;IPR002067;	Mitochondrial substrate/solute carrier;Mitochondrial carrier domain;Adenine nucleotide translocator 1;Mitochondrial carrier protein;
F2Z6F8	>tr|F2Z6F8|F2Z6F8_YARLI YALI0B14377p OS=Yarrowia lipolytica (strain CLIB 122 / E 150) GN=YALI0_B14377g PE=4 SV=1	1	1.57135e-05	_NLLSVAYK(ac)NVIGAR_	NLLSVAYK(1)NVIGAR	51	0.36054	110.92	DERNLLSVAYKNVIGARRASW	.........YK..........	nuclear	biological_process;single-organism transport;cellular process;single-organism process;single-organism cellular process;transport;establishment of localization;localization;transmembrane transport;	molecular_function;transporter activity;	membrane;intrinsic to membrane;cellular_component;membrane part;integral to membrane;organelle envelope;mitochondrial membrane;cell;mitochondrial envelope;intracellular membrane-bounded organelle;envelope;mitochondrion;intracellular;cytoplasmic part;cytop				IPR018108;IPR023395;IPR002113;IPR002067;	Mitochondrial substrate/solute carrier;Mitochondrial carrier domain;Adenine nucleotide translocator 1;Mitochondrial carrier protein;
Q6C6W1	>tr|Q6C6W1|Q6C6W1_YARLI YALI0E05797p OS=Yarrowia lipolytica (strain CLIB 122 / E 150) GN=YALI0_E05797g PE=4 SV=1	1	9.1598e-05	_ELAFYK(ac)QGLDAAK_	ELAFYK(1)QGLDAAK	206	0.73041	97.69	DDMEKELAFYKQGLDAAKVAR	.........YK..........	nuclear	biological_process;single-organism transport;cellular process;single-organism process;single-organism cellular process;transport;establishment of localization;localization;transmembrane transport;	molecular_function;transporter activity;	membrane;intrinsic to membrane;cellular_component;membrane part;integral to membrane;organelle envelope;mitochondrial membrane;cell;mitochondrial envelope;intracellular membrane-bounded organelle;envelope;mitochondrion;intracellular;cytoplasmic part;cytop				IPR018108;IPR023395;IPR002113;IPR002067;	Mitochondrial substrate/solute carrier;Mitochondrial carrier domain;Adenine nucleotide translocator 1;Mitochondrial carrier protein;
Q6C2Y4	>tr|Q6C2Y4|Q6C2Y4_YARLI Isocitrate dehydrogenase [NADP] OS=Yarrowia lipolytica (strain CLIB 122 / E 150) GN=YALI0_F04095g PE=3 SV=2	0.998699	0.000218787	_DIFQEIYDKEYK(ac)DK_	DIFQEIYDK(0.001)EYK(0.999)DK	244	-0.75734	88.561	IFQEIYDKEYKDKFDAAGIWY	.........YK..........	cytosol	biological_process;single-organism transport;cellular process;single-organism process;single-organism cellular process;transport;establishment of localization;localization;transmembrane transport;	molecular_function;transporter activity;	membrane;intrinsic to membrane;cellular_component;membrane part;integral to membrane;organelle envelope;mitochondrial membrane;cell;mitochondrial envelope;intracellular membrane-bounded organelle;envelope;mitochondrion;intracellular;cytoplasmic part;cytop				IPR018108;IPR023395;IPR002113;IPR002067;	Mitochondrial substrate/solute carrier;Mitochondrial carrier domain;Adenine nucleotide translocator 1;Mitochondrial carrier protein;
Q6C1T4	>sp|Q6C1T4|IPYR_YARLI Inorganic pyrophosphatase OS=Yarrowia lipolytica (strain CLIB 122 / E 150) GN=IPP1 PE=3 SV=1	1	0.00380288	_SIGAPNTLDYK(ac)VYIEK_	SIGAPNTLDYK(1)VYIEK	18	-1.2048	62.813	SIGAPNTLDYKVYIEKDGKPV	.........YK..........	cytosol	organelle organization;cellular process;ribosome biogenesis;single-organism process;cellular component biogenesis;single-organism cellular process;macromolecular complex assembly;macromolecular complex subunit organization;biological_process;cellular comp	molecular_function;binding;heterocyclic compound binding;organic cyclic compound binding;nucleic acid binding;RNA binding;	intracellular;organelle;membrane-bounded organelle;cell part;cell;intracellular organelle;intracellular part;cellular_component;intracellular membrane-bounded organelle;nucleus;				IPR005155;IPR015947;IPR002478;	Ribosome biogenesis factor NIP7-like;PUA-like domain;PUA domain;
Q6CAT1	>tr|Q6CAT1|Q6CAT1_YARLI YALI0D00220p OS=Yarrowia lipolytica (strain CLIB 122 / E 150) GN=YALI0_D00220g PE=4 SV=1	1	6.90166e-05	_AYK(ac)ALCDPLQR_	AYK(1)ALCDPLQR	80	0.9842	105.46	QRSADLNKAYKALCDPLQRAI	.........YK..........	mitochondria	biological_process;single-organism metabolic process;metabolic process;organic substance metabolic process;primary metabolic process;lipid metabolic process;	carboxylic ester hydrolase activity;molecular_function;hydrolase activity;hydrolase activity, acting on ester bonds;catalytic activity;lipase activity;triglyceride lipase activity;		K01046	E3.1.1.3:triacylglycerol lipase [EC:3.1.1.3];E3.1.1.3:triacylglycerol lipase [EC:3.1.1.3];	Metabolic pathways - Yarrowia lipolytica ;Glycerolipid metabolism - Yarrowia lipolytica ;	IPR002921;IPR029058;	Fungal lipase-like domain;Alpha/Beta hydrolase fold;
Q6C2K6	>tr|Q6C2K6|Q6C2K6_YARLI YALI0F07084p OS=Yarrowia lipolytica (strain CLIB 122 / E 150) GN=YALI0_F07084g PE=4 SV=1	1	0.0155893	_ALHYK(ac)ELEFMR_	ALHYK(1)ELEFMR	1261	1.6165	53.08	CHAYAKALHYKELEFMREPTT	.........YK..........	plasma membrane		molecular_function;iron-sulfur cluster binding;binding;metal cluster binding;4 iron, 4 sulfur cluster binding;electron carrier activity;oxidoreductase activity;catalytic activity;oxidoreductase activity, acting on NAD(P)H;	cellular_component;membrane;	K03941	NDUFS8:NADH dehydrogenase (ubiquinone) Fe-S protein 8 [EC:1.6.5.3 1.6.99.3];NDUFS8:NADH dehydrogenase (ubiquinone) Fe-S protein 8 [EC:1.6.5.3 1.6.99.3];	Metabolic pathways - Yarrowia lipolytica ;Oxidative phosphorylation - Yarrowia lipolytica ;	IPR010226;IPR001450;IPR017900;IPR017896;	NADH-quinone oxidoreductase, chain I;4Fe-4S binding domain;4Fe-4S ferredoxin, iron-sulphur binding, conserved site;4Fe-4S ferredoxin-type, iron-sulphur binding domain;
Q6CF68	>tr|Q6CF68|Q6CF68_YARLI YALI0B09812p OS=Yarrowia lipolytica (strain CLIB 122 / E 150) GN=YALI0_B09812g PE=4 SV=1	1	1.11323e-05	_SFYINEYK(ac)R_	SFYINEYK(1)R	351	-1.999	126.07	EGKSFYINEYKRGFERDFNTL	.........YK..........	plasma membrane	single-organism transport;single-organism cellular process;protein targeting;protein transport;protein targeting to ER;establishment of localization;intracellular protein transport;establishment of protein localization;cellular localization;protein locali	molecular_function;binding;heterocyclic compound binding;RNA binding;organic cyclic compound binding;nucleic acid binding;7S RNA binding;	intracellular;cytoplasmic part;cytoplasm;macromolecular complex;ribonucleoprotein complex;cell part;cell;intracellular part;cellular_component;signal recognition particle;	K03108	SRP72:signal recognition particle subunit SRP72;	Protein export - Yarrowia lipolytica ;	IPR011990;IPR013699;	Tetratricopeptide-like helical domain;Signal recognition particle, SRP72 subunit, RNA-binding;
Q6C5J8	>tr|Q6C5J8|Q6C5J8_YARLI YALI0E17457p OS=Yarrowia lipolytica (strain CLIB 122 / E 150) GN=YALI0_E17457g PE=3 SV=1	1	0.00586249	_YK(ac)NSFDCAK_	YK(1)NSFDCAK	257	0.020211	66.92	DSIFPAERKYKNSFDCAKQIL	.........YK..........	mitochondria	single-organism transport;single-organism cellular process;protein targeting;protein transport;protein targeting to ER;establishment of localization;intracellular protein transport;establishment of protein localization;cellular localization;protein locali	molecular_function;binding;heterocyclic compound binding;RNA binding;organic cyclic compound binding;nucleic acid binding;7S RNA binding;	intracellular;cytoplasmic part;cytoplasm;macromolecular complex;ribonucleoprotein complex;cell part;cell;intracellular part;cellular_component;signal recognition particle;	K03108	SRP72:signal recognition particle subunit SRP72;	Protein export - Yarrowia lipolytica ;	IPR011990;IPR013699;	Tetratricopeptide-like helical domain;Signal recognition particle, SRP72 subunit, RNA-binding;
Q6CEL4	>tr|Q6CEL4|Q6CEL4_YARLI YALI0B14751p OS=Yarrowia lipolytica (strain CLIB 122 / E 150) GN=YALI0_B14751g PE=4 SV=1	1	0.00231039	_SVLWAYK(ac)HK_	SVLWAYK(1)HK	60	0.33985	73.233	RMNKSVLWAYKHKLLGFTSHR	.........YK..........	nuclear		nucleoside phosphate binding;molecular_function;coenzyme binding;cofactor binding;nucleotide binding;heterocyclic compound binding;binding;small molecule binding;organic cyclic compound binding;NAD binding;oxidoreductase activity;catalytic activity;oxidor		K03935	NDUFS2:NADH dehydrogenase (ubiquinone) Fe-S protein 2 [EC:1.6.5.3 1.6.99.3];NDUFS2:NADH dehydrogenase (ubiquinone) Fe-S protein 2 [EC:1.6.5.3 1.6.99.3];	Metabolic pathways - Yarrowia lipolytica ;Oxidative phosphorylation - Yarrowia lipolytica ;	IPR029014;IPR014029;IPR001135;IPR022885;	NiFe hydrogenase-like;NADH:ubiquinone oxidoreductase, 49kDa subunit, conserved site;NADH-quinone oxidoreductase, subunit D;NAD(P)H-quinone oxidoreductase subunit D/H;
Q6CCI0	>tr|Q6CCI0|Q6CCI0_YARLI YALI0C09218p OS=Yarrowia lipolytica (strain CLIB 122 / E 150) GN=YALI0_C09218g PE=3 SV=1	1	0.00108814	_IFYK(ac)AVR_	IFYK(1)AVR	83	0.74957	108.98	HFRAPSRIFYKAVRGMIPHKT	.........YK..........	mitochondria	regulation of gene expression;gene expression;nitrogen compound metabolic process;organic substance biosynthetic process;cellular aromatic compound metabolic process;regulation of nitrogen compound metabolic process;regulation of RNA metabolic process;nuc		intracellular;organelle;membrane-bounded organelle;cell part;cell;intracellular organelle;intracellular part;cellular_component;intracellular membrane-bounded organelle;nucleus;				IPR003822;IPR013194;	Paired amphipathic helix;Histone deacetylase interacting;
Q6CAR0	>tr|Q6CAR0|Q6CAR0_YARLI YALI0D00693p OS=Yarrowia lipolytica (strain CLIB 122 / E 150) GN=YALI0_D00693g PE=4 SV=1	1	0.000242774	_STTMDEWSYK(ac)QLR_	STTMDEWSYK(1)QLR	76	0.21943	80.96	RSTTMDEWSYKQLRNMKCGGN	.........YK..........	cytosol,nuclear	nitrogen compound metabolic process;cellular aromatic compound metabolic process;organic substance biosynthetic process;small molecule biosynthetic process;oxoacid metabolic process;small molecule metabolic process;cellular nitrogen compound metabolic pro	purine ribonucleotide binding;anion binding;ribonucleotide binding;small molecule binding;ion binding;ribonucleoside binding;purine ribonucleoside triphosphate binding;carbohydrate derivative binding;adenyl ribonucleotide binding;nucleoside phosphate bind		K00288	MTHFD:methylenetetrahydrofolate dehydrogenase (NADP+) / methenyltetrahydrofolate cyclohydrolase / formyltetrahydrofolate synthetase [EC:1.5.1.5 3.5.4.9 6.3.4.3];MTHFD:methylenetetrahydrofolate dehydrogenase (NADP+) / methenyltetrahydrofolate cyclohydrolas	Metabolic pathways - Yarrowia lipolytica ;One carbon pool by folate - Yarrowia lipolytica ;	IPR000559;IPR000672;IPR016040;IPR027417;IPR020867;IPR020628;IPR020630;IPR020631;	Formate-tetrahydrofolate ligase, FTHFS;Tetrahydrofolate dehydrogenase/cyclohydrolase;NAD(P)-binding domain;P-loop containing nucleoside triphosphate hydrolase;Tetrahydrofolate dehydrogenase/cyclohydrolase, conserved site;Formate-tetrahydrofolate ligase, F
Q6C0T2	>tr|Q6C0T2|Q6C0T2_YARLI YALI0F21967p OS=Yarrowia lipolytica (strain CLIB 122 / E 150) GN=YALI0_F21967g PE=3 SV=1	1	2.26881e-05	_GYDETYK(ac)HYTR_	GYDETYK(1)HYTR	633	0.064896	113.22	SVPKGYDETYKHYTRAGKRVL	.........YK..........	plasma membrane	nitrogen compound metabolic process;cellular aromatic compound metabolic process;organic substance biosynthetic process;small molecule biosynthetic process;oxoacid metabolic process;small molecule metabolic process;cellular nitrogen compound metabolic pro	purine ribonucleotide binding;anion binding;ribonucleotide binding;small molecule binding;ion binding;ribonucleoside binding;purine ribonucleoside triphosphate binding;carbohydrate derivative binding;adenyl ribonucleotide binding;nucleoside phosphate bind		K00288	MTHFD:methylenetetrahydrofolate dehydrogenase (NADP+) / methenyltetrahydrofolate cyclohydrolase / formyltetrahydrofolate synthetase [EC:1.5.1.5 3.5.4.9 6.3.4.3];MTHFD:methylenetetrahydrofolate dehydrogenase (NADP+) / methenyltetrahydrofolate cyclohydrolas	Metabolic pathways - Yarrowia lipolytica ;One carbon pool by folate - Yarrowia lipolytica ;	IPR000559;IPR000672;IPR016040;IPR027417;IPR020867;IPR020628;IPR020630;IPR020631;	Formate-tetrahydrofolate ligase, FTHFS;Tetrahydrofolate dehydrogenase/cyclohydrolase;NAD(P)-binding domain;P-loop containing nucleoside triphosphate hydrolase;Tetrahydrofolate dehydrogenase/cyclohydrolase, conserved site;Formate-tetrahydrofolate ligase, F
P78979	>sp|P78979|SC61A_YARLI Protein transport protein SEC61 subunit alpha OS=Yarrowia lipolytica (strain CLIB 122 / E 150) GN=SEC61 PE=3 SV=2	1	0.0318774	_ETSAYK(ac)ELK_	ETSAYK(1)ELK	411	-0.10968	49.3	IAGRRETSAYKELKRIIPTAA	.........YK..........	plasma membrane	nitrogen compound metabolic process;cellular aromatic compound metabolic process;organic substance biosynthetic process;small molecule biosynthetic process;oxoacid metabolic process;small molecule metabolic process;cellular nitrogen compound metabolic pro	purine ribonucleotide binding;anion binding;ribonucleotide binding;small molecule binding;ion binding;ribonucleoside binding;purine ribonucleoside triphosphate binding;carbohydrate derivative binding;adenyl ribonucleotide binding;nucleoside phosphate bind		K00288	MTHFD:methylenetetrahydrofolate dehydrogenase (NADP+) / methenyltetrahydrofolate cyclohydrolase / formyltetrahydrofolate synthetase [EC:1.5.1.5 3.5.4.9 6.3.4.3];MTHFD:methylenetetrahydrofolate dehydrogenase (NADP+) / methenyltetrahydrofolate cyclohydrolas	Metabolic pathways - Yarrowia lipolytica ;One carbon pool by folate - Yarrowia lipolytica ;	IPR000559;IPR000672;IPR016040;IPR027417;IPR020867;IPR020628;IPR020630;IPR020631;	Formate-tetrahydrofolate ligase, FTHFS;Tetrahydrofolate dehydrogenase/cyclohydrolase;NAD(P)-binding domain;P-loop containing nucleoside triphosphate hydrolase;Tetrahydrofolate dehydrogenase/cyclohydrolase, conserved site;Formate-tetrahydrofolate ligase, F
Q6C8D2	>tr|Q6C8D2|Q6C8D2_YARLI YALI0D20614p OS=Yarrowia lipolytica (strain CLIB 122 / E 150) GN=YALI0_D20614g PE=3 SV=2	1	0.000226904	_HYWGYK(ac)VR_	HYWGYK(1)VR	132	0.030947	100.39	HRGLRHYWGYKVRGQHTKTTT	.........YK..........	nuclear	nitrogen compound metabolic process;cellular aromatic compound metabolic process;organic substance biosynthetic process;small molecule biosynthetic process;oxoacid metabolic process;small molecule metabolic process;cellular nitrogen compound metabolic pro	purine ribonucleotide binding;anion binding;ribonucleotide binding;small molecule binding;ion binding;ribonucleoside binding;purine ribonucleoside triphosphate binding;carbohydrate derivative binding;adenyl ribonucleotide binding;nucleoside phosphate bind		K00288	MTHFD:methylenetetrahydrofolate dehydrogenase (NADP+) / methenyltetrahydrofolate cyclohydrolase / formyltetrahydrofolate synthetase [EC:1.5.1.5 3.5.4.9 6.3.4.3];MTHFD:methylenetetrahydrofolate dehydrogenase (NADP+) / methenyltetrahydrofolate cyclohydrolas	Metabolic pathways - Yarrowia lipolytica ;One carbon pool by folate - Yarrowia lipolytica ;	IPR000559;IPR000672;IPR016040;IPR027417;IPR020867;IPR020628;IPR020630;IPR020631;	Formate-tetrahydrofolate ligase, FTHFS;Tetrahydrofolate dehydrogenase/cyclohydrolase;NAD(P)-binding domain;P-loop containing nucleoside triphosphate hydrolase;Tetrahydrofolate dehydrogenase/cyclohydrolase, conserved site;Formate-tetrahydrofolate ligase, F
Q6CBG0	>tr|Q6CBG0|Q6CBG0_YARLI YALI0C19195p OS=Yarrowia lipolytica (strain CLIB 122 / E 150) GN=YALI0_C19195g PE=3 SV=1	1	0.00122598	_AQTGHYK(ac)SSMEALK_	AQTGHYK(1)SSMEALK	125	-0.091481	71.98	IKQRAQTGHYKSSMEALKSIL	.........YK..........	cytosol	nitrogen compound metabolic process;cellular aromatic compound metabolic process;organic substance biosynthetic process;small molecule biosynthetic process;oxoacid metabolic process;small molecule metabolic process;cellular nitrogen compound metabolic pro	purine ribonucleotide binding;anion binding;ribonucleotide binding;small molecule binding;ion binding;ribonucleoside binding;purine ribonucleoside triphosphate binding;carbohydrate derivative binding;adenyl ribonucleotide binding;nucleoside phosphate bind		K00288	MTHFD:methylenetetrahydrofolate dehydrogenase (NADP+) / methenyltetrahydrofolate cyclohydrolase / formyltetrahydrofolate synthetase [EC:1.5.1.5 3.5.4.9 6.3.4.3];MTHFD:methylenetetrahydrofolate dehydrogenase (NADP+) / methenyltetrahydrofolate cyclohydrolas	Metabolic pathways - Yarrowia lipolytica ;One carbon pool by folate - Yarrowia lipolytica ;	IPR000559;IPR000672;IPR016040;IPR027417;IPR020867;IPR020628;IPR020630;IPR020631;	Formate-tetrahydrofolate ligase, FTHFS;Tetrahydrofolate dehydrogenase/cyclohydrolase;NAD(P)-binding domain;P-loop containing nucleoside triphosphate hydrolase;Tetrahydrofolate dehydrogenase/cyclohydrolase, conserved site;Formate-tetrahydrofolate ligase, F
Q6CG53	>sp|Q6CG53|N7BM_YARLI NADH dehydrogenase [ubiquinone] 1 alpha subcomplex subunit N7BM OS=Yarrowia lipolytica (strain CLIB 122 / E 150) GN=N7BM PE=1 SV=1	1	0.0122891	_YVEYK(ac)EK_	YVEYK(1)EK	64	0.69848	65.246	IHLRTRYVEYKEKDYDMSQVE	.........YK..........	mitochondria	nitrogen compound metabolic process;cellular aromatic compound metabolic process;organic substance biosynthetic process;small molecule biosynthetic process;oxoacid metabolic process;small molecule metabolic process;cellular nitrogen compound metabolic pro	purine ribonucleotide binding;anion binding;ribonucleotide binding;small molecule binding;ion binding;ribonucleoside binding;purine ribonucleoside triphosphate binding;carbohydrate derivative binding;adenyl ribonucleotide binding;nucleoside phosphate bind		K00288	MTHFD:methylenetetrahydrofolate dehydrogenase (NADP+) / methenyltetrahydrofolate cyclohydrolase / formyltetrahydrofolate synthetase [EC:1.5.1.5 3.5.4.9 6.3.4.3];MTHFD:methylenetetrahydrofolate dehydrogenase (NADP+) / methenyltetrahydrofolate cyclohydrolas	Metabolic pathways - Yarrowia lipolytica ;One carbon pool by folate - Yarrowia lipolytica ;	IPR000559;IPR000672;IPR016040;IPR027417;IPR020867;IPR020628;IPR020630;IPR020631;	Formate-tetrahydrofolate ligase, FTHFS;Tetrahydrofolate dehydrogenase/cyclohydrolase;NAD(P)-binding domain;P-loop containing nucleoside triphosphate hydrolase;Tetrahydrofolate dehydrogenase/cyclohydrolase, conserved site;Formate-tetrahydrofolate ligase, F
F2Z6F8	>tr|F2Z6F8|F2Z6F8_YARLI YALI0B14377p OS=Yarrowia lipolytica (strain CLIB 122 / E 150) GN=YALI0_B14377g PE=4 SV=1	1	0.0122668	_VFYYK(ac)MK_	VFYYK(1)MK	124	0.45556	64.803	ENAESKVFYYKMKGDYHRYLA	.........YK..........	nuclear		molecular_function;iron-sulfur cluster binding;binding;metal cluster binding;4 iron, 4 sulfur cluster binding;coenzyme binding;cofactor binding;anion binding;ribonucleotide binding;small molecule binding;ion binding;carbohydrate derivative binding;nucleos		K03942	NDUFV1:NADH dehydrogenase (ubiquinone) flavoprotein 1 [EC:1.6.5.3 1.6.99.3];NDUFV1:NADH dehydrogenase (ubiquinone) flavoprotein 1 [EC:1.6.5.3 1.6.99.3];	Metabolic pathways - Yarrowia lipolytica ;Oxidative phosphorylation - Yarrowia lipolytica ;	IPR019554;IPR019575;IPR011537;IPR011538;IPR001949;	Soluble ligand binding domain;NADH-ubiquinone oxidoreductase 51 kDa subunit, iron-sulphur binding domain;NADH ubiquinone oxidoreductase, F subunit;NADH-ubiquinone oxidoreductase 51 kDa subunit, FMN-binding domain;NADH:ubiquinone oxidoreductase, 51kDa subu
F2Z5Y1	>tr|F2Z5Y1|F2Z5Y1_YARLI YALI0C05665p OS=Yarrowia lipolytica (strain CLIB 122 / E 150) GN=YALI0_C05665g PE=4 SV=1	1	2.37429e-05	_NLLSVAYK(ac)NVIGAHR_	NLLSVAYK(1)NVIGAHR	49	0.11657	93.348	EERNLLSVAYKNVIGAHRAWW	.........YK..........	nuclear		molecular_function;iron-sulfur cluster binding;binding;metal cluster binding;4 iron, 4 sulfur cluster binding;coenzyme binding;cofactor binding;anion binding;ribonucleotide binding;small molecule binding;ion binding;carbohydrate derivative binding;nucleos		K03942	NDUFV1:NADH dehydrogenase (ubiquinone) flavoprotein 1 [EC:1.6.5.3 1.6.99.3];NDUFV1:NADH dehydrogenase (ubiquinone) flavoprotein 1 [EC:1.6.5.3 1.6.99.3];	Metabolic pathways - Yarrowia lipolytica ;Oxidative phosphorylation - Yarrowia lipolytica ;	IPR019554;IPR019575;IPR011537;IPR011538;IPR001949;	Soluble ligand binding domain;NADH-ubiquinone oxidoreductase 51 kDa subunit, iron-sulphur binding domain;NADH ubiquinone oxidoreductase, F subunit;NADH-ubiquinone oxidoreductase 51 kDa subunit, FMN-binding domain;NADH:ubiquinone oxidoreductase, 51kDa subu
Q6C3J7	>tr|Q6C3J7|Q6C3J7_YARLI YALI0E34265p OS=Yarrowia lipolytica (strain CLIB 122 / E 150) GN=YALI0_E34265g PE=4 SV=1	1	3.19806e-23	_LTYVQFHYK(ac)SDQGVK_	LTYVQFHYK(1)SDQGVK	229	1.181	158.91	GKLTYVQFHYKSDQGVKNFTG	.........YK..........	cytosol,nuclear		molecular_function;iron-sulfur cluster binding;binding;metal cluster binding;4 iron, 4 sulfur cluster binding;coenzyme binding;cofactor binding;anion binding;ribonucleotide binding;small molecule binding;ion binding;carbohydrate derivative binding;nucleos		K03942	NDUFV1:NADH dehydrogenase (ubiquinone) flavoprotein 1 [EC:1.6.5.3 1.6.99.3];NDUFV1:NADH dehydrogenase (ubiquinone) flavoprotein 1 [EC:1.6.5.3 1.6.99.3];	Metabolic pathways - Yarrowia lipolytica ;Oxidative phosphorylation - Yarrowia lipolytica ;	IPR019554;IPR019575;IPR011537;IPR011538;IPR001949;	Soluble ligand binding domain;NADH-ubiquinone oxidoreductase 51 kDa subunit, iron-sulphur binding domain;NADH ubiquinone oxidoreductase, F subunit;NADH-ubiquinone oxidoreductase 51 kDa subunit, FMN-binding domain;NADH:ubiquinone oxidoreductase, 51kDa subu
Q6C0S7	>tr|Q6C0S7|Q6C0S7_YARLI YALI0F22077p OS=Yarrowia lipolytica (strain CLIB 122 / E 150) GN=YALI0_F22077g PE=4 SV=1	1	0.037417	_SAYK(ac)NISDPK_	SAYK(1)NISDPK	402	-0.56694	46.34	MSKSRSKSAYKNISDPKKAYI	.........YK..........	nuclear	monosaccharide catabolic process;organic substance catabolic process;cellular process;carbohydrate metabolic process;hexose metabolic process;catabolic process;generation of precursor metabolites and energy;biological_process;carbohydrate catabolic proces	purine ribonucleotide binding;anion binding;ribonucleotide binding;small molecule binding;ion binding;ribonucleoside binding;purine ribonucleoside triphosphate binding;carbohydrate derivative binding;adenyl ribonucleotide binding;nucleoside phosphate bind		K00844	HK:hexokinase [EC:2.7.1.1];HK:hexokinase [EC:2.7.1.1];HK:hexokinase [EC:2.7.1.1];HK:hexokinase [EC:2.7.1.1];HK:hexokinase [EC:2.7.1.1];HK:hexokinase [EC:2.7.1.1];HK:hexokinase [EC:2.7.1.1];HK:hexokinase [EC:2.7.1.1];HK:hexokinase [EC:2.7.1.1];	Metabolic pathways - Yarrowia lipolytica ;Biosynthesis of secondary metabolites - Yarrowia lipolytica ;Biosynthesis of antibiotics - Yarrowia lipolytica ;Carbon metabolism - Yarrowia lipolytica ;Glycolysis / Gluconeogenesis - Yarrowia lipolytica ;Amino su	IPR001312;IPR019807;IPR022673;IPR022672;	Hexokinase;Hexokinase, conserved site;Hexokinase, C-terminal;Hexokinase, N-terminal;
Q6C5H6	>tr|Q6C5H6|Q6C5H6_YARLI YALI0E17985p OS=Yarrowia lipolytica (strain CLIB 122 / E 150) GN=YALI0_E17985g PE=3 SV=1	1	0.000255626	_VNNYK(ac)FDWDR_	VNNYK(1)FDWDR	512	-0.53606	89.266	DMSAKRVNNYKFDWDRMLSFE	.........YK..........	mitochondria	monosaccharide catabolic process;organic substance catabolic process;cellular process;carbohydrate metabolic process;hexose metabolic process;catabolic process;generation of precursor metabolites and energy;biological_process;carbohydrate catabolic proces	purine ribonucleotide binding;anion binding;ribonucleotide binding;small molecule binding;ion binding;ribonucleoside binding;purine ribonucleoside triphosphate binding;carbohydrate derivative binding;adenyl ribonucleotide binding;nucleoside phosphate bind		K00844	HK:hexokinase [EC:2.7.1.1];HK:hexokinase [EC:2.7.1.1];HK:hexokinase [EC:2.7.1.1];HK:hexokinase [EC:2.7.1.1];HK:hexokinase [EC:2.7.1.1];HK:hexokinase [EC:2.7.1.1];HK:hexokinase [EC:2.7.1.1];HK:hexokinase [EC:2.7.1.1];HK:hexokinase [EC:2.7.1.1];	Metabolic pathways - Yarrowia lipolytica ;Biosynthesis of secondary metabolites - Yarrowia lipolytica ;Biosynthesis of antibiotics - Yarrowia lipolytica ;Carbon metabolism - Yarrowia lipolytica ;Glycolysis / Gluconeogenesis - Yarrowia lipolytica ;Amino su	IPR001312;IPR019807;IPR022673;IPR022672;	Hexokinase;Hexokinase, conserved site;Hexokinase, C-terminal;Hexokinase, N-terminal;
Q6CAV0	>tr|Q6CAV0|Q6CAV0_YARLI YALI0C24145p OS=Yarrowia lipolytica (strain CLIB 122 / E 150) GN=YALI0_C24145g PE=4 SV=1	1	0.00022827	_NNYK(ac)HPDLHSELTAK_	NNYK(1)HPDLHSELTAK	101	-1.7272	71.279	NPSSSVRNNYKHPDLHSELTA	.........YK..........	plasma membrane	monosaccharide catabolic process;organic substance catabolic process;cellular process;carbohydrate metabolic process;hexose metabolic process;catabolic process;generation of precursor metabolites and energy;biological_process;carbohydrate catabolic proces	purine ribonucleotide binding;anion binding;ribonucleotide binding;small molecule binding;ion binding;ribonucleoside binding;purine ribonucleoside triphosphate binding;carbohydrate derivative binding;adenyl ribonucleotide binding;nucleoside phosphate bind		K00844	HK:hexokinase [EC:2.7.1.1];HK:hexokinase [EC:2.7.1.1];HK:hexokinase [EC:2.7.1.1];HK:hexokinase [EC:2.7.1.1];HK:hexokinase [EC:2.7.1.1];HK:hexokinase [EC:2.7.1.1];HK:hexokinase [EC:2.7.1.1];HK:hexokinase [EC:2.7.1.1];HK:hexokinase [EC:2.7.1.1];	Metabolic pathways - Yarrowia lipolytica ;Biosynthesis of secondary metabolites - Yarrowia lipolytica ;Biosynthesis of antibiotics - Yarrowia lipolytica ;Carbon metabolism - Yarrowia lipolytica ;Glycolysis / Gluconeogenesis - Yarrowia lipolytica ;Amino su	IPR001312;IPR019807;IPR022673;IPR022672;	Hexokinase;Hexokinase, conserved site;Hexokinase, C-terminal;Hexokinase, N-terminal;
Q6CCK1	>tr|Q6CCK1|Q6CCK1_YARLI YALI0C08723p OS=Yarrowia lipolytica (strain CLIB 122 / E 150) GN=YALI0_C08723g PE=4 SV=1	1	0.0129899	_YYK(ac)VSPGIAGQLYK_	YYK(1)VSPGIAGQLYK	37	-0.028083	57.434	LGKVGSQKYYKVSPGIAGQLY	.........YK..........	mitochondria
Q6CA45	>tr|Q6CA45|Q6CA45_YARLI YALI0D05995p OS=Yarrowia lipolytica (strain CLIB 122 / E 150) GN=YALI0_D05995g PE=4 SV=1	1	0.000105707	_VSGIVYK(ac)VGDSDR_	VSGIVYK(1)VGDSDR	598	1.4633	96.464	NNGKVSGIVYKVGDSDRVNKL	.........YK..........	plasma membrane
F2Z672	>tr|F2Z672|F2Z672_YARLI Hexokinase OS=Yarrowia lipolytica (strain CLIB 122 / E 150) GN=YALI0_B22308g PE=3 SV=1	1	6.17708e-06	_AGYK(ac)EAHAGADGSVFNK_	AGYK(1)EAHAGADGSVFNK	453	0.50219	87.429	VAAICKKAGYKEAHAGADGSV	.........YK..........	cytosol
Q8TFK3	>sp|Q8TFK3|GSP1_YARLI GTP-binding nuclear protein GSP1/Ran OS=Yarrowia lipolytica (strain CLIB 122 / E 150) GN=GSP1 PE=3 SV=1	1	1.99843e-13	_ITYK(ac)NVPNWHR_	ITYK(1)NVPNWHR	96	0.16603	150.1	MFDVTSRITYKNVPNWHRDLV	.........YK..........	cytosol
Q6C3J7	>tr|Q6C3J7|Q6C3J7_YARLI YALI0E34265p OS=Yarrowia lipolytica (strain CLIB 122 / E 150) GN=YALI0_E34265g PE=4 SV=1	1	0.0177032	_HMNCFSTHTYK(ac)MINK_	HMNCFSTHTYK(1)MINK	213	0.439	76.156	HMNCFSTHTYKMINKEGKLTY	.........YK..........	cytosol,nuclear
Q6C234	>tr|Q6C234|Q6C234_YARLI YALI0F11231p OS=Yarrowia lipolytica (strain CLIB 122 / E 150) GN=YALI0_F11231g PE=3 SV=1	1	0.00170947	_SYK(ac)ELPWR_	SYK(1)ELPWR	447	1.3113	82.426	LMFKARDRSYKELPWRVADFG	.........YK..........	cytosol
Q6CBG4	>tr|Q6CBG4|Q6CBG4_YARLI YALI0C19085p OS=Yarrowia lipolytica (strain CLIB 122 / E 150) GN=YALI0_C19085g PE=4 SV=1	1	0.000471319	_EYK(ac)MLVTPK_	EYK(1)MLVTPK	286	-2.3907	90.696	KNSFVTKKEYKMLVTPKKEKE	.........YK..........	cytosol		nucleoside phosphate binding;molecular_function;binding;heterocyclic compound binding;small molecule binding;organic cyclic compound binding;nucleotide binding;catalytic activity;oxidoreductase activity;cation binding;ion binding;transition metal ion bind		K13953	adhP:alcohol dehydrogenase, propanol-preferring [EC:1.1.1.1];adhP:alcohol dehydrogenase, propanol-preferring [EC:1.1.1.1];adhP:alcohol dehydrogenase, propanol-preferring [EC:1.1.1.1];adhP:alcohol dehydrogenase, propanol-preferring [EC:1.1.1.1];adhP:alcoho	Metabolic pathways - Yarrowia lipolytica ;Biosynthesis of secondary metabolites - Yarrowia lipolytica ;Biosynthesis of antibiotics - Yarrowia lipolytica ;Glycolysis / Gluconeogenesis - Yarrowia lipolytica ;Fatty acid degradation - Yarrowia lipolytica ;Tyr	IPR013154;IPR013149;IPR016040;IPR011032;IPR020843;IPR002328;	Alcohol dehydrogenase GroES-like;Alcohol dehydrogenase, C-terminal;NAD(P)-binding domain;GroES (chaperonin 10)-like;Polyketide synthase, enoylreductase domain;Alcohol dehydrogenase, zinc-type, conserved site;
Q6C242	>tr|Q6C242|Q6C242_YARLI YALI0F11055p OS=Yarrowia lipolytica (strain CLIB 122 / E 150) GN=YALI0_F11055g PE=3 SV=1	1	0.000114906	_YYK(ac)SVGVLPPTWK_	YYK(1)SVGVLPPTWK	130	0.37132	91.307	SRIHRLARYYKSVGVLPPTWK	.........YK..........	mitochondria		nucleoside phosphate binding;molecular_function;binding;heterocyclic compound binding;small molecule binding;organic cyclic compound binding;nucleotide binding;catalytic activity;oxidoreductase activity;cation binding;ion binding;transition metal ion bind		K13953	adhP:alcohol dehydrogenase, propanol-preferring [EC:1.1.1.1];adhP:alcohol dehydrogenase, propanol-preferring [EC:1.1.1.1];adhP:alcohol dehydrogenase, propanol-preferring [EC:1.1.1.1];adhP:alcohol dehydrogenase, propanol-preferring [EC:1.1.1.1];adhP:alcoho	Metabolic pathways - Yarrowia lipolytica ;Biosynthesis of secondary metabolites - Yarrowia lipolytica ;Biosynthesis of antibiotics - Yarrowia lipolytica ;Glycolysis / Gluconeogenesis - Yarrowia lipolytica ;Fatty acid degradation - Yarrowia lipolytica ;Tyr	IPR013154;IPR013149;IPR016040;IPR011032;IPR020843;IPR002328;	Alcohol dehydrogenase GroES-like;Alcohol dehydrogenase, C-terminal;NAD(P)-binding domain;GroES (chaperonin 10)-like;Polyketide synthase, enoylreductase domain;Alcohol dehydrogenase, zinc-type, conserved site;
Q6C648	>tr|Q6C648|Q6C648_YARLI YALI0E12463p OS=Yarrowia lipolytica (strain CLIB 122 / E 150) GN=YALI0_E12463g PE=3 SV=1	1	0.000976229	_LSQEYK(ac)EGR_	LSQEYK(1)EGR	103	-0.66259	83.862	GVPSRLSQEYKEGRYNLCPCM	.........YK..........	cytosol		nucleoside phosphate binding;molecular_function;binding;heterocyclic compound binding;small molecule binding;organic cyclic compound binding;nucleotide binding;catalytic activity;oxidoreductase activity;cation binding;ion binding;transition metal ion bind		K13953	adhP:alcohol dehydrogenase, propanol-preferring [EC:1.1.1.1];adhP:alcohol dehydrogenase, propanol-preferring [EC:1.1.1.1];adhP:alcohol dehydrogenase, propanol-preferring [EC:1.1.1.1];adhP:alcohol dehydrogenase, propanol-preferring [EC:1.1.1.1];adhP:alcoho	Metabolic pathways - Yarrowia lipolytica ;Biosynthesis of secondary metabolites - Yarrowia lipolytica ;Biosynthesis of antibiotics - Yarrowia lipolytica ;Glycolysis / Gluconeogenesis - Yarrowia lipolytica ;Fatty acid degradation - Yarrowia lipolytica ;Tyr	IPR013154;IPR013149;IPR016040;IPR011032;IPR020843;IPR002328;	Alcohol dehydrogenase GroES-like;Alcohol dehydrogenase, C-terminal;NAD(P)-binding domain;GroES (chaperonin 10)-like;Polyketide synthase, enoylreductase domain;Alcohol dehydrogenase, zinc-type, conserved site;
Q6C8F7	>sp|Q6C8F7|EFR3_YARLI Protein EFR3 OS=Yarrowia lipolytica (strain CLIB 122 / E 150) GN=EFR3 PE=3 SV=1	1	0.00797329	_CYK(ac)DVSR_	CYK(1)DVSR	60	1.9285	73.26	VGPFLENKCYKDVSRGRQGNV	.........YK..........	plasma membrane		nucleoside phosphate binding;molecular_function;binding;heterocyclic compound binding;small molecule binding;organic cyclic compound binding;nucleotide binding;catalytic activity;oxidoreductase activity;cation binding;ion binding;transition metal ion bind		K13953	adhP:alcohol dehydrogenase, propanol-preferring [EC:1.1.1.1];adhP:alcohol dehydrogenase, propanol-preferring [EC:1.1.1.1];adhP:alcohol dehydrogenase, propanol-preferring [EC:1.1.1.1];adhP:alcohol dehydrogenase, propanol-preferring [EC:1.1.1.1];adhP:alcoho	Metabolic pathways - Yarrowia lipolytica ;Biosynthesis of secondary metabolites - Yarrowia lipolytica ;Biosynthesis of antibiotics - Yarrowia lipolytica ;Glycolysis / Gluconeogenesis - Yarrowia lipolytica ;Fatty acid degradation - Yarrowia lipolytica ;Tyr	IPR013154;IPR013149;IPR016040;IPR011032;IPR020843;IPR002328;	Alcohol dehydrogenase GroES-like;Alcohol dehydrogenase, C-terminal;NAD(P)-binding domain;GroES (chaperonin 10)-like;Polyketide synthase, enoylreductase domain;Alcohol dehydrogenase, zinc-type, conserved site;
Q6CAZ9	>tr|Q6CAZ9|Q6CAZ9_YARLI YALI0C23056p OS=Yarrowia lipolytica (strain CLIB 122 / E 150) GN=YALI0_C23056g PE=4 SV=2	1	0.0335057	_EYK(ac)IVSDDIR_	EYK(1)IVSDDIR	644	-1.1615	53.237	RDKVDKQREYKIVSDDIRVLE	.........YK..........	nuclear		nucleoside phosphate binding;molecular_function;binding;heterocyclic compound binding;small molecule binding;organic cyclic compound binding;nucleotide binding;catalytic activity;oxidoreductase activity;cation binding;ion binding;transition metal ion bind		K13953	adhP:alcohol dehydrogenase, propanol-preferring [EC:1.1.1.1];adhP:alcohol dehydrogenase, propanol-preferring [EC:1.1.1.1];adhP:alcohol dehydrogenase, propanol-preferring [EC:1.1.1.1];adhP:alcohol dehydrogenase, propanol-preferring [EC:1.1.1.1];adhP:alcoho	Metabolic pathways - Yarrowia lipolytica ;Biosynthesis of secondary metabolites - Yarrowia lipolytica ;Biosynthesis of antibiotics - Yarrowia lipolytica ;Glycolysis / Gluconeogenesis - Yarrowia lipolytica ;Fatty acid degradation - Yarrowia lipolytica ;Tyr	IPR013154;IPR013149;IPR016040;IPR011032;IPR020843;IPR002328;	Alcohol dehydrogenase GroES-like;Alcohol dehydrogenase, C-terminal;NAD(P)-binding domain;GroES (chaperonin 10)-like;Polyketide synthase, enoylreductase domain;Alcohol dehydrogenase, zinc-type, conserved site;
Q6C4K4	>tr|Q6C4K4|Q6C4K4_YARLI YALI0E26026p OS=Yarrowia lipolytica (strain CLIB 122 / E 150) GN=YALI0_E26026g PE=4 SV=1	1	4.62065e-07	_STGEYK(ac)GNLVATER_	STGEYK(1)GNLVATER	82	1.2221	118.08	VSVDRSTGEYKGNLVATERSE	.........YK..........	plasma membrane		nucleoside phosphate binding;molecular_function;binding;heterocyclic compound binding;small molecule binding;organic cyclic compound binding;nucleotide binding;catalytic activity;oxidoreductase activity;cation binding;ion binding;transition metal ion bind		K13953	adhP:alcohol dehydrogenase, propanol-preferring [EC:1.1.1.1];adhP:alcohol dehydrogenase, propanol-preferring [EC:1.1.1.1];adhP:alcohol dehydrogenase, propanol-preferring [EC:1.1.1.1];adhP:alcohol dehydrogenase, propanol-preferring [EC:1.1.1.1];adhP:alcoho	Metabolic pathways - Yarrowia lipolytica ;Biosynthesis of secondary metabolites - Yarrowia lipolytica ;Biosynthesis of antibiotics - Yarrowia lipolytica ;Glycolysis / Gluconeogenesis - Yarrowia lipolytica ;Fatty acid degradation - Yarrowia lipolytica ;Tyr	IPR013154;IPR013149;IPR016040;IPR011032;IPR020843;IPR002328;	Alcohol dehydrogenase GroES-like;Alcohol dehydrogenase, C-terminal;NAD(P)-binding domain;GroES (chaperonin 10)-like;Polyketide synthase, enoylreductase domain;Alcohol dehydrogenase, zinc-type, conserved site;
Q6C7R0	>tr|Q6C7R0|Q6C7R0_YARLI YALI0D26147p OS=Yarrowia lipolytica (strain CLIB 122 / E 150) GN=YALI0_D26147g PE=3 SV=1	1	0.0323393	_ASTPGQQLLYK(ac)NSWDCFK_	ASTPGQQLLYK(1)NSWDCFK	355	-1.7468	40.432	ASTPGQQLLYKNSWDCFKKVI	.........YK..........	cytosol	biological_process;single-organism transport;cellular process;single-organism process;single-organism cellular process;transport;establishment of localization;localization;transmembrane transport;	molecular_function;transporter activity;	membrane;intrinsic to membrane;cellular_component;membrane part;integral to membrane;organelle envelope;mitochondrial membrane;cell;mitochondrial envelope;intracellular membrane-bounded organelle;envelope;mitochondrion;intracellular;cytoplasmic part;cytop				IPR018108;IPR023395;IPR002113;IPR002067;	Mitochondrial substrate/solute carrier;Mitochondrial carrier domain;Adenine nucleotide translocator 1;Mitochondrial carrier protein;
Q6C4S7	>tr|Q6C4S7|Q6C4S7_YARLI Lactoylglutathione lyase OS=Yarrowia lipolytica (strain CLIB 122 / E 150) GN=YALI0_E24057g PE=3 SV=1	1	0.0209608	_VLGHYK(ac)FEQFK_	VLGHYK(1)FEQFK	41	-0.52615	50.786	HFGMKVLGHYKFEQFKFDIYY	.........YK..........	cytosol	biological_process;single-organism transport;cellular process;single-organism process;single-organism cellular process;transport;establishment of localization;localization;transmembrane transport;	molecular_function;transporter activity;	membrane;intrinsic to membrane;cellular_component;membrane part;integral to membrane;organelle envelope;mitochondrial membrane;cell;mitochondrial envelope;intracellular membrane-bounded organelle;envelope;mitochondrion;intracellular;cytoplasmic part;cytop				IPR018108;IPR023395;IPR002113;IPR002067;	Mitochondrial substrate/solute carrier;Mitochondrial carrier domain;Adenine nucleotide translocator 1;Mitochondrial carrier protein;
Q6C1K2	>tr|Q6C1K2|Q6C1K2_YARLI Transaldolase OS=Yarrowia lipolytica (strain CLIB 122 / E 150) GN=YALI0_F15587g PE=4 SV=1	1	6.44338e-28	_FDYK(ac)TIVMGASFR_	FDYK(1)TIVMGASFR	221	0.17406	175.88	IFDYYKKFDYKTIVMGASFRN	.........YK..........	cytosol		nucleoside phosphate binding;molecular_function;coenzyme binding;cofactor binding;nucleotide binding;anion binding;heterocyclic compound binding;binding;small molecule binding;ion binding;organic cyclic compound binding;flavin adenine dinucleotide binding	organelle envelope;mitochondrial membrane;cell;mitochondrial envelope;cellular_component;intracellular membrane-bounded organelle;envelope;mitochondrion;intracellular;cytoplasmic part;cytoplasm;membrane;organelle;organelle inner membrane;organelle membran				IPR013027;IPR023753;IPR001327;	FAD-dependent pyridine nucleotide-disulphide oxidoreductase;Pyridine nucleotide-disulphide oxidoreductase, FAD/NAD(P)-binding domain;Pyridine nucleotide-disulphide oxidoreductase, NAD-binding domain;
Q6C6T4	>tr|Q6C6T4|Q6C6T4_YARLI Transketolase OS=Yarrowia lipolytica (strain CLIB 122 / E 150) GN=YALI0_E06479g PE=3 SV=1	1	6.06712e-16	_PADGNETSAAYYK(ac)AITNYHTPSVLSLTR_	PADGNETSAAYYK(1)AITNYHTPSVLSLTR	513	0.59714	113.05	DGNETSAAYYKAITNYHTPSV	.........YK..........	cytosol		nucleoside phosphate binding;molecular_function;coenzyme binding;cofactor binding;nucleotide binding;anion binding;heterocyclic compound binding;binding;small molecule binding;ion binding;organic cyclic compound binding;flavin adenine dinucleotide binding	organelle envelope;mitochondrial membrane;cell;mitochondrial envelope;cellular_component;intracellular membrane-bounded organelle;envelope;mitochondrion;intracellular;cytoplasmic part;cytoplasm;membrane;organelle;organelle inner membrane;organelle membran				IPR013027;IPR023753;IPR001327;	FAD-dependent pyridine nucleotide-disulphide oxidoreductase;Pyridine nucleotide-disulphide oxidoreductase, FAD/NAD(P)-binding domain;Pyridine nucleotide-disulphide oxidoreductase, NAD-binding domain;
Q6C9D6	>tr|Q6C9D6|Q6C9D6_YARLI YALI0D12056p OS=Yarrowia lipolytica (strain CLIB 122 / E 150) GN=YALI0_D12056g PE=4 SV=1	1	0.0279926	_GPSGVCYK(ac)CGK_	GPSGVCYK(1)CGK	109	-0.29725	51.286	APRGPSGVCYKCGKPGHFARA	.........YK..........	mitochondria		nucleoside phosphate binding;molecular_function;coenzyme binding;cofactor binding;nucleotide binding;anion binding;heterocyclic compound binding;binding;small molecule binding;ion binding;organic cyclic compound binding;flavin adenine dinucleotide binding	organelle envelope;mitochondrial membrane;cell;mitochondrial envelope;cellular_component;intracellular membrane-bounded organelle;envelope;mitochondrion;intracellular;cytoplasmic part;cytoplasm;membrane;organelle;organelle inner membrane;organelle membran				IPR013027;IPR023753;IPR001327;	FAD-dependent pyridine nucleotide-disulphide oxidoreductase;Pyridine nucleotide-disulphide oxidoreductase, FAD/NAD(P)-binding domain;Pyridine nucleotide-disulphide oxidoreductase, NAD-binding domain;
Q6CFP5	>tr|Q6CFP5|Q6CFP5_YARLI Peptide hydrolase OS=Yarrowia lipolytica (strain CLIB 122 / E 150) GN=YALI0_B05104g PE=3 SV=1	1	0.0363381	_YYK(ac)SQTGR_	YYK(1)SQTGR	144	1.4953	44.82	EFTDFFTRYYKSQTGRESAKW	.........YK..........	extracellular		nucleoside phosphate binding;molecular_function;coenzyme binding;cofactor binding;nucleotide binding;anion binding;heterocyclic compound binding;binding;small molecule binding;ion binding;organic cyclic compound binding;flavin adenine dinucleotide binding	organelle envelope;mitochondrial membrane;cell;mitochondrial envelope;cellular_component;intracellular membrane-bounded organelle;envelope;mitochondrion;intracellular;cytoplasmic part;cytoplasm;membrane;organelle;organelle inner membrane;organelle membran				IPR013027;IPR023753;IPR001327;	FAD-dependent pyridine nucleotide-disulphide oxidoreductase;Pyridine nucleotide-disulphide oxidoreductase, FAD/NAD(P)-binding domain;Pyridine nucleotide-disulphide oxidoreductase, NAD-binding domain;
Q6CER7	>tr|Q6CER7|Q6CER7_YARLI YALI0B13552p OS=Yarrowia lipolytica (strain CLIB 122 / E 150) GN=YALI0_B13552g PE=4 SV=1	1	1.72432e-05	_HNVPDYK(ac)DAVVVSK_	HNVPDYK(1)DAVVVSK	163	-0.97616	109.1	QWIRHNVPDYKDAVVVSKNPG	.........YK..........	cytosol,nuclear		nucleoside phosphate binding;molecular_function;coenzyme binding;cofactor binding;nucleotide binding;anion binding;heterocyclic compound binding;binding;small molecule binding;ion binding;organic cyclic compound binding;flavin adenine dinucleotide binding	organelle envelope;mitochondrial membrane;cell;mitochondrial envelope;cellular_component;intracellular membrane-bounded organelle;envelope;mitochondrion;intracellular;cytoplasmic part;cytoplasm;membrane;organelle;organelle inner membrane;organelle membran				IPR013027;IPR023753;IPR001327;	FAD-dependent pyridine nucleotide-disulphide oxidoreductase;Pyridine nucleotide-disulphide oxidoreductase, FAD/NAD(P)-binding domain;Pyridine nucleotide-disulphide oxidoreductase, NAD-binding domain;
Q6CAD1	>sp|Q6CAD1|RT25_YARLI 37S ribosomal protein S25, mitochondrial OS=Yarrowia lipolytica (strain CLIB 122 / E 150) GN=RSM25 PE=3 SV=1	1	6.46892e-16	_EIFYK(ac)QHPWELAR_	EIFYK(1)QHPWELAR	101	2.1956	142.1	MEDEIREIFYKQHPWELARPK	.........YK..........	mitochondria				K12184	VPS28:ESCRT-I complex subunit VPS28;	Endocytosis - Yarrowia lipolytica ;	IPR007143;IPR017898;IPR017899;	Vacuolar protein sorting-associated, VPS28;Vacuolar protein sorting-associated, VPS28, N-terminal;Vacuolar protein sorting-associated, VPS28, C-terminal;
F2Z6F8	>tr|F2Z6F8|F2Z6F8_YARLI YALI0B14377p OS=Yarrowia lipolytica (strain CLIB 122 / E 150) GN=YALI0_B14377g PE=4 SV=1	1	1.70362e-154	_EAATAAHESYK(ac)SATDVAQTELSSTHPIR_	EAATAAHESYK(1)SATDVAQTELSSTHPIR	154	-0.56709	242.86	EAATAAHESYKSATDVAQTEL	.........YK..........	nuclear		molecular_function;iron-sulfur cluster binding;binding;metal cluster binding;2 iron, 2 sulfur cluster binding;cation binding;ion binding;metal ion binding;catalytic activity;oxidoreductase activity;		K03943	NDUFV2:NADH dehydrogenase (ubiquinone) flavoprotein 2 [EC:1.6.5.3 1.6.99.3];NDUFV2:NADH dehydrogenase (ubiquinone) flavoprotein 2 [EC:1.6.5.3 1.6.99.3];	Metabolic pathways - Yarrowia lipolytica ;Oxidative phosphorylation - Yarrowia lipolytica ;	IPR012336;IPR002023;	Thioredoxin-like fold;NADH-quinone oxidoreductase subunit E-like;
Q6C0Y7	>tr|Q6C0Y7|Q6C0Y7_YARLI Pyruvate dehydrogenase E1 component subunit alpha OS=Yarrowia lipolytica (strain CLIB 122 / E 150) GN=YALI0_F20702g PE=4 SV=1	1	2.87734e-10	_SSALTQYYK(ac)R_	SSALTQYYK(1)R	245	-0.87257	142.43	ARSSALTQYYKRGQYIPGLKV	.........YK..........	mitochondria		coenzyme binding;cofactor binding;anion binding;ribonucleotide binding;small molecule binding;ion binding;carbohydrate derivative binding;nucleoside phosphate binding;molecular_function;nucleotide binding;binding;heterocyclic compound binding;organic cycl	endoplasmic reticulum;nuclear outer membrane-endoplasmic reticulum membrane network;cell;cellular_component;endomembrane system;intracellular membrane-bounded organelle;endoplasmic reticulum part;intracellular;cytoplasmic part;cytoplasm;organelle;membrane				IPR008254;IPR017938;IPR017927;IPR023173;IPR029039;IPR003097;IPR001433;IPR001709;IPR001094;	Flavodoxin/nitric oxide synthase;Riboflavin synthase-like beta-barrel;Ferredoxin reductase-type FAD-binding domain;NADPH-cytochrome p450 reductase, FAD-binding, alpha-helical domain-3;Flavoprotein-like;FAD-binding, type 1;Oxidoreductase FAD/NAD(P)-binding
Q6CCB3	>tr|Q6CCB3|Q6CCB3_YARLI YALI0C10901p OS=Yarrowia lipolytica (strain CLIB 122 / E 150) GN=YALI0_C10901g PE=3 SV=1	1	4.62764e-05	_HFGAEYK(ac)NCDTDYTGQGVDQLK_	HFGAEYK(1)NCDTDYTGQGVDQLK	125	-0.42309	76.015	FQWRHFGAEYKNCDTDYTGQG	.........YK..........	nuclear		coenzyme binding;cofactor binding;anion binding;ribonucleotide binding;small molecule binding;ion binding;carbohydrate derivative binding;nucleoside phosphate binding;molecular_function;nucleotide binding;binding;heterocyclic compound binding;organic cycl	endoplasmic reticulum;nuclear outer membrane-endoplasmic reticulum membrane network;cell;cellular_component;endomembrane system;intracellular membrane-bounded organelle;endoplasmic reticulum part;intracellular;cytoplasmic part;cytoplasm;organelle;membrane				IPR008254;IPR017938;IPR017927;IPR023173;IPR029039;IPR003097;IPR001433;IPR001709;IPR001094;	Flavodoxin/nitric oxide synthase;Riboflavin synthase-like beta-barrel;Ferredoxin reductase-type FAD-binding domain;NADPH-cytochrome p450 reductase, FAD-binding, alpha-helical domain-3;Flavoprotein-like;FAD-binding, type 1;Oxidoreductase FAD/NAD(P)-binding
Q6CC16	>tr|Q6CC16|Q6CC16_YARLI YALI0C13508p OS=Yarrowia lipolytica (strain CLIB 122 / E 150) GN=YALI0_C13508g PE=4 SV=1	1	1.90834e-10	_DGYK(ac)HIDTAYIYK_	DGYK(1)HIDTAYIYK	42	0.36997	128.22	VTYAAIKDGYKHIDTAYIYKS	.........YK..........	cytosol		coenzyme binding;cofactor binding;anion binding;ribonucleotide binding;small molecule binding;ion binding;carbohydrate derivative binding;nucleoside phosphate binding;molecular_function;nucleotide binding;binding;heterocyclic compound binding;organic cycl	endoplasmic reticulum;nuclear outer membrane-endoplasmic reticulum membrane network;cell;cellular_component;endomembrane system;intracellular membrane-bounded organelle;endoplasmic reticulum part;intracellular;cytoplasmic part;cytoplasm;organelle;membrane				IPR008254;IPR017938;IPR017927;IPR023173;IPR029039;IPR003097;IPR001433;IPR001709;IPR001094;	Flavodoxin/nitric oxide synthase;Riboflavin synthase-like beta-barrel;Ferredoxin reductase-type FAD-binding domain;NADPH-cytochrome p450 reductase, FAD-binding, alpha-helical domain-3;Flavoprotein-like;FAD-binding, type 1;Oxidoreductase FAD/NAD(P)-binding
Q6C7I9	>tr|Q6C7I9|Q6C7I9_YARLI YALI0E00484p OS=Yarrowia lipolytica (strain CLIB 122 / E 150) GN=YALI0_E00484g PE=4 SV=1	1	0.000110518	_YK(ac)IDPDM(ox)TAK_	YK(1)IDPDMTAK	315	1.1938	113.24	KDIVQQVRKYKIDPDMTAKRE	.........YK..........	mitochondria							IPR014756;IPR003172;	Immunoglobulin E-set;MD-2-related lipid-recognition domain;
Q6CHN5	>sp|Q6CHN5|POA1_YARLI ADP-ribose 1''-phosphate phosphatase OS=Yarrowia lipolytica (strain CLIB 122 / E 150) GN=POA1 PE=3 SV=2	1	0.00271218	_FPGAFVEYK(ac)R_	FPGAFVEYK(1)R	55	-3.1104	79.07	QKFPGAFVEYKRHCDKYSDDN	.........YK..........	cytosol	cellular process;phosphate-containing compound metabolic process;generation of precursor metabolites and energy;phosphorus metabolic process;oxidative phosphorylation;respiratory electron transport chain;phosphorylation;biological_process;cellular respira	molecular_function;electron carrier activity;binding;metal cluster binding;iron-sulfur cluster binding;NADH dehydrogenase activity;oxidoreductase activity, acting on NAD(P)H, quinone or similar = compound as acceptor;oxidoreductase activity, acting on NAD	cellular_component;membrane;	K03934	NDUFS1:NADH dehydrogenase (ubiquinone) Fe-S protein 1 [EC:1.6.5.3 1.6.99.3];NDUFS1:NADH dehydrogenase (ubiquinone) Fe-S protein 1 [EC:1.6.5.3 1.6.99.3];	Metabolic pathways - Yarrowia lipolytica ;Oxidative phosphorylation - Yarrowia lipolytica ;	IPR001041;IPR019574;IPR006963;IPR010228;IPR000283;IPR006656;IPR012675;IPR015405;	2Fe-2S ferredoxin-type domain;NADH:ubiquinone oxidoreductase, subunit G, iron-sulphur binding;Molybdopterin oxidoreductase, 4Fe-4S domain;NADH:ubiquinone oxidoreductase, subunit G;NADH:ubiquinone oxidoreductase, 75kDa subunit, conserved site;Molybdopterin
P45816	>sp|P45816|SEC14_YARLI SEC14 cytosolic factor OS=Yarrowia lipolytica (strain CLIB 122 / E 150) GN=SEC14 PE=3 SV=2	1	0.0242572	_IHVYGSNYK(ac)EK_	IHVYGSNYK(1)EK	247	1.1264	50.354	SKIHVYGSNYKEKLLAQVPAY	.........YK..........	cytosol	cellular process;phosphate-containing compound metabolic process;generation of precursor metabolites and energy;phosphorus metabolic process;oxidative phosphorylation;respiratory electron transport chain;phosphorylation;biological_process;cellular respira	molecular_function;electron carrier activity;binding;metal cluster binding;iron-sulfur cluster binding;NADH dehydrogenase activity;oxidoreductase activity, acting on NAD(P)H, quinone or similar = compound as acceptor;oxidoreductase activity, acting on NAD	cellular_component;membrane;	K03934	NDUFS1:NADH dehydrogenase (ubiquinone) Fe-S protein 1 [EC:1.6.5.3 1.6.99.3];NDUFS1:NADH dehydrogenase (ubiquinone) Fe-S protein 1 [EC:1.6.5.3 1.6.99.3];	Metabolic pathways - Yarrowia lipolytica ;Oxidative phosphorylation - Yarrowia lipolytica ;	IPR001041;IPR019574;IPR006963;IPR010228;IPR000283;IPR006656;IPR012675;IPR015405;	2Fe-2S ferredoxin-type domain;NADH:ubiquinone oxidoreductase, subunit G, iron-sulphur binding;Molybdopterin oxidoreductase, 4Fe-4S domain;NADH:ubiquinone oxidoreductase, subunit G;NADH:ubiquinone oxidoreductase, 75kDa subunit, conserved site;Molybdopterin
Q6CGJ3	>tr|Q6CGJ3|Q6CGJ3_YARLI YALI0A18810p OS=Yarrowia lipolytica (strain CLIB 122 / E 150) GN=YALI0_A18810g PE=4 SV=1	1	5.64208e-17	_KECDSGTSLCYK(ac)DLEYIDK_	KECDSGTSLCYK(1)DLEYIDK	341	1.1183	140.95	ECDSGTSLCYKDLEYIDKYLN	.........YK..........	extracellular	cellular process;phosphate-containing compound metabolic process;generation of precursor metabolites and energy;phosphorus metabolic process;oxidative phosphorylation;respiratory electron transport chain;phosphorylation;biological_process;cellular respira	molecular_function;electron carrier activity;binding;metal cluster binding;iron-sulfur cluster binding;NADH dehydrogenase activity;oxidoreductase activity, acting on NAD(P)H, quinone or similar = compound as acceptor;oxidoreductase activity, acting on NAD	cellular_component;membrane;	K03934	NDUFS1:NADH dehydrogenase (ubiquinone) Fe-S protein 1 [EC:1.6.5.3 1.6.99.3];NDUFS1:NADH dehydrogenase (ubiquinone) Fe-S protein 1 [EC:1.6.5.3 1.6.99.3];	Metabolic pathways - Yarrowia lipolytica ;Oxidative phosphorylation - Yarrowia lipolytica ;	IPR001041;IPR019574;IPR006963;IPR010228;IPR000283;IPR006656;IPR012675;IPR015405;	2Fe-2S ferredoxin-type domain;NADH:ubiquinone oxidoreductase, subunit G, iron-sulphur binding;Molybdopterin oxidoreductase, 4Fe-4S domain;NADH:ubiquinone oxidoreductase, subunit G;NADH:ubiquinone oxidoreductase, 75kDa subunit, conserved site;Molybdopterin
Q6C7E2	>tr|Q6C7E2|Q6C7E2_YARLI YALI0E01540p OS=Yarrowia lipolytica (strain CLIB 122 / E 150) GN=YALI0_E01540g PE=4 SV=1	1	4.50545e-31	_YTYK(ac)NYTYK_	YTYK(1)NYTYK	93	0.17846	194.94	VQPSKGRYTYKNYTYKASQKF	.........YK..........	cytosol	cellular process;phosphate-containing compound metabolic process;generation of precursor metabolites and energy;phosphorus metabolic process;oxidative phosphorylation;respiratory electron transport chain;phosphorylation;biological_process;cellular respira	molecular_function;electron carrier activity;binding;metal cluster binding;iron-sulfur cluster binding;NADH dehydrogenase activity;oxidoreductase activity, acting on NAD(P)H, quinone or similar = compound as acceptor;oxidoreductase activity, acting on NAD	cellular_component;membrane;	K03934	NDUFS1:NADH dehydrogenase (ubiquinone) Fe-S protein 1 [EC:1.6.5.3 1.6.99.3];NDUFS1:NADH dehydrogenase (ubiquinone) Fe-S protein 1 [EC:1.6.5.3 1.6.99.3];	Metabolic pathways - Yarrowia lipolytica ;Oxidative phosphorylation - Yarrowia lipolytica ;	IPR001041;IPR019574;IPR006963;IPR010228;IPR000283;IPR006656;IPR012675;IPR015405;	2Fe-2S ferredoxin-type domain;NADH:ubiquinone oxidoreductase, subunit G, iron-sulphur binding;Molybdopterin oxidoreductase, 4Fe-4S domain;NADH:ubiquinone oxidoreductase, subunit G;NADH:ubiquinone oxidoreductase, 75kDa subunit, conserved site;Molybdopterin
Q6C3Q2	>tr|Q6C3Q2|Q6C3Q2_YARLI YALI0E33033p OS=Yarrowia lipolytica (strain CLIB 122 / E 150) GN=YALI0_E33033g PE=3 SV=1	1	0.00050246	_GYITGSAWSEYK(ac)K_	GYITGSAWSEYK(1)K	137	0.16021	91.62	YITGSAWSEYKKSGTVHGMSV	.........YK..........	cytosol	cellular process;phosphate-containing compound metabolic process;generation of precursor metabolites and energy;phosphorus metabolic process;oxidative phosphorylation;respiratory electron transport chain;phosphorylation;biological_process;cellular respira	molecular_function;electron carrier activity;binding;metal cluster binding;iron-sulfur cluster binding;NADH dehydrogenase activity;oxidoreductase activity, acting on NAD(P)H, quinone or similar = compound as acceptor;oxidoreductase activity, acting on NAD	cellular_component;membrane;	K03934	NDUFS1:NADH dehydrogenase (ubiquinone) Fe-S protein 1 [EC:1.6.5.3 1.6.99.3];NDUFS1:NADH dehydrogenase (ubiquinone) Fe-S protein 1 [EC:1.6.5.3 1.6.99.3];	Metabolic pathways - Yarrowia lipolytica ;Oxidative phosphorylation - Yarrowia lipolytica ;	IPR001041;IPR019574;IPR006963;IPR010228;IPR000283;IPR006656;IPR012675;IPR015405;	2Fe-2S ferredoxin-type domain;NADH:ubiquinone oxidoreductase, subunit G, iron-sulphur binding;Molybdopterin oxidoreductase, 4Fe-4S domain;NADH:ubiquinone oxidoreductase, subunit G;NADH:ubiquinone oxidoreductase, 75kDa subunit, conserved site;Molybdopterin
Q6C551	>tr|Q6C551|Q6C551_YARLI YALI0E20977p OS=Yarrowia lipolytica (strain CLIB 122 / E 150) GN=YALI0_E20977g PE=4 SV=1	1	9.2299e-05	_EAVYK(ac)VCQK_	EAVYK(1)VCQK	237	0.26608	111.82	MPADRREAVYKVCQKHDILII	.........YK..........	cytosol	cellular process;phosphate-containing compound metabolic process;generation of precursor metabolites and energy;phosphorus metabolic process;oxidative phosphorylation;respiratory electron transport chain;phosphorylation;biological_process;cellular respira	molecular_function;electron carrier activity;binding;metal cluster binding;iron-sulfur cluster binding;NADH dehydrogenase activity;oxidoreductase activity, acting on NAD(P)H, quinone or similar = compound as acceptor;oxidoreductase activity, acting on NAD	cellular_component;membrane;	K03934	NDUFS1:NADH dehydrogenase (ubiquinone) Fe-S protein 1 [EC:1.6.5.3 1.6.99.3];NDUFS1:NADH dehydrogenase (ubiquinone) Fe-S protein 1 [EC:1.6.5.3 1.6.99.3];	Metabolic pathways - Yarrowia lipolytica ;Oxidative phosphorylation - Yarrowia lipolytica ;	IPR001041;IPR019574;IPR006963;IPR010228;IPR000283;IPR006656;IPR012675;IPR015405;	2Fe-2S ferredoxin-type domain;NADH:ubiquinone oxidoreductase, subunit G, iron-sulphur binding;Molybdopterin oxidoreductase, 4Fe-4S domain;NADH:ubiquinone oxidoreductase, subunit G;NADH:ubiquinone oxidoreductase, 75kDa subunit, conserved site;Molybdopterin
Q6CCI8	>tr|Q6CCI8|Q6CCI8_YARLI YALI0C08987p OS=Yarrowia lipolytica (strain CLIB 122 / E 150) GN=YALI0_C08987g PE=4 SV=1	1	0.0014305	_EVFADYK(ac)VLAK_	EVFADYK(1)VLAK	324	-1.4619	77.062	TKGREVFADYKVLAKSFSRCA	.........YK..........	cytosol							IPR000308;IPR023410;IPR023409;	14-3-3 protein;14-3-3 domain;14-3-3 protein, conserved site;
Q6CDI7	>tr|Q6CDI7|Q6CDI7_YARLI YALI0C00209p OS=Yarrowia lipolytica (strain CLIB 122 / E 150) GN=YALI0_C00209g PE=4 SV=1	1	0.0120075	_LVYAYNHYK(ac)DDPR_	LVYAYNHYK(1)DDPR	383	0.70834	55.261	RRLVYAYNHYKDDPRIEEMKQ	.........YK..........	plasma membrane							IPR000308;IPR023410;IPR023409;	14-3-3 protein;14-3-3 domain;14-3-3 protein, conserved site;
Q6CB66	>tr|Q6CB66|Q6CB66_YARLI YALI0C21538p OS=Yarrowia lipolytica (strain CLIB 122 / E 150) GN=YALI0_C21538g PE=4 SV=1	1	0.000720078	_VDGYK(ac)SDALGK_	VDGYK(1)SDALGK	1098	1.2347	78.903	NQTVGRVDGYKSDALGKVDGF	.........YK..........	extracellular							IPR000308;IPR023410;IPR023409;	14-3-3 protein;14-3-3 domain;14-3-3 protein, conserved site;
Q6CEL4	>tr|Q6CEL4|Q6CEL4_YARLI YALI0B14751p OS=Yarrowia lipolytica (strain CLIB 122 / E 150) GN=YALI0_B14751g PE=4 SV=1	1	0.000365116	_YCFYK(ac)DTEK_	YCFYK(1)DTEK	109	0.074384	90.263	SLQNIRYCFYKDTEKILGNTY	.........YK..........	nuclear							IPR000308;IPR023410;IPR023409;	14-3-3 protein;14-3-3 domain;14-3-3 protein, conserved site;
Q6C6P6	>tr|Q6C6P6|Q6C6P6_YARLI Arginase OS=Yarrowia lipolytica (strain CLIB 122 / E 150) GN=YALI0_E07535g PE=3 SV=1	1	4.31917e-07	_VYK(ac)AVSEAAVSGR_	VYK(1)AVSEAAVSGR	85	0.62509	125.53	YVAEASRRVYKAVSEAAVSGR	.........YK..........	cytosol							IPR000308;IPR023410;IPR023409;	14-3-3 protein;14-3-3 domain;14-3-3 protein, conserved site;
Q6CA67	>sp|Q6CA67|TRM5_YARLI tRNA (guanine(37)-N1)-methyltransferase OS=Yarrowia lipolytica (strain CLIB 122 / E 150) GN=TRM5 PE=3 SV=1	1	0.000236159	_VYK(ac)QIDVR_	VYK(1)QIDVR	463	-1.6292	103.87	TKAALLERVYKQIDVRLDPNE	.........YK..........	nuclear							IPR000308;IPR023410;IPR023409;	14-3-3 protein;14-3-3 domain;14-3-3 protein, conserved site;
P59680	>sp|P59680|PFKA_YARLI ATP-dependent 6-phosphofructokinase OS=Yarrowia lipolytica (strain CLIB 122 / E 150) GN=PFK1 PE=2 SV=2	1	0.000234459	_ALDFYK(ac)ALGFLPTK_	ALDFYK(1)ALGFLPTK	26	-1.1841	79.337	PKFVRALDFYKALGFLPTKEY	.........YK..........	cytosol							IPR000308;IPR023410;IPR023409;	14-3-3 protein;14-3-3 domain;14-3-3 protein, conserved site;
Q6CFU7	>tr|Q6CFU7|Q6CFU7_YARLI YALI0B03564p OS=Yarrowia lipolytica (strain CLIB 122 / E 150) GN=YALI0_B03564g PE=3 SV=1	1	0.00556047	_NAGDYK(ac)ADLEALK_	NAGDYK(1)ADLEALK	43	0.10916	64.798	DGECKNAGDYKADLEALKGLT	.........YK..........	extracellular				K06666	TUP1:glucose repression regulatory protein TUP1;	Cell cycle - yeast - Yarrowia lipolytica ;	IPR015943;IPR013890;IPR019775;IPR020472;IPR017986;IPR001680;	WD40/YVTN repeat-like-containing domain;Transcriptional repressor Tup1, N-terminal;WD40 repeat, conserved site;G-protein beta WD-40 repeat;WD40-repeat-containing domain;WD40 repeat;
Q6C6P2	>tr|Q6C6P2|Q6C6P2_YARLI YALI0E07623p OS=Yarrowia lipolytica (strain CLIB 122 / E 150) GN=YALI0_E07623g PE=4 SV=1	1	0.00182541	_YDYK(ac)TIR_	YDYK(1)TIR	91	-0.7587	89.296	EGNVYDKYDYKTIRYPKLSGL	.........YK..........	nuclear				K06666	TUP1:glucose repression regulatory protein TUP1;	Cell cycle - yeast - Yarrowia lipolytica ;	IPR015943;IPR013890;IPR019775;IPR020472;IPR017986;IPR001680;	WD40/YVTN repeat-like-containing domain;Transcriptional repressor Tup1, N-terminal;WD40 repeat, conserved site;G-protein beta WD-40 repeat;WD40-repeat-containing domain;WD40 repeat;
P45816	>sp|P45816|SEC14_YARLI SEC14 cytosolic factor OS=Yarrowia lipolytica (strain CLIB 122 / E 150) GN=SEC14 PE=3 SV=2	1	0.0222396	_VNIHEMYK(ac)ITTQER_	VNIHEMYK(1)ITTQER	135	-1.9178	48.899	VGKVNIHEMYKITTQERMLRN	.........YK..........	cytosol				K06666	TUP1:glucose repression regulatory protein TUP1;	Cell cycle - yeast - Yarrowia lipolytica ;	IPR015943;IPR013890;IPR019775;IPR020472;IPR017986;IPR001680;	WD40/YVTN repeat-like-containing domain;Transcriptional repressor Tup1, N-terminal;WD40 repeat, conserved site;G-protein beta WD-40 repeat;WD40-repeat-containing domain;WD40 repeat;
Q6C369	>tr|Q6C369|Q6C369_YARLI YALI0F02167p OS=Yarrowia lipolytica (strain CLIB 122 / E 150) GN=YALI0_F02167g PE=3 SV=1;>tr|Q6CBX8|Q6CBX8_YARLI YALI0C14586p OS=Yarrowia lipolytica (strain CLIB 122 / E 150) GN=YALI0_C14586g PE=3 SV=2	1	0.0121907	_TTILYK(ac)LK_	TTILYK(1)LK	36	-1.2402	61.962	DAAGKTTILYKLKLGEIVTTI	.........YK..........	mitochondria	biological_process;single-organism metabolic process;metabolic process;oxidation-reduction process;	nucleoside phosphate binding;molecular_function;binding;heterocyclic compound binding;small molecule binding;organic cyclic compound binding;nucleotide binding;catalytic activity;oxidoreductase activity;					IPR013968;IPR029069;IPR002539;IPR020904;IPR002347;IPR016040;IPR002198;	Polyketide synthase, ketoreductase domain;HotDog domain;MaoC-like domain;Short-chain dehydrogenase/reductase, conserved site;Glucose/ribitol dehydrogenase;NAD(P)-binding domain;Short-chain dehydrogenase/reductase SDR;
Q6C8Q3	>tr|Q6C8Q3|Q6C8Q3_YARLI YALI0D17864p OS=Yarrowia lipolytica (strain CLIB 122 / E 150) GN=YALI0_D17864g PE=4 SV=1	1	0.018302	_WLSYK(ac)EALK_	WLSYK(1)EALK	109	0.14212	55.084	EMGPYKWLSYKEALKLVHDYG	.........YK..........	cytosol	biological_process;single-organism metabolic process;metabolic process;oxidation-reduction process;	nucleoside phosphate binding;molecular_function;binding;heterocyclic compound binding;small molecule binding;organic cyclic compound binding;nucleotide binding;catalytic activity;oxidoreductase activity;					IPR013968;IPR029069;IPR002539;IPR020904;IPR002347;IPR016040;IPR002198;	Polyketide synthase, ketoreductase domain;HotDog domain;MaoC-like domain;Short-chain dehydrogenase/reductase, conserved site;Glucose/ribitol dehydrogenase;NAD(P)-binding domain;Short-chain dehydrogenase/reductase SDR;
Q6C0Y4	>tr|Q6C0Y4|Q6C0Y4_YARLI YALI0F20768p OS=Yarrowia lipolytica (strain CLIB 122 / E 150) GN=YALI0_F20768g PE=4 SV=1	1	0.000287786	_VEYK(ac)ENFDEIVK_	VEYK(1)ENFDEIVK	140	0.25176	82.85	SKKADTKVEYKENFDEIVKDV	.........YK..........	cytosol	biological_process;single-organism metabolic process;metabolic process;oxidation-reduction process;	nucleoside phosphate binding;molecular_function;binding;heterocyclic compound binding;small molecule binding;organic cyclic compound binding;nucleotide binding;catalytic activity;oxidoreductase activity;					IPR013968;IPR029069;IPR002539;IPR020904;IPR002347;IPR016040;IPR002198;	Polyketide synthase, ketoreductase domain;HotDog domain;MaoC-like domain;Short-chain dehydrogenase/reductase, conserved site;Glucose/ribitol dehydrogenase;NAD(P)-binding domain;Short-chain dehydrogenase/reductase SDR;
Q6C9E6	>tr|Q6C9E6|Q6C9E6_YARLI YALI0D11814p OS=Yarrowia lipolytica (strain CLIB 122 / E 150) GN=YALI0_D11814g PE=4 SV=1	1	2.29448e-05	_MADVVSFYK(ac)ALPQGAAPALPK_	MADVVSFYK(1)ALPQGAAPALPK	38	-0.27001	86.539	KRMADVVSFYKALPQGAAPAL	.........YK..........	mitochondria	biological_process;single-organism metabolic process;metabolic process;oxidation-reduction process;	nucleoside phosphate binding;molecular_function;binding;heterocyclic compound binding;small molecule binding;organic cyclic compound binding;nucleotide binding;catalytic activity;oxidoreductase activity;					IPR013968;IPR029069;IPR002539;IPR020904;IPR002347;IPR016040;IPR002198;	Polyketide synthase, ketoreductase domain;HotDog domain;MaoC-like domain;Short-chain dehydrogenase/reductase, conserved site;Glucose/ribitol dehydrogenase;NAD(P)-binding domain;Short-chain dehydrogenase/reductase SDR;
Q6CAU5	>tr|Q6CAU5|Q6CAU5_YARLI YALI0C24255p OS=Yarrowia lipolytica (strain CLIB 122 / E 150) GN=YALI0_C24255g PE=3 SV=1	1	0.00014732	_AIVQAVTHYK(ac)DPK_	AIVQAVTHYK(1)DPK	264	-0.11963	89.992	KAIVQAVTHYKDPKVLAEVSS	.........YK..........	cytoskeleton	biological_process;single-organism metabolic process;metabolic process;oxidation-reduction process;	nucleoside phosphate binding;molecular_function;binding;heterocyclic compound binding;small molecule binding;organic cyclic compound binding;nucleotide binding;catalytic activity;oxidoreductase activity;					IPR013968;IPR029069;IPR002539;IPR020904;IPR002347;IPR016040;IPR002198;	Polyketide synthase, ketoreductase domain;HotDog domain;MaoC-like domain;Short-chain dehydrogenase/reductase, conserved site;Glucose/ribitol dehydrogenase;NAD(P)-binding domain;Short-chain dehydrogenase/reductase SDR;
Q6C8Y9	>tr|Q6C8Y9|Q6C8Y9_YARLI YALI0D15708p OS=Yarrowia lipolytica (strain CLIB 122 / E 150) GN=YALI0_D15708g PE=3 SV=1	1	2.93566e-16	_GYK(ac)IAIECLNEGR_	GYK(1)IAIECLNEGR	271	0.51454	151.7	NLLGEEGKGYKIAIECLNEGR	.........YK..........	mitochondria	organic substance biosynthetic process;quinone metabolic process;biosynthetic process;cellular process;small molecule biosynthetic process;small molecule metabolic process;quinone biosynthetic process;ubiquinone metabolic process;biological_process;single	nucleoside phosphate binding;molecular_function;coenzyme binding;cofactor binding;nucleotide binding;anion binding;heterocyclic compound binding;binding;small molecule binding;ion binding;organic cyclic compound binding;flavin adenine dinucleotide binding		K06126	COQ6:ubiquinone biosynthesis monooxygenase Coq6 [EC:1.14.13.-];COQ6:ubiquinone biosynthesis monooxygenase Coq6 [EC:1.14.13.-];COQ6:ubiquinone biosynthesis monooxygenase Coq6 [EC:1.14.13.-];	Metabolic pathways - Yarrowia lipolytica ;Biosynthesis of secondary metabolites - Yarrowia lipolytica ;Ubiquinone and other terpenoid-quinone biosynthesis - Yarrowia lipolytica ;	IPR018168;IPR000689;IPR002938;IPR010971;IPR003042;	Ubiquinone biosynthesis hydroxylase, UbiH/UbiF/VisC/COQ6, conserved site;Ubiquinone biosynthesis monooxygenase, COQ6-type;Monooxygenase, FAD-binding;Ubiquinone biosynthesis hydroxylase, UbiH/UbiF/UbiI/COQ6;Aromatic-ring hydroxylase-like;
Q6C2I3	>tr|Q6C2I3|Q6C2I3_YARLI YALI0F07667p OS=Yarrowia lipolytica (strain CLIB 122 / E 150) GN=YALI0_F07667g PE=3 SV=1	1	0.0038369	_DYK(ac)SLLALK_	DYK(1)SLLALK	299	-1.2886	72.325	KLRVLGEKDYKSLLALKKQEC	.........YK..........	cytosol	nitrogen compound metabolic process;purine nucleoside triphosphate catabolic process;purine nucleoside triphosphate metabolic process;nucleoside triphosphate catabolic process;ribonucleoside triphosphate catabolic process;phosphate-containing compound met	purine ribonucleotide binding;anion binding;ribonucleotide binding;small molecule binding;ion binding;ribonucleoside binding;purine ribonucleoside triphosphate binding;carbohydrate derivative binding;nucleoside phosphate binding;molecular_function;guanyl	intracellular;cell part;cell;intracellular part;cellular_component;cytoplasm;	K03231	EEF1A:elongation factor 1-alpha;	RNA transport - Yarrowia lipolytica ;	IPR000795;IPR027417;IPR004539;IPR009000;IPR009001;IPR004160;IPR004161;	Elongation factor, GTP-binding domain;P-loop containing nucleoside triphosphate hydrolase;Translation elongation factor EF1A, eukaryotic/archaeal;Translation protein, beta-barrel domain;Translation elongation factor EF1A/initiation factor IF2gamma, C-term
Q6C1Q9	>tr|Q6C1Q9|Q6C1Q9_YARLI YALI0F14223p OS=Yarrowia lipolytica (strain CLIB 122 / E 150) GN=YALI0_F14223g PE=3 SV=1	1	0.0101746	_MVAAEGVAGLYK(ac)GLTPLWAR_	MVAAEGVAGLYK(1)GLTPLWAR	229	1.4231	59.154	VAAEGVAGLYKGLTPLWARQV	.........YK..........	mitochondria	nitrogen compound metabolic process;purine nucleoside triphosphate catabolic process;purine nucleoside triphosphate metabolic process;nucleoside triphosphate catabolic process;ribonucleoside triphosphate catabolic process;phosphate-containing compound met	purine ribonucleotide binding;anion binding;ribonucleotide binding;small molecule binding;ion binding;ribonucleoside binding;purine ribonucleoside triphosphate binding;carbohydrate derivative binding;nucleoside phosphate binding;molecular_function;guanyl	intracellular;cell part;cell;intracellular part;cellular_component;cytoplasm;	K03231	EEF1A:elongation factor 1-alpha;	RNA transport - Yarrowia lipolytica ;	IPR000795;IPR027417;IPR004539;IPR009000;IPR009001;IPR004160;IPR004161;	Elongation factor, GTP-binding domain;P-loop containing nucleoside triphosphate hydrolase;Translation elongation factor EF1A, eukaryotic/archaeal;Translation protein, beta-barrel domain;Translation elongation factor EF1A/initiation factor IF2gamma, C-term
Q6CEW0	>tr|Q6CEW0|Q6CEW0_YARLI YALI0B12474p OS=Yarrowia lipolytica (strain CLIB 122 / E 150) GN=YALI0_B12474g PE=3 SV=1	0.999991	0.0402366	_ASSKPTDGGSAVAYK(ac)LER_	ASSKPTDGGSAVAYK(1)LER	100	1.1692	58.123	PTDGGSAVAYKLERGNGEEAV	.........YK..........	cytosol	nitrogen compound metabolic process;purine nucleoside triphosphate catabolic process;purine nucleoside triphosphate metabolic process;nucleoside triphosphate catabolic process;ribonucleoside triphosphate catabolic process;phosphate-containing compound met	purine ribonucleotide binding;anion binding;ribonucleotide binding;small molecule binding;ion binding;ribonucleoside binding;purine ribonucleoside triphosphate binding;carbohydrate derivative binding;nucleoside phosphate binding;molecular_function;guanyl	intracellular;cell part;cell;intracellular part;cellular_component;cytoplasm;	K03231	EEF1A:elongation factor 1-alpha;	RNA transport - Yarrowia lipolytica ;	IPR000795;IPR027417;IPR004539;IPR009000;IPR009001;IPR004160;IPR004161;	Elongation factor, GTP-binding domain;P-loop containing nucleoside triphosphate hydrolase;Translation elongation factor EF1A, eukaryotic/archaeal;Translation protein, beta-barrel domain;Translation elongation factor EF1A/initiation factor IF2gamma, C-term
Q6C5L8	>tr|Q6C5L8|Q6C5L8_YARLI YALI0E16929p OS=Yarrowia lipolytica (strain CLIB 122 / E 150) GN=YALI0_E16929g PE=3 SV=1	1	0.000576136	_LYK(ac)DEMLK_	LYK(1)DEMLK	260	-1.7871	101.72	SSLMEMRKLYKDEMLKKTGTK	.........YK..........	mitochondria	nitrogen compound metabolic process;purine nucleoside triphosphate catabolic process;purine nucleoside triphosphate metabolic process;nucleoside triphosphate catabolic process;ribonucleoside triphosphate catabolic process;phosphate-containing compound met	purine ribonucleotide binding;anion binding;ribonucleotide binding;small molecule binding;ion binding;ribonucleoside binding;purine ribonucleoside triphosphate binding;carbohydrate derivative binding;nucleoside phosphate binding;molecular_function;guanyl	intracellular;cell part;cell;intracellular part;cellular_component;cytoplasm;	K03231	EEF1A:elongation factor 1-alpha;	RNA transport - Yarrowia lipolytica ;	IPR000795;IPR027417;IPR004539;IPR009000;IPR009001;IPR004160;IPR004161;	Elongation factor, GTP-binding domain;P-loop containing nucleoside triphosphate hydrolase;Translation elongation factor EF1A, eukaryotic/archaeal;Translation protein, beta-barrel domain;Translation elongation factor EF1A/initiation factor IF2gamma, C-term
Q6CAV9	>tr|Q6CAV9|Q6CAV9_YARLI YALI0C23947p OS=Yarrowia lipolytica (strain CLIB 122 / E 150) GN=YALI0_C23947g PE=4 SV=1	1	0.00556737	_DEAANSLLEAYK(ac)SYR_	DEAANSLLEAYK(1)SYR	85	-2.8796	62.104	EAANSLLEAYKSYRSNSPQEA	.........YK..........	cytosol	nitrogen compound metabolic process;purine nucleoside triphosphate catabolic process;purine nucleoside triphosphate metabolic process;nucleoside triphosphate catabolic process;ribonucleoside triphosphate catabolic process;phosphate-containing compound met	purine ribonucleotide binding;anion binding;ribonucleotide binding;small molecule binding;ion binding;ribonucleoside binding;purine ribonucleoside triphosphate binding;carbohydrate derivative binding;nucleoside phosphate binding;molecular_function;guanyl	intracellular;cell part;cell;intracellular part;cellular_component;cytoplasm;	K03231	EEF1A:elongation factor 1-alpha;	RNA transport - Yarrowia lipolytica ;	IPR000795;IPR027417;IPR004539;IPR009000;IPR009001;IPR004160;IPR004161;	Elongation factor, GTP-binding domain;P-loop containing nucleoside triphosphate hydrolase;Translation elongation factor EF1A, eukaryotic/archaeal;Translation protein, beta-barrel domain;Translation elongation factor EF1A/initiation factor IF2gamma, C-term
Q6C0I3	>tr|Q6C0I3|Q6C0I3_YARLI YALI0F24431p OS=Yarrowia lipolytica (strain CLIB 122 / E 150) GN=YALI0_F24431g PE=4 SV=1	1	1.49469e-05	_EAYK(ac)FGDLHPDEIAR_	EAYK(1)FGDLHPDEIAR	81	-0.26609	101.53	RSFAYDREAYKFGDLHPDEIA	.........YK..........	cytosol	nitrogen compound metabolic process;purine nucleoside triphosphate catabolic process;purine nucleoside triphosphate metabolic process;nucleoside triphosphate catabolic process;ribonucleoside triphosphate catabolic process;phosphate-containing compound met	purine ribonucleotide binding;anion binding;ribonucleotide binding;small molecule binding;ion binding;ribonucleoside binding;purine ribonucleoside triphosphate binding;carbohydrate derivative binding;nucleoside phosphate binding;molecular_function;guanyl	intracellular;cell part;cell;intracellular part;cellular_component;cytoplasm;	K03231	EEF1A:elongation factor 1-alpha;	RNA transport - Yarrowia lipolytica ;	IPR000795;IPR027417;IPR004539;IPR009000;IPR009001;IPR004160;IPR004161;	Elongation factor, GTP-binding domain;P-loop containing nucleoside triphosphate hydrolase;Translation elongation factor EF1A, eukaryotic/archaeal;Translation protein, beta-barrel domain;Translation elongation factor EF1A/initiation factor IF2gamma, C-term
Q6C5U4	>tr|Q6C5U4|Q6C5U4_YARLI YALI0E15125p OS=Yarrowia lipolytica (strain CLIB 122 / E 150) GN=YALI0_E15125g PE=4 SV=1	1	1.21182e-07	_EYK(ac)AMGTAGGLYHFR_	EYK(1)AMGTAGGLYHFR	88	-0.68261	121.24	NLSIKYLREYKAMGTAGGLYH	.........YK..........	mitochondria	nitrogen compound metabolic process;purine nucleoside triphosphate catabolic process;purine nucleoside triphosphate metabolic process;nucleoside triphosphate catabolic process;ribonucleoside triphosphate catabolic process;phosphate-containing compound met	purine ribonucleotide binding;anion binding;ribonucleotide binding;small molecule binding;ion binding;ribonucleoside binding;purine ribonucleoside triphosphate binding;carbohydrate derivative binding;nucleoside phosphate binding;molecular_function;guanyl	intracellular;cell part;cell;intracellular part;cellular_component;cytoplasm;	K03231	EEF1A:elongation factor 1-alpha;	RNA transport - Yarrowia lipolytica ;	IPR000795;IPR027417;IPR004539;IPR009000;IPR009001;IPR004160;IPR004161;	Elongation factor, GTP-binding domain;P-loop containing nucleoside triphosphate hydrolase;Translation elongation factor EF1A, eukaryotic/archaeal;Translation protein, beta-barrel domain;Translation elongation factor EF1A/initiation factor IF2gamma, C-term
Q6C336	>tr|Q6C336|Q6C336_YARLI YALI0F02937p OS=Yarrowia lipolytica (strain CLIB 122 / E 150) GN=YALI0_F02937g PE=4 SV=1	1	0.0197798	_EIPYK(ac)DEK_	EIPYK(1)DEK	335	4.5092	56.258	TKFVIKEIPYKDEKKFEKWLY	.........YK..........	plasma membrane	nitrogen compound metabolic process;purine nucleoside triphosphate catabolic process;purine nucleoside triphosphate metabolic process;nucleoside triphosphate catabolic process;ribonucleoside triphosphate catabolic process;phosphate-containing compound met	purine ribonucleotide binding;anion binding;ribonucleotide binding;small molecule binding;ion binding;ribonucleoside binding;purine ribonucleoside triphosphate binding;carbohydrate derivative binding;nucleoside phosphate binding;molecular_function;guanyl	intracellular;cell part;cell;intracellular part;cellular_component;cytoplasm;	K03231	EEF1A:elongation factor 1-alpha;	RNA transport - Yarrowia lipolytica ;	IPR000795;IPR027417;IPR004539;IPR009000;IPR009001;IPR004160;IPR004161;	Elongation factor, GTP-binding domain;P-loop containing nucleoside triphosphate hydrolase;Translation elongation factor EF1A, eukaryotic/archaeal;Translation protein, beta-barrel domain;Translation elongation factor EF1A/initiation factor IF2gamma, C-term
Q6CD17	>tr|Q6CD17|Q6CD17_YARLI YALI0C04521p OS=Yarrowia lipolytica (strain CLIB 122 / E 150) GN=YALI0_C04521g PE=4 SV=2	1	8.18143e-05	_GYK(ac)GIGAER_	GYK(1)GIGAER	114	0.47016	118.71	ANKDREVKGYKGIGAERYSLN	.........YK..........	nuclear	nitrogen compound metabolic process;purine nucleoside triphosphate catabolic process;purine nucleoside triphosphate metabolic process;nucleoside triphosphate catabolic process;ribonucleoside triphosphate catabolic process;phosphate-containing compound met	purine ribonucleotide binding;anion binding;ribonucleotide binding;small molecule binding;ion binding;ribonucleoside binding;purine ribonucleoside triphosphate binding;carbohydrate derivative binding;nucleoside phosphate binding;molecular_function;guanyl	intracellular;cell part;cell;intracellular part;cellular_component;cytoplasm;	K03231	EEF1A:elongation factor 1-alpha;	RNA transport - Yarrowia lipolytica ;	IPR000795;IPR027417;IPR004539;IPR009000;IPR009001;IPR004160;IPR004161;	Elongation factor, GTP-binding domain;P-loop containing nucleoside triphosphate hydrolase;Translation elongation factor EF1A, eukaryotic/archaeal;Translation protein, beta-barrel domain;Translation elongation factor EF1A/initiation factor IF2gamma, C-term
Q6C5K0	>tr|Q6C5K0|Q6C5K0_YARLI Vacuolar protein sorting-associated protein 35 OS=Yarrowia lipolytica (strain CLIB 122 / E 150) GN=YALI0_E17413g PE=3 SV=1	1	0.000105416	_DPDTHYK(ac)LLVVAR_	DPDTHYK(1)LLVVAR	552	-0.028014	93.348	LYHKDPDTHYKLLVVARKALS	.........YK..........	cytosol	nitrogen compound metabolic process;purine nucleoside triphosphate catabolic process;purine nucleoside triphosphate metabolic process;nucleoside triphosphate catabolic process;ribonucleoside triphosphate catabolic process;phosphate-containing compound met	purine ribonucleotide binding;anion binding;ribonucleotide binding;small molecule binding;ion binding;ribonucleoside binding;purine ribonucleoside triphosphate binding;carbohydrate derivative binding;nucleoside phosphate binding;molecular_function;guanyl	intracellular;cell part;cell;intracellular part;cellular_component;cytoplasm;	K03231	EEF1A:elongation factor 1-alpha;	RNA transport - Yarrowia lipolytica ;	IPR000795;IPR027417;IPR004539;IPR009000;IPR009001;IPR004160;IPR004161;	Elongation factor, GTP-binding domain;P-loop containing nucleoside triphosphate hydrolase;Translation elongation factor EF1A, eukaryotic/archaeal;Translation protein, beta-barrel domain;Translation elongation factor EF1A/initiation factor IF2gamma, C-term
Q6CCD1	>tr|Q6CCD1|Q6CCD1_YARLI YALI0C10494p OS=Yarrowia lipolytica (strain CLIB 122 / E 150) GN=YALI0_C10494g PE=3 SV=1	1	1.89781e-32	_VISHGMDASVANLAEEYK(ac)R_	VISHGMDASVANLAEEYK(1)R	349	-1.1386	149.57	ASVANLAEEYKRKTYANSFFC	.........YK..........	mitochondria	nitrogen compound metabolic process;purine nucleoside triphosphate catabolic process;purine nucleoside triphosphate metabolic process;nucleoside triphosphate catabolic process;ribonucleoside triphosphate catabolic process;phosphate-containing compound met	purine ribonucleotide binding;anion binding;ribonucleotide binding;small molecule binding;ion binding;ribonucleoside binding;purine ribonucleoside triphosphate binding;carbohydrate derivative binding;nucleoside phosphate binding;molecular_function;guanyl	intracellular;cell part;cell;intracellular part;cellular_component;cytoplasm;	K03231	EEF1A:elongation factor 1-alpha;	RNA transport - Yarrowia lipolytica ;	IPR000795;IPR027417;IPR004539;IPR009000;IPR009001;IPR004160;IPR004161;	Elongation factor, GTP-binding domain;P-loop containing nucleoside triphosphate hydrolase;Translation elongation factor EF1A, eukaryotic/archaeal;Translation protein, beta-barrel domain;Translation elongation factor EF1A/initiation factor IF2gamma, C-term
Q6C5A1	>tr|Q6C5A1|Q6C5A1_YARLI Coatomer subunit alpha OS=Yarrowia lipolytica (strain CLIB 122 / E 150) GN=YALI0_E19767g PE=4 SV=1	1	0.0232921	_TQPLFVSCGDDYK(ac)IK_	TQPLFVSCGDDYK(1)IK	82	-1.1918	49.595	PLFVSCGDDYKIKVWSLQTRK	.........YK..........	cytosol	nitrogen compound metabolic process;purine nucleoside triphosphate catabolic process;purine nucleoside triphosphate metabolic process;nucleoside triphosphate catabolic process;ribonucleoside triphosphate catabolic process;phosphate-containing compound met	purine ribonucleotide binding;anion binding;ribonucleotide binding;small molecule binding;ion binding;ribonucleoside binding;purine ribonucleoside triphosphate binding;carbohydrate derivative binding;nucleoside phosphate binding;molecular_function;guanyl	intracellular;cell part;cell;intracellular part;cellular_component;cytoplasm;	K03231	EEF1A:elongation factor 1-alpha;	RNA transport - Yarrowia lipolytica ;	IPR000795;IPR027417;IPR004539;IPR009000;IPR009001;IPR004160;IPR004161;	Elongation factor, GTP-binding domain;P-loop containing nucleoside triphosphate hydrolase;Translation elongation factor EF1A, eukaryotic/archaeal;Translation protein, beta-barrel domain;Translation elongation factor EF1A/initiation factor IF2gamma, C-term
Q6C2W9	>tr|Q6C2W9|Q6C2W9_YARLI YALI0F04444p OS=Yarrowia lipolytica (strain CLIB 122 / E 150) GN=YALI0_F04444g PE=3 SV=1	1	9.20955e-05	_MPFGGYK(ac)QSGIGR_	MPFGGYK(1)QSGIGR	485	0.10892	98.942	GDYRMPFGGYKQSGIGRELGE	.........YK..........	cytosol	nitrogen compound metabolic process;purine nucleoside triphosphate catabolic process;purine nucleoside triphosphate metabolic process;nucleoside triphosphate catabolic process;ribonucleoside triphosphate catabolic process;phosphate-containing compound met	purine ribonucleotide binding;anion binding;ribonucleotide binding;small molecule binding;ion binding;ribonucleoside binding;purine ribonucleoside triphosphate binding;carbohydrate derivative binding;nucleoside phosphate binding;molecular_function;guanyl	intracellular;cell part;cell;intracellular part;cellular_component;cytoplasm;	K03231	EEF1A:elongation factor 1-alpha;	RNA transport - Yarrowia lipolytica ;	IPR000795;IPR027417;IPR004539;IPR009000;IPR009001;IPR004160;IPR004161;	Elongation factor, GTP-binding domain;P-loop containing nucleoside triphosphate hydrolase;Translation elongation factor EF1A, eukaryotic/archaeal;Translation protein, beta-barrel domain;Translation elongation factor EF1A/initiation factor IF2gamma, C-term
Q6CFB6	>tr|Q6CFB6|Q6CFB6_YARLI YALI0B08536p OS=Yarrowia lipolytica (strain CLIB 122 / E 150) GN=YALI0_B08536g PE=3 SV=1	1	2.13468e-06	_GKPGVVVSEDEEYK(ac)NLNEDK_	GKPGVVVSEDEEYK(1)NLNEDK	221	-0.32481	93.92	GVVVSEDEEYKNLNEDKLKSA	.........YK..........	cytosol	nitrogen compound metabolic process;purine nucleoside triphosphate catabolic process;purine nucleoside triphosphate metabolic process;nucleoside triphosphate catabolic process;ribonucleoside triphosphate catabolic process;phosphate-containing compound met	purine ribonucleotide binding;anion binding;ribonucleotide binding;small molecule binding;ion binding;ribonucleoside binding;purine ribonucleoside triphosphate binding;carbohydrate derivative binding;nucleoside phosphate binding;molecular_function;guanyl	intracellular;cell part;cell;intracellular part;cellular_component;cytoplasm;	K03231	EEF1A:elongation factor 1-alpha;	RNA transport - Yarrowia lipolytica ;	IPR000795;IPR027417;IPR004539;IPR009000;IPR009001;IPR004160;IPR004161;	Elongation factor, GTP-binding domain;P-loop containing nucleoside triphosphate hydrolase;Translation elongation factor EF1A, eukaryotic/archaeal;Translation protein, beta-barrel domain;Translation elongation factor EF1A/initiation factor IF2gamma, C-term
Q6CH25	>tr|Q6CH25|Q6CH25_YARLI YALI0A13387p OS=Yarrowia lipolytica (strain CLIB 122 / E 150) GN=YALI0_A13387g PE=4 SV=1	1	0.0238631	_EFPDYK(ac)FK_	EFPDYK(1)FK	91	0.49593	56.632	RILRKEFPDYKFKTHSDCEPI	.........YK..........	cytosol	gene expression;organic substance biosynthetic process;biosynthetic process;macromolecule biosynthetic process;cellular macromolecule metabolic process;cellular process;biological_process;cellular macromolecule biosynthetic process;metabolic process;organ	molecular_function;binding;heterocyclic compound binding;RNA binding;organic cyclic compound binding;nucleic acid binding;rRNA binding;structural molecule activity;structural constituent of ribosome;	cell;cellular_component;intracellular;cytoplasmic part;cytoplasm;intracellular non-membrane-bounded organelle;organelle;macromolecular complex;non-membrane-bounded organelle;ribonucleoprotein complex;cell part;intracellular organelle;intracellular part;ri	K02987	RP-S4e:small subunit ribosomal protein S4e;	Ribosome - Yarrowia lipolytica ;	IPR005824;IPR018199;IPR013843;IPR013845;IPR000876;IPR002942;	KOW;Ribosomal protein S4e, N-terminal, conserved site;Ribosomal protein S4e, N-terminal;Ribosomal protein S4e, central region;Ribosomal protein S4e;RNA-binding S4 domain;
O59950	>sp|O59950|RS4_YARLI 40S ribosomal protein S4 OS=Yarrowia lipolytica (strain CLIB 122 / E 150) GN=RPS4 PE=2 SV=1	1	0.000293839	_ITDEEAAYK(ac)LGK_	ITDEEAAYK(1)LGK	122	1.8591	86.772	HRITDEEAAYKLGKVKRVQVG	.........YK..........	mitochondria	gene expression;organic substance biosynthetic process;biosynthetic process;macromolecule biosynthetic process;cellular macromolecule metabolic process;cellular process;biological_process;cellular macromolecule biosynthetic process;metabolic process;organ	molecular_function;binding;heterocyclic compound binding;RNA binding;organic cyclic compound binding;nucleic acid binding;rRNA binding;structural molecule activity;structural constituent of ribosome;	cell;cellular_component;intracellular;cytoplasmic part;cytoplasm;intracellular non-membrane-bounded organelle;organelle;macromolecular complex;non-membrane-bounded organelle;ribonucleoprotein complex;cell part;intracellular organelle;intracellular part;ri	K02987	RP-S4e:small subunit ribosomal protein S4e;	Ribosome - Yarrowia lipolytica ;	IPR005824;IPR018199;IPR013843;IPR013845;IPR000876;IPR002942;	KOW;Ribosomal protein S4e, N-terminal, conserved site;Ribosomal protein S4e, N-terminal;Ribosomal protein S4e, central region;Ribosomal protein S4e;RNA-binding S4 domain;
Q6C0N2	>tr|Q6C0N2|Q6C0N2_YARLI YALI0F23243p OS=Yarrowia lipolytica (strain CLIB 122 / E 150) GN=YALI0_F23243g PE=3 SV=1	1	7.41709e-08	_ISPYK(ac)DGTLVGEVR_	ISPYK(1)DGTLVGEVR	417	-0.95341	127.36	LHFKNKISPYKDGTLVGEVRR	.........YK..........	cytosol	gene expression;organic substance biosynthetic process;biosynthetic process;macromolecule biosynthetic process;cellular macromolecule metabolic process;cellular process;biological_process;cellular macromolecule biosynthetic process;metabolic process;organ	molecular_function;binding;heterocyclic compound binding;RNA binding;organic cyclic compound binding;nucleic acid binding;rRNA binding;structural molecule activity;structural constituent of ribosome;	cell;cellular_component;intracellular;cytoplasmic part;cytoplasm;intracellular non-membrane-bounded organelle;organelle;macromolecular complex;non-membrane-bounded organelle;ribonucleoprotein complex;cell part;intracellular organelle;intracellular part;ri	K02987	RP-S4e:small subunit ribosomal protein S4e;	Ribosome - Yarrowia lipolytica ;	IPR005824;IPR018199;IPR013843;IPR013845;IPR000876;IPR002942;	KOW;Ribosomal protein S4e, N-terminal, conserved site;Ribosomal protein S4e, N-terminal;Ribosomal protein S4e, central region;Ribosomal protein S4e;RNA-binding S4 domain;
Q6CA37	>tr|Q6CA37|Q6CA37_YARLI YALI0D06215p OS=Yarrowia lipolytica (strain CLIB 122 / E 150) GN=YALI0_D06215g PE=4 SV=1	1	3.44395e-07	_SSDYK(ac)ASPAEVVNHFTNK_	SSDYK(1)ASPAEVVNHFTNK	427	-0.32132	90.334	IKGETRSSDYKASPAEVVNHF	.........YK..........	mitochondria	gene expression;organic substance biosynthetic process;biosynthetic process;macromolecule biosynthetic process;cellular macromolecule metabolic process;cellular process;biological_process;cellular macromolecule biosynthetic process;metabolic process;organ	molecular_function;binding;heterocyclic compound binding;RNA binding;organic cyclic compound binding;nucleic acid binding;rRNA binding;structural molecule activity;structural constituent of ribosome;	cell;cellular_component;intracellular;cytoplasmic part;cytoplasm;intracellular non-membrane-bounded organelle;organelle;macromolecular complex;non-membrane-bounded organelle;ribonucleoprotein complex;cell part;intracellular organelle;intracellular part;ri	K02987	RP-S4e:small subunit ribosomal protein S4e;	Ribosome - Yarrowia lipolytica ;	IPR005824;IPR018199;IPR013843;IPR013845;IPR000876;IPR002942;	KOW;Ribosomal protein S4e, N-terminal, conserved site;Ribosomal protein S4e, N-terminal;Ribosomal protein S4e, central region;Ribosomal protein S4e;RNA-binding S4 domain;
Q6C1A9	>tr|Q6C1A9|Q6C1A9_YARLI Glutamate dehydrogenase OS=Yarrowia lipolytica (strain CLIB 122 / E 150) GN=YALI0_F17820g PE=3 SV=1	1	0.00366956	_YK(ac)NTWEGVLTGK_	YK(1)NTWEGVLTGK	172	1.5204	66.004	GFLFGAYKKYKNTWEGVLTGK	.........YK..........	cytosol	lipid metabolic process;organic substance catabolic process;cellular lipid catabolic process;small molecule catabolic process;oxoacid metabolic process;small molecule metabolic process;fatty acid catabolic process;monocarboxylic acid metabolic process;mon	molecular_function;oxidoreductase activity;catalytic activity;oxidoreductase activity, acting on the CH-CH group of donors;acyl-CoA dehydrogenase activity;oxidoreductase activity, acting on the CH-CH group of donors, = oxygen as acceptor;acyl-CoA oxidase	intracellular;microbody;cytoplasmic part;cytoplasm;organelle;membrane-bounded organelle;cell part;cell;intracellular organelle;intracellular part;cellular_component;intracellular membrane-bounded organelle;peroxisome;	K00232	E1.3.3.6:acyl-CoA oxidase [EC:1.3.3.6];E1.3.3.6:acyl-CoA oxidase [EC:1.3.3.6];E1.3.3.6:acyl-CoA oxidase [EC:1.3.3.6];E1.3.3.6:acyl-CoA oxidase [EC:1.3.3.6];E1.3.3.6:acyl-CoA oxidase [EC:1.3.3.6];E1.3.3.6:acyl-CoA oxidase [EC:1.3.3.6];E1.3.3.6:acyl-CoA oxi	Metabolic pathways - Yarrowia lipolytica ;Biosynthesis of secondary metabolites - Yarrowia lipolytica ;Peroxisome - Yarrowia lipolytica ;Fatty acid metabolism - Yarrowia lipolytica ;Fatty acid degradation - Yarrowia lipolytica ;Biosynthesis of unsaturated	IPR009075;IPR009100;IPR013786;IPR002655;IPR029320;IPR006091;	Acyl-CoA dehydrogenase/oxidase C-terminal;Acyl-CoA dehydrogenase/oxidase, N-terminal and middle domain;Acyl-CoA dehydrogenase/oxidase, N-terminal;Acyl-CoA oxidase, C-terminal;Acyl-coenzyme A oxidase, N-terminal;Acyl-CoA oxidase/dehydrogenase, central doma
Q6CE87	>tr|Q6CE87|Q6CE87_YARLI YALI0B17666p OS=Yarrowia lipolytica (strain CLIB 122 / E 150) GN=YALI0_B17666g PE=4 SV=1	0.999874	0.000487414	_ELDGKPLEGYK(ac)K_	ELDGKPLEGYK(1)K	584	-1.0471	93.766	ELDGKPLEGYKKAQMKYCNLQ	.........YK..........	mitochondria	lipid metabolic process;organic substance catabolic process;cellular lipid catabolic process;small molecule catabolic process;oxoacid metabolic process;small molecule metabolic process;fatty acid catabolic process;monocarboxylic acid metabolic process;mon	molecular_function;oxidoreductase activity;catalytic activity;oxidoreductase activity, acting on the CH-CH group of donors;acyl-CoA dehydrogenase activity;oxidoreductase activity, acting on the CH-CH group of donors, = oxygen as acceptor;acyl-CoA oxidase	intracellular;microbody;cytoplasmic part;cytoplasm;organelle;membrane-bounded organelle;cell part;cell;intracellular organelle;intracellular part;cellular_component;intracellular membrane-bounded organelle;peroxisome;	K00232	E1.3.3.6:acyl-CoA oxidase [EC:1.3.3.6];E1.3.3.6:acyl-CoA oxidase [EC:1.3.3.6];E1.3.3.6:acyl-CoA oxidase [EC:1.3.3.6];E1.3.3.6:acyl-CoA oxidase [EC:1.3.3.6];E1.3.3.6:acyl-CoA oxidase [EC:1.3.3.6];E1.3.3.6:acyl-CoA oxidase [EC:1.3.3.6];E1.3.3.6:acyl-CoA oxi	Metabolic pathways - Yarrowia lipolytica ;Biosynthesis of secondary metabolites - Yarrowia lipolytica ;Peroxisome - Yarrowia lipolytica ;Fatty acid metabolism - Yarrowia lipolytica ;Fatty acid degradation - Yarrowia lipolytica ;Biosynthesis of unsaturated	IPR009075;IPR009100;IPR013786;IPR002655;IPR029320;IPR006091;	Acyl-CoA dehydrogenase/oxidase C-terminal;Acyl-CoA dehydrogenase/oxidase, N-terminal and middle domain;Acyl-CoA dehydrogenase/oxidase, N-terminal;Acyl-CoA oxidase, C-terminal;Acyl-coenzyme A oxidase, N-terminal;Acyl-CoA oxidase/dehydrogenase, central doma
Q6C8L1	>tr|Q6C8L1|Q6C8L1_YARLI YALI0D18766p OS=Yarrowia lipolytica (strain CLIB 122 / E 150) GN=YALI0_D18766g PE=4 SV=1	1	0.0279512	_DCYK(ac)TLESR_	DCYK(1)TLESR	425	-0.17106	48.981	AMEDIERDCYKTLESRKRRVP	.........YK..........	nuclear	monosaccharide catabolic process;organic substance catabolic process;cellular process;carbohydrate metabolic process;hexose metabolic process;catabolic process;generation of precursor metabolites and energy;biological_process;carbohydrate catabolic proces	purine ribonucleotide binding;anion binding;ribonucleotide binding;small molecule binding;ion binding;ribonucleoside binding;purine ribonucleoside triphosphate binding;carbohydrate derivative binding;adenyl ribonucleotide binding;nucleoside phosphate bind	intracellular;cell part;cell;intracellular part;cellular_component;cytoplasm;	K00927	PGK:phosphoglycerate kinase [EC:2.7.2.3];PGK:phosphoglycerate kinase [EC:2.7.2.3];PGK:phosphoglycerate kinase [EC:2.7.2.3];PGK:phosphoglycerate kinase [EC:2.7.2.3];PGK:phosphoglycerate kinase [EC:2.7.2.3];PGK:phosphoglycerate kinase [EC:2.7.2.3];	Metabolic pathways - Yarrowia lipolytica ;Biosynthesis of secondary metabolites - Yarrowia lipolytica ;Biosynthesis of antibiotics - Yarrowia lipolytica ;Carbon metabolism - Yarrowia lipolytica ;Biosynthesis of amino acids - Yarrowia lipolytica ;Glycolysi	IPR015824;IPR015901;IPR015911;IPR001576;	Phosphoglycerate kinase, N-terminal;Phosphoglycerate kinase, C-terminal;Phosphoglycerate kinase, conserved site;Phosphoglycerate kinase;
Q6CFV4	>tr|Q6CFV4|Q6CFV4_YARLI YALI0B03366p OS=Yarrowia lipolytica (strain CLIB 122 / E 150) GN=YALI0_B03366g PE=4 SV=1	1	0.00508614	_YVFVLYK(ac)EGAK_	YVFVLYK(1)EGAK	146	-1.3589	66.267	GKHRYVFVLYKEGAKSPEAPA	.........YK..........	cytosol	monosaccharide catabolic process;organic substance catabolic process;cellular process;carbohydrate metabolic process;hexose metabolic process;catabolic process;generation of precursor metabolites and energy;biological_process;carbohydrate catabolic proces	purine ribonucleotide binding;anion binding;ribonucleotide binding;small molecule binding;ion binding;ribonucleoside binding;purine ribonucleoside triphosphate binding;carbohydrate derivative binding;adenyl ribonucleotide binding;nucleoside phosphate bind	intracellular;cell part;cell;intracellular part;cellular_component;cytoplasm;	K00927	PGK:phosphoglycerate kinase [EC:2.7.2.3];PGK:phosphoglycerate kinase [EC:2.7.2.3];PGK:phosphoglycerate kinase [EC:2.7.2.3];PGK:phosphoglycerate kinase [EC:2.7.2.3];PGK:phosphoglycerate kinase [EC:2.7.2.3];PGK:phosphoglycerate kinase [EC:2.7.2.3];	Metabolic pathways - Yarrowia lipolytica ;Biosynthesis of secondary metabolites - Yarrowia lipolytica ;Biosynthesis of antibiotics - Yarrowia lipolytica ;Carbon metabolism - Yarrowia lipolytica ;Biosynthesis of amino acids - Yarrowia lipolytica ;Glycolysi	IPR015824;IPR015901;IPR015911;IPR001576;	Phosphoglycerate kinase, N-terminal;Phosphoglycerate kinase, C-terminal;Phosphoglycerate kinase, conserved site;Phosphoglycerate kinase;
Q6C290	>tr|Q6C290|Q6C290_YARLI YALI0F09790p OS=Yarrowia lipolytica (strain CLIB 122 / E 150) GN=YALI0_F09790g PE=4 SV=1	1	6.29964e-06	_LAVLNLYK(ac)VDDDGK_	LAVLNLYK(1)VDDDGK	107	0.032213	94.128	KNKLAVLNLYKVDDDGKVERL	.........YK..........	nuclear	monosaccharide catabolic process;organic substance catabolic process;cellular process;carbohydrate metabolic process;hexose metabolic process;catabolic process;generation of precursor metabolites and energy;biological_process;carbohydrate catabolic proces	purine ribonucleotide binding;anion binding;ribonucleotide binding;small molecule binding;ion binding;ribonucleoside binding;purine ribonucleoside triphosphate binding;carbohydrate derivative binding;adenyl ribonucleotide binding;nucleoside phosphate bind	intracellular;cell part;cell;intracellular part;cellular_component;cytoplasm;	K00927	PGK:phosphoglycerate kinase [EC:2.7.2.3];PGK:phosphoglycerate kinase [EC:2.7.2.3];PGK:phosphoglycerate kinase [EC:2.7.2.3];PGK:phosphoglycerate kinase [EC:2.7.2.3];PGK:phosphoglycerate kinase [EC:2.7.2.3];PGK:phosphoglycerate kinase [EC:2.7.2.3];	Metabolic pathways - Yarrowia lipolytica ;Biosynthesis of secondary metabolites - Yarrowia lipolytica ;Biosynthesis of antibiotics - Yarrowia lipolytica ;Carbon metabolism - Yarrowia lipolytica ;Biosynthesis of amino acids - Yarrowia lipolytica ;Glycolysi	IPR015824;IPR015901;IPR015911;IPR001576;	Phosphoglycerate kinase, N-terminal;Phosphoglycerate kinase, C-terminal;Phosphoglycerate kinase, conserved site;Phosphoglycerate kinase;
Q6C5Y4	>tr|Q6C5Y4|Q6C5Y4_YARLI YALI0E14080p OS=Yarrowia lipolytica (strain CLIB 122 / E 150) GN=YALI0_E14080g PE=4 SV=1	1	2.45043e-06	_FEVKDPEPDENGNPGQSYK(ac)TSIR_	FEVKDPEPDENGNPGQSYK(1)TSIR	193	-0.01552	86.987	DENGNPGQSYKTSIRDIIPLP	.........YK..........	nuclear	monosaccharide catabolic process;organic substance catabolic process;cellular process;carbohydrate metabolic process;hexose metabolic process;catabolic process;generation of precursor metabolites and energy;biological_process;carbohydrate catabolic proces	purine ribonucleotide binding;anion binding;ribonucleotide binding;small molecule binding;ion binding;ribonucleoside binding;purine ribonucleoside triphosphate binding;carbohydrate derivative binding;adenyl ribonucleotide binding;nucleoside phosphate bind	intracellular;cell part;cell;intracellular part;cellular_component;cytoplasm;	K00927	PGK:phosphoglycerate kinase [EC:2.7.2.3];PGK:phosphoglycerate kinase [EC:2.7.2.3];PGK:phosphoglycerate kinase [EC:2.7.2.3];PGK:phosphoglycerate kinase [EC:2.7.2.3];PGK:phosphoglycerate kinase [EC:2.7.2.3];PGK:phosphoglycerate kinase [EC:2.7.2.3];	Metabolic pathways - Yarrowia lipolytica ;Biosynthesis of secondary metabolites - Yarrowia lipolytica ;Biosynthesis of antibiotics - Yarrowia lipolytica ;Carbon metabolism - Yarrowia lipolytica ;Biosynthesis of amino acids - Yarrowia lipolytica ;Glycolysi	IPR015824;IPR015901;IPR015911;IPR001576;	Phosphoglycerate kinase, N-terminal;Phosphoglycerate kinase, C-terminal;Phosphoglycerate kinase, conserved site;Phosphoglycerate kinase;
Q6CDX5	>tr|Q6CDX5|Q6CDX5_YARLI YALI0B20460p OS=Yarrowia lipolytica (strain CLIB 122 / E 150) GN=YALI0_B20460g PE=4 SV=1	1	0.000240337	_NAYK(ac)SPETIFDNR_	NAYK(1)SPETIFDNR	231	-1.2626	83.243	STTAEAKNAYKSPETIFDNRF	.........YK..........	cytosol,nuclear	monosaccharide catabolic process;organic substance catabolic process;cellular process;carbohydrate metabolic process;hexose metabolic process;catabolic process;generation of precursor metabolites and energy;biological_process;carbohydrate catabolic proces	purine ribonucleotide binding;anion binding;ribonucleotide binding;small molecule binding;ion binding;ribonucleoside binding;purine ribonucleoside triphosphate binding;carbohydrate derivative binding;adenyl ribonucleotide binding;nucleoside phosphate bind	intracellular;cell part;cell;intracellular part;cellular_component;cytoplasm;	K00927	PGK:phosphoglycerate kinase [EC:2.7.2.3];PGK:phosphoglycerate kinase [EC:2.7.2.3];PGK:phosphoglycerate kinase [EC:2.7.2.3];PGK:phosphoglycerate kinase [EC:2.7.2.3];PGK:phosphoglycerate kinase [EC:2.7.2.3];PGK:phosphoglycerate kinase [EC:2.7.2.3];	Metabolic pathways - Yarrowia lipolytica ;Biosynthesis of secondary metabolites - Yarrowia lipolytica ;Biosynthesis of antibiotics - Yarrowia lipolytica ;Carbon metabolism - Yarrowia lipolytica ;Biosynthesis of amino acids - Yarrowia lipolytica ;Glycolysi	IPR015824;IPR015901;IPR015911;IPR001576;	Phosphoglycerate kinase, N-terminal;Phosphoglycerate kinase, C-terminal;Phosphoglycerate kinase, conserved site;Phosphoglycerate kinase;
F2Z650	>tr|F2Z650|F2Z650_YARLI YALI0E01056p OS=Yarrowia lipolytica (strain CLIB 122 / E 150) GN=YALI0_E01056g PE=3 SV=1;>tr|Q6BZU8|Q6BZU8_YARLI YALI0F30745p OS=Yarrowia lipolytica (strain CLIB 122 / E 150) GN=YALI0_F30745g PE=3 SV=1	1	0.00845052	_DAALYK(ac)R_	DAALYK(1)R	471	1.1252	94.407	ESTQKDAALYKRLVPAKKGVR	.........YK..........	cytosol	monosaccharide catabolic process;organic substance catabolic process;cellular process;carbohydrate metabolic process;hexose metabolic process;catabolic process;generation of precursor metabolites and energy;biological_process;carbohydrate catabolic proces	purine ribonucleotide binding;anion binding;ribonucleotide binding;small molecule binding;ion binding;ribonucleoside binding;purine ribonucleoside triphosphate binding;carbohydrate derivative binding;adenyl ribonucleotide binding;nucleoside phosphate bind	intracellular;cell part;cell;intracellular part;cellular_component;cytoplasm;	K00927	PGK:phosphoglycerate kinase [EC:2.7.2.3];PGK:phosphoglycerate kinase [EC:2.7.2.3];PGK:phosphoglycerate kinase [EC:2.7.2.3];PGK:phosphoglycerate kinase [EC:2.7.2.3];PGK:phosphoglycerate kinase [EC:2.7.2.3];PGK:phosphoglycerate kinase [EC:2.7.2.3];	Metabolic pathways - Yarrowia lipolytica ;Biosynthesis of secondary metabolites - Yarrowia lipolytica ;Biosynthesis of antibiotics - Yarrowia lipolytica ;Carbon metabolism - Yarrowia lipolytica ;Biosynthesis of amino acids - Yarrowia lipolytica ;Glycolysi	IPR015824;IPR015901;IPR015911;IPR001576;	Phosphoglycerate kinase, N-terminal;Phosphoglycerate kinase, C-terminal;Phosphoglycerate kinase, conserved site;Phosphoglycerate kinase;
Q6CF93	>tr|Q6CF93|Q6CF93_YARLI YALI0B09119p OS=Yarrowia lipolytica (strain CLIB 122 / E 150) GN=YALI0_B09119g PE=4 SV=1	1	5.78842e-06	_TQLAEFDYK(ac)R_	TQLAEFDYK(1)R	235	0.064947	113.44	QKTQLAEFDYKRDVSCPKFQH	.........YK..........	cytosol	monosaccharide catabolic process;organic substance catabolic process;cellular process;carbohydrate metabolic process;hexose metabolic process;catabolic process;generation of precursor metabolites and energy;biological_process;carbohydrate catabolic proces	purine ribonucleotide binding;anion binding;ribonucleotide binding;small molecule binding;ion binding;ribonucleoside binding;purine ribonucleoside triphosphate binding;carbohydrate derivative binding;adenyl ribonucleotide binding;nucleoside phosphate bind	intracellular;cell part;cell;intracellular part;cellular_component;cytoplasm;	K00927	PGK:phosphoglycerate kinase [EC:2.7.2.3];PGK:phosphoglycerate kinase [EC:2.7.2.3];PGK:phosphoglycerate kinase [EC:2.7.2.3];PGK:phosphoglycerate kinase [EC:2.7.2.3];PGK:phosphoglycerate kinase [EC:2.7.2.3];PGK:phosphoglycerate kinase [EC:2.7.2.3];	Metabolic pathways - Yarrowia lipolytica ;Biosynthesis of secondary metabolites - Yarrowia lipolytica ;Biosynthesis of antibiotics - Yarrowia lipolytica ;Carbon metabolism - Yarrowia lipolytica ;Biosynthesis of amino acids - Yarrowia lipolytica ;Glycolysi	IPR015824;IPR015901;IPR015911;IPR001576;	Phosphoglycerate kinase, N-terminal;Phosphoglycerate kinase, C-terminal;Phosphoglycerate kinase, conserved site;Phosphoglycerate kinase;
Q6C648	>tr|Q6C648|Q6C648_YARLI YALI0E12463p OS=Yarrowia lipolytica (strain CLIB 122 / E 150) GN=YALI0_E12463g PE=3 SV=1	1	4.0587e-05	_EAEQAYK(ac)TAAEGK_	EAEQAYK(1)TAAEGK	339	1.1698	109.44	FTFKEAEQAYKTAAEGKAIKI	.........YK..........	cytosol	monosaccharide catabolic process;organic substance catabolic process;cellular process;carbohydrate metabolic process;hexose metabolic process;catabolic process;generation of precursor metabolites and energy;biological_process;carbohydrate catabolic proces	purine ribonucleotide binding;anion binding;ribonucleotide binding;small molecule binding;ion binding;ribonucleoside binding;purine ribonucleoside triphosphate binding;carbohydrate derivative binding;adenyl ribonucleotide binding;nucleoside phosphate bind	intracellular;cell part;cell;intracellular part;cellular_component;cytoplasm;	K00927	PGK:phosphoglycerate kinase [EC:2.7.2.3];PGK:phosphoglycerate kinase [EC:2.7.2.3];PGK:phosphoglycerate kinase [EC:2.7.2.3];PGK:phosphoglycerate kinase [EC:2.7.2.3];PGK:phosphoglycerate kinase [EC:2.7.2.3];PGK:phosphoglycerate kinase [EC:2.7.2.3];	Metabolic pathways - Yarrowia lipolytica ;Biosynthesis of secondary metabolites - Yarrowia lipolytica ;Biosynthesis of antibiotics - Yarrowia lipolytica ;Carbon metabolism - Yarrowia lipolytica ;Biosynthesis of amino acids - Yarrowia lipolytica ;Glycolysi	IPR015824;IPR015901;IPR015911;IPR001576;	Phosphoglycerate kinase, N-terminal;Phosphoglycerate kinase, C-terminal;Phosphoglycerate kinase, conserved site;Phosphoglycerate kinase;
B5FVF1	>tr|B5FVF1|B5FVF1_YARLI YALI0E23185p OS=Yarrowia lipolytica (strain CLIB 122 / E 150) GN=YALI0_E23185g PE=4 SV=1	1	0.0203404	_YK(ac)WDAWDK_	YK(1)WDAWDK	55	0.1208	53.751	PGAFNFKAKYKWDAWDKLKGK	.........YK..........	cytosol,nuclear	monosaccharide catabolic process;organic substance catabolic process;cellular process;carbohydrate metabolic process;hexose metabolic process;catabolic process;generation of precursor metabolites and energy;biological_process;carbohydrate catabolic proces	purine ribonucleotide binding;anion binding;ribonucleotide binding;small molecule binding;ion binding;ribonucleoside binding;purine ribonucleoside triphosphate binding;carbohydrate derivative binding;adenyl ribonucleotide binding;nucleoside phosphate bind	intracellular;cell part;cell;intracellular part;cellular_component;cytoplasm;	K00927	PGK:phosphoglycerate kinase [EC:2.7.2.3];PGK:phosphoglycerate kinase [EC:2.7.2.3];PGK:phosphoglycerate kinase [EC:2.7.2.3];PGK:phosphoglycerate kinase [EC:2.7.2.3];PGK:phosphoglycerate kinase [EC:2.7.2.3];PGK:phosphoglycerate kinase [EC:2.7.2.3];	Metabolic pathways - Yarrowia lipolytica ;Biosynthesis of secondary metabolites - Yarrowia lipolytica ;Biosynthesis of antibiotics - Yarrowia lipolytica ;Carbon metabolism - Yarrowia lipolytica ;Biosynthesis of amino acids - Yarrowia lipolytica ;Glycolysi	IPR015824;IPR015901;IPR015911;IPR001576;	Phosphoglycerate kinase, N-terminal;Phosphoglycerate kinase, C-terminal;Phosphoglycerate kinase, conserved site;Phosphoglycerate kinase;
Q6C5V2	>tr|Q6C5V2|Q6C5V2_YARLI YALI0E14949p OS=Yarrowia lipolytica (strain CLIB 122 / E 150) GN=YALI0_E14949g PE=4 SV=1	1	4.98088e-07	_YK(ac)GHLENISYNTLIGALNK_	YK(1)GHLENISYNTLIGALNK	609	1.67	86.453	ISAAGAWLKYKGHLENISYNT	.........YK..........	mitochondria	monosaccharide catabolic process;organic substance catabolic process;cellular process;carbohydrate metabolic process;hexose metabolic process;catabolic process;generation of precursor metabolites and energy;biological_process;carbohydrate catabolic proces	purine ribonucleotide binding;anion binding;ribonucleotide binding;small molecule binding;ion binding;ribonucleoside binding;purine ribonucleoside triphosphate binding;carbohydrate derivative binding;adenyl ribonucleotide binding;nucleoside phosphate bind	intracellular;cell part;cell;intracellular part;cellular_component;cytoplasm;	K00927	PGK:phosphoglycerate kinase [EC:2.7.2.3];PGK:phosphoglycerate kinase [EC:2.7.2.3];PGK:phosphoglycerate kinase [EC:2.7.2.3];PGK:phosphoglycerate kinase [EC:2.7.2.3];PGK:phosphoglycerate kinase [EC:2.7.2.3];PGK:phosphoglycerate kinase [EC:2.7.2.3];	Metabolic pathways - Yarrowia lipolytica ;Biosynthesis of secondary metabolites - Yarrowia lipolytica ;Biosynthesis of antibiotics - Yarrowia lipolytica ;Carbon metabolism - Yarrowia lipolytica ;Biosynthesis of amino acids - Yarrowia lipolytica ;Glycolysi	IPR015824;IPR015901;IPR015911;IPR001576;	Phosphoglycerate kinase, N-terminal;Phosphoglycerate kinase, C-terminal;Phosphoglycerate kinase, conserved site;Phosphoglycerate kinase;
Q6CFA8	>tr|Q6CFA8|Q6CFA8_YARLI YALI0B08778p OS=Yarrowia lipolytica (strain CLIB 122 / E 150) GN=YALI0_B08778g PE=3 SV=1	1	0.00213471	_LDNPNYK(ac)EYTQMR_	LDNPNYK(1)EYTQMR	108	1.8977	64.104	GRPKLDNPNYKEYTQMRPACM	.........YK..........	cytosol	monosaccharide catabolic process;organic substance catabolic process;cellular process;carbohydrate metabolic process;hexose metabolic process;catabolic process;generation of precursor metabolites and energy;biological_process;carbohydrate catabolic proces	purine ribonucleotide binding;anion binding;ribonucleotide binding;small molecule binding;ion binding;ribonucleoside binding;purine ribonucleoside triphosphate binding;carbohydrate derivative binding;adenyl ribonucleotide binding;nucleoside phosphate bind	intracellular;cell part;cell;intracellular part;cellular_component;cytoplasm;	K00927	PGK:phosphoglycerate kinase [EC:2.7.2.3];PGK:phosphoglycerate kinase [EC:2.7.2.3];PGK:phosphoglycerate kinase [EC:2.7.2.3];PGK:phosphoglycerate kinase [EC:2.7.2.3];PGK:phosphoglycerate kinase [EC:2.7.2.3];PGK:phosphoglycerate kinase [EC:2.7.2.3];	Metabolic pathways - Yarrowia lipolytica ;Biosynthesis of secondary metabolites - Yarrowia lipolytica ;Biosynthesis of antibiotics - Yarrowia lipolytica ;Carbon metabolism - Yarrowia lipolytica ;Biosynthesis of amino acids - Yarrowia lipolytica ;Glycolysi	IPR015824;IPR015901;IPR015911;IPR001576;	Phosphoglycerate kinase, N-terminal;Phosphoglycerate kinase, C-terminal;Phosphoglycerate kinase, conserved site;Phosphoglycerate kinase;
Q6C5X8	>tr|Q6C5X8|Q6C5X8_YARLI YALI0E14212p OS=Yarrowia lipolytica (strain CLIB 122 / E 150) GN=YALI0_E14212g PE=4 SV=2	1	8.08914e-06	_TVQGYK(ac)DEQIYDAIVR_	TVQGYK(1)DEQIYDAIVR	108	-1.1795	99.055	KAVSKTVQGYKDEQIYDAIVR	.........YK..........	nuclear	monosaccharide catabolic process;organic substance catabolic process;cellular process;carbohydrate metabolic process;hexose metabolic process;catabolic process;generation of precursor metabolites and energy;biological_process;carbohydrate catabolic proces	purine ribonucleotide binding;anion binding;ribonucleotide binding;small molecule binding;ion binding;ribonucleoside binding;purine ribonucleoside triphosphate binding;carbohydrate derivative binding;adenyl ribonucleotide binding;nucleoside phosphate bind		K00873	PK:pyruvate kinase [EC:2.7.1.40];PK:pyruvate kinase [EC:2.7.1.40];PK:pyruvate kinase [EC:2.7.1.40];PK:pyruvate kinase [EC:2.7.1.40];PK:pyruvate kinase [EC:2.7.1.40];PK:pyruvate kinase [EC:2.7.1.40];PK:pyruvate kinase [EC:2.7.1.40];PK:pyruvate kinase [EC:2	Metabolic pathways - Yarrowia lipolytica ;Biosynthesis of secondary metabolites - Yarrowia lipolytica ;Biosynthesis of antibiotics - Yarrowia lipolytica ;Carbon metabolism - Yarrowia lipolytica ;Biosynthesis of amino acids - Yarrowia lipolytica ;Purine me	IPR015806;IPR015813;IPR015795;IPR015794;IPR015793;IPR001697;IPR018209;IPR011037;	Pyruvate kinase, beta-barrel insert domain;Pyruvate/Phosphoenolpyruvate kinase-like domain;Pyruvate kinase, C-terminal;Pyruvate kinase, alpha/beta;Pyruvate kinase, barrel;Pyruvate kinase;Pyruvate kinase, active site;Pyruvate kinase-like, insert domain;
Q6CEU1	>tr|Q6CEU1|Q6CEU1_YARLI YALI0B12936p OS=Yarrowia lipolytica (strain CLIB 122 / E 150) GN=YALI0_B12936g PE=4 SV=1	1	1.37976e-05	_DYK(ac)IHNADVLIR_	DYK(1)IHNADVLIR	214	-0.16608	114.7	KMVMHLLKDYKIHNADVLIRD	.........YK..........	cytosol	monosaccharide catabolic process;organic substance catabolic process;cellular process;carbohydrate metabolic process;hexose metabolic process;catabolic process;generation of precursor metabolites and energy;biological_process;carbohydrate catabolic proces	purine ribonucleotide binding;anion binding;ribonucleotide binding;small molecule binding;ion binding;ribonucleoside binding;purine ribonucleoside triphosphate binding;carbohydrate derivative binding;adenyl ribonucleotide binding;nucleoside phosphate bind		K00873	PK:pyruvate kinase [EC:2.7.1.40];PK:pyruvate kinase [EC:2.7.1.40];PK:pyruvate kinase [EC:2.7.1.40];PK:pyruvate kinase [EC:2.7.1.40];PK:pyruvate kinase [EC:2.7.1.40];PK:pyruvate kinase [EC:2.7.1.40];PK:pyruvate kinase [EC:2.7.1.40];PK:pyruvate kinase [EC:2	Metabolic pathways - Yarrowia lipolytica ;Biosynthesis of secondary metabolites - Yarrowia lipolytica ;Biosynthesis of antibiotics - Yarrowia lipolytica ;Carbon metabolism - Yarrowia lipolytica ;Biosynthesis of amino acids - Yarrowia lipolytica ;Purine me	IPR015806;IPR015813;IPR015795;IPR015794;IPR015793;IPR001697;IPR018209;IPR011037;	Pyruvate kinase, beta-barrel insert domain;Pyruvate/Phosphoenolpyruvate kinase-like domain;Pyruvate kinase, C-terminal;Pyruvate kinase, alpha/beta;Pyruvate kinase, barrel;Pyruvate kinase;Pyruvate kinase, active site;Pyruvate kinase-like, insert domain;
Q6C6W8	>tr|Q6C6W8|Q6C6W8_YARLI YALI0E05643p OS=Yarrowia lipolytica (strain CLIB 122 / E 150) GN=YALI0_E05643g PE=3 SV=1	1	6.48626e-05	_AYGVQAQFYK(ac)ADVR_	AYGVQAQFYK(1)ADVR	102	0.067366	90.759	KAYGVQAQFYKADVRDEESVN	.........YK..........	cytosol	monosaccharide catabolic process;organic substance catabolic process;cellular process;carbohydrate metabolic process;hexose metabolic process;catabolic process;generation of precursor metabolites and energy;biological_process;carbohydrate catabolic proces	purine ribonucleotide binding;anion binding;ribonucleotide binding;small molecule binding;ion binding;ribonucleoside binding;purine ribonucleoside triphosphate binding;carbohydrate derivative binding;adenyl ribonucleotide binding;nucleoside phosphate bind		K00873	PK:pyruvate kinase [EC:2.7.1.40];PK:pyruvate kinase [EC:2.7.1.40];PK:pyruvate kinase [EC:2.7.1.40];PK:pyruvate kinase [EC:2.7.1.40];PK:pyruvate kinase [EC:2.7.1.40];PK:pyruvate kinase [EC:2.7.1.40];PK:pyruvate kinase [EC:2.7.1.40];PK:pyruvate kinase [EC:2	Metabolic pathways - Yarrowia lipolytica ;Biosynthesis of secondary metabolites - Yarrowia lipolytica ;Biosynthesis of antibiotics - Yarrowia lipolytica ;Carbon metabolism - Yarrowia lipolytica ;Biosynthesis of amino acids - Yarrowia lipolytica ;Purine me	IPR015806;IPR015813;IPR015795;IPR015794;IPR015793;IPR001697;IPR018209;IPR011037;	Pyruvate kinase, beta-barrel insert domain;Pyruvate/Phosphoenolpyruvate kinase-like domain;Pyruvate kinase, C-terminal;Pyruvate kinase, alpha/beta;Pyruvate kinase, barrel;Pyruvate kinase;Pyruvate kinase, active site;Pyruvate kinase-like, insert domain;
Q6CGV9	>tr|Q6CGV9|Q6CGV9_YARLI YALI0A15686p OS=Yarrowia lipolytica (strain CLIB 122 / E 150) GN=YALI0_A15686g PE=4 SV=1	1	0.00950552	_DNVGYK(ac)LGR_	DNVGYK(1)LGR	350	0.072854	63.397	EKFDRDNVGYKLGRALVLWRS	.........YK..........	nuclear	monosaccharide catabolic process;organic substance catabolic process;cellular process;carbohydrate metabolic process;hexose metabolic process;catabolic process;generation of precursor metabolites and energy;biological_process;carbohydrate catabolic proces	purine ribonucleotide binding;anion binding;ribonucleotide binding;small molecule binding;ion binding;ribonucleoside binding;purine ribonucleoside triphosphate binding;carbohydrate derivative binding;adenyl ribonucleotide binding;nucleoside phosphate bind		K00873	PK:pyruvate kinase [EC:2.7.1.40];PK:pyruvate kinase [EC:2.7.1.40];PK:pyruvate kinase [EC:2.7.1.40];PK:pyruvate kinase [EC:2.7.1.40];PK:pyruvate kinase [EC:2.7.1.40];PK:pyruvate kinase [EC:2.7.1.40];PK:pyruvate kinase [EC:2.7.1.40];PK:pyruvate kinase [EC:2	Metabolic pathways - Yarrowia lipolytica ;Biosynthesis of secondary metabolites - Yarrowia lipolytica ;Biosynthesis of antibiotics - Yarrowia lipolytica ;Carbon metabolism - Yarrowia lipolytica ;Biosynthesis of amino acids - Yarrowia lipolytica ;Purine me	IPR015806;IPR015813;IPR015795;IPR015794;IPR015793;IPR001697;IPR018209;IPR011037;	Pyruvate kinase, beta-barrel insert domain;Pyruvate/Phosphoenolpyruvate kinase-like domain;Pyruvate kinase, C-terminal;Pyruvate kinase, alpha/beta;Pyruvate kinase, barrel;Pyruvate kinase;Pyruvate kinase, active site;Pyruvate kinase-like, insert domain;
Q6C931	>sp|Q6C931|SPT16_YARLI FACT complex subunit SPT16 OS=Yarrowia lipolytica (strain CLIB 122 / E 150) GN=SPT16 PE=3 SV=1	1	0.0251016	_YK(ac)GYCSNVGR_	YK(1)GYCSNVGR	277	-1.8703	51.286	TIVCTLGTRYKGYCSNVGRTF	.........YK..........	cytosol	monosaccharide catabolic process;organic substance catabolic process;cellular process;carbohydrate metabolic process;hexose metabolic process;catabolic process;generation of precursor metabolites and energy;biological_process;carbohydrate catabolic proces	purine ribonucleotide binding;anion binding;ribonucleotide binding;small molecule binding;ion binding;ribonucleoside binding;purine ribonucleoside triphosphate binding;carbohydrate derivative binding;adenyl ribonucleotide binding;nucleoside phosphate bind		K00873	PK:pyruvate kinase [EC:2.7.1.40];PK:pyruvate kinase [EC:2.7.1.40];PK:pyruvate kinase [EC:2.7.1.40];PK:pyruvate kinase [EC:2.7.1.40];PK:pyruvate kinase [EC:2.7.1.40];PK:pyruvate kinase [EC:2.7.1.40];PK:pyruvate kinase [EC:2.7.1.40];PK:pyruvate kinase [EC:2	Metabolic pathways - Yarrowia lipolytica ;Biosynthesis of secondary metabolites - Yarrowia lipolytica ;Biosynthesis of antibiotics - Yarrowia lipolytica ;Carbon metabolism - Yarrowia lipolytica ;Biosynthesis of amino acids - Yarrowia lipolytica ;Purine me	IPR015806;IPR015813;IPR015795;IPR015794;IPR015793;IPR001697;IPR018209;IPR011037;	Pyruvate kinase, beta-barrel insert domain;Pyruvate/Phosphoenolpyruvate kinase-like domain;Pyruvate kinase, C-terminal;Pyruvate kinase, alpha/beta;Pyruvate kinase, barrel;Pyruvate kinase;Pyruvate kinase, active site;Pyruvate kinase-like, insert domain;
Q6CD31	>tr|Q6CD31|Q6CD31_YARLI YALI0C04213p OS=Yarrowia lipolytica (strain CLIB 122 / E 150) GN=YALI0_C04213g PE=4 SV=1	1	0.00154716	_YK(ac)SDITEDQR_	YK(1)SDITEDQR	377	-2.1644	75.819	QSLLVFAQRYKSDITEDQRDA	.........YK..........	cytosol	lipid metabolic process;lipid biosynthetic process;organic substance biosynthetic process;biosynthetic process;cellular process;small molecule biosynthetic process;oxoacid metabolic process;organic acid metabolic process;small molecule metabolic process;b	molecular_function;carbon-oxygen lyase activity;hydro-lyase activity;3-hydroxyacyl-[acyl-carrier-protein] dehydratase activity;catalytic activity;lyase activity;3-hydroxyoctanoyl-[acyl-carrier-protein] dehydratase activity;transferase activity, transferri	intracellular;cytosolic part;protein complex;cytoplasmic part;cytoplasm;macromolecular complex;cell part;cell;intracellular part;cellular_component;cytosol;fatty acid synthase complex;	K00668	FAS1:fatty acid synthase subunit beta, fungi type [EC:2.3.1.86];FAS1:fatty acid synthase subunit beta, fungi type [EC:2.3.1.86];FAS1:fatty acid synthase subunit beta, fungi type [EC:2.3.1.86];	Metabolic pathways - Yarrowia lipolytica ;Fatty acid metabolism - Yarrowia lipolytica ;Fatty acid biosynthesis - Yarrowia lipolytica ;	IPR002539;IPR016035;IPR003965;IPR014043;IPR029069;IPR001227;IPR013565;IPR013785;IPR020801;	MaoC-like domain;Acyl transferase/acyl hydrolase/lysophospholipase;Fatty acid synthase;Acyl transferase;HotDog domain;Acyl transferase domain;Domain of unknown function DUF1729;Aldolase-type TIM barrel;Polyketide synthase, acyl transferase domain;
Q6CHP2	>tr|Q6CHP2|Q6CHP2_YARLI YALI0A06765p OS=Yarrowia lipolytica (strain CLIB 122 / E 150) GN=YALI0_A06765g PE=4 SV=1	1	6.2803e-06	_SYK(ac)TYLASIR_	SYK(1)TYLASIR	254	0.82968	121.36	IAETFENRSYKTYLASIRDVV	.........YK..........	mitochondria	lipid metabolic process;lipid biosynthetic process;organic substance biosynthetic process;biosynthetic process;cellular process;small molecule biosynthetic process;oxoacid metabolic process;organic acid metabolic process;small molecule metabolic process;b	molecular_function;carbon-oxygen lyase activity;hydro-lyase activity;3-hydroxyacyl-[acyl-carrier-protein] dehydratase activity;catalytic activity;lyase activity;3-hydroxyoctanoyl-[acyl-carrier-protein] dehydratase activity;transferase activity, transferri	intracellular;cytosolic part;protein complex;cytoplasmic part;cytoplasm;macromolecular complex;cell part;cell;intracellular part;cellular_component;cytosol;fatty acid synthase complex;	K00668	FAS1:fatty acid synthase subunit beta, fungi type [EC:2.3.1.86];FAS1:fatty acid synthase subunit beta, fungi type [EC:2.3.1.86];FAS1:fatty acid synthase subunit beta, fungi type [EC:2.3.1.86];	Metabolic pathways - Yarrowia lipolytica ;Fatty acid metabolism - Yarrowia lipolytica ;Fatty acid biosynthesis - Yarrowia lipolytica ;	IPR002539;IPR016035;IPR003965;IPR014043;IPR029069;IPR001227;IPR013565;IPR013785;IPR020801;	MaoC-like domain;Acyl transferase/acyl hydrolase/lysophospholipase;Fatty acid synthase;Acyl transferase;HotDog domain;Acyl transferase domain;Domain of unknown function DUF1729;Aldolase-type TIM barrel;Polyketide synthase, acyl transferase domain;
Q6C517	>tr|Q6C517|Q6C517_YARLI YALI0E21846p OS=Yarrowia lipolytica (strain CLIB 122 / E 150) GN=YALI0_E21846g PE=4 SV=1	1	0.000187551	_LTGCNVEGGYK(ac)VEAGK_	LTGCNVEGGYK(1)VEAGK	417	0.13433	75.018	LTGCNVEGGYKVEAGKVAKNE	.........YK..........	cytosol	lipid metabolic process;lipid biosynthetic process;organic substance biosynthetic process;biosynthetic process;cellular process;small molecule biosynthetic process;oxoacid metabolic process;organic acid metabolic process;small molecule metabolic process;b	molecular_function;carbon-oxygen lyase activity;hydro-lyase activity;3-hydroxyacyl-[acyl-carrier-protein] dehydratase activity;catalytic activity;lyase activity;3-hydroxyoctanoyl-[acyl-carrier-protein] dehydratase activity;transferase activity, transferri	intracellular;cytosolic part;protein complex;cytoplasmic part;cytoplasm;macromolecular complex;cell part;cell;intracellular part;cellular_component;cytosol;fatty acid synthase complex;	K00668	FAS1:fatty acid synthase subunit beta, fungi type [EC:2.3.1.86];FAS1:fatty acid synthase subunit beta, fungi type [EC:2.3.1.86];FAS1:fatty acid synthase subunit beta, fungi type [EC:2.3.1.86];	Metabolic pathways - Yarrowia lipolytica ;Fatty acid metabolism - Yarrowia lipolytica ;Fatty acid biosynthesis - Yarrowia lipolytica ;	IPR002539;IPR016035;IPR003965;IPR014043;IPR029069;IPR001227;IPR013565;IPR013785;IPR020801;	MaoC-like domain;Acyl transferase/acyl hydrolase/lysophospholipase;Fatty acid synthase;Acyl transferase;HotDog domain;Acyl transferase domain;Domain of unknown function DUF1729;Aldolase-type TIM barrel;Polyketide synthase, acyl transferase domain;
Q6CDQ7	>tr|Q6CDQ7|Q6CDQ7_YARLI YALI0B22066p OS=Yarrowia lipolytica (strain CLIB 122 / E 150) GN=YALI0_B22066g PE=3 SV=1	1	0.000129419	_YK(ac)VVEFHPFDPVSK_	YK(1)VVEFHPFDPVSK	442	-0.35009	82.663	PRAKSTLTKYKVVEFHPFDPV	.........YK..........	plasma membrane	lipid metabolic process;lipid biosynthetic process;organic substance biosynthetic process;biosynthetic process;cellular process;small molecule biosynthetic process;oxoacid metabolic process;organic acid metabolic process;small molecule metabolic process;b	molecular_function;carbon-oxygen lyase activity;hydro-lyase activity;3-hydroxyacyl-[acyl-carrier-protein] dehydratase activity;catalytic activity;lyase activity;3-hydroxyoctanoyl-[acyl-carrier-protein] dehydratase activity;transferase activity, transferri	intracellular;cytosolic part;protein complex;cytoplasmic part;cytoplasm;macromolecular complex;cell part;cell;intracellular part;cellular_component;cytosol;fatty acid synthase complex;	K00668	FAS1:fatty acid synthase subunit beta, fungi type [EC:2.3.1.86];FAS1:fatty acid synthase subunit beta, fungi type [EC:2.3.1.86];FAS1:fatty acid synthase subunit beta, fungi type [EC:2.3.1.86];	Metabolic pathways - Yarrowia lipolytica ;Fatty acid metabolism - Yarrowia lipolytica ;Fatty acid biosynthesis - Yarrowia lipolytica ;	IPR002539;IPR016035;IPR003965;IPR014043;IPR029069;IPR001227;IPR013565;IPR013785;IPR020801;	MaoC-like domain;Acyl transferase/acyl hydrolase/lysophospholipase;Fatty acid synthase;Acyl transferase;HotDog domain;Acyl transferase domain;Domain of unknown function DUF1729;Aldolase-type TIM barrel;Polyketide synthase, acyl transferase domain;
Q6C7A7	>tr|Q6C7A7|Q6C7A7_YARLI YALI0E02332p OS=Yarrowia lipolytica (strain CLIB 122 / E 150) GN=YALI0_E02332g PE=4 SV=1	1	3.22587e-06	_QIGYK(ac)VPLPDGAEEELEMR_	QIGYK(1)VPLPDGAEEELEMR	784	0.60787	74.618	TSYYRKQIGYKVPLPDGAEEE	.........YK..........	nuclear	lipid metabolic process;lipid biosynthetic process;organic substance biosynthetic process;biosynthetic process;cellular process;small molecule biosynthetic process;oxoacid metabolic process;organic acid metabolic process;small molecule metabolic process;b	molecular_function;carbon-oxygen lyase activity;hydro-lyase activity;3-hydroxyacyl-[acyl-carrier-protein] dehydratase activity;catalytic activity;lyase activity;3-hydroxyoctanoyl-[acyl-carrier-protein] dehydratase activity;transferase activity, transferri	intracellular;cytosolic part;protein complex;cytoplasmic part;cytoplasm;macromolecular complex;cell part;cell;intracellular part;cellular_component;cytosol;fatty acid synthase complex;	K00668	FAS1:fatty acid synthase subunit beta, fungi type [EC:2.3.1.86];FAS1:fatty acid synthase subunit beta, fungi type [EC:2.3.1.86];FAS1:fatty acid synthase subunit beta, fungi type [EC:2.3.1.86];	Metabolic pathways - Yarrowia lipolytica ;Fatty acid metabolism - Yarrowia lipolytica ;Fatty acid biosynthesis - Yarrowia lipolytica ;	IPR002539;IPR016035;IPR003965;IPR014043;IPR029069;IPR001227;IPR013565;IPR013785;IPR020801;	MaoC-like domain;Acyl transferase/acyl hydrolase/lysophospholipase;Fatty acid synthase;Acyl transferase;HotDog domain;Acyl transferase domain;Domain of unknown function DUF1729;Aldolase-type TIM barrel;Polyketide synthase, acyl transferase domain;
Q6C618	>tr|Q6C618|Q6C618_YARLI YALI0E13255p OS=Yarrowia lipolytica (strain CLIB 122 / E 150) GN=YALI0_E13255g PE=3 SV=1	0.803518	0.000499727	_KYK(ac)IDVNTNPK_	K(0.196)YK(0.804)IDVNTNPK	252	0.16439	95.417	HFAEIFKKKYKIDVNTNPKAA	.........YK..........	cytosol	lipid metabolic process;lipid biosynthetic process;organic substance biosynthetic process;biosynthetic process;cellular process;small molecule biosynthetic process;oxoacid metabolic process;organic acid metabolic process;small molecule metabolic process;b	molecular_function;carbon-oxygen lyase activity;hydro-lyase activity;3-hydroxyacyl-[acyl-carrier-protein] dehydratase activity;catalytic activity;lyase activity;3-hydroxyoctanoyl-[acyl-carrier-protein] dehydratase activity;transferase activity, transferri	intracellular;cytosolic part;protein complex;cytoplasmic part;cytoplasm;macromolecular complex;cell part;cell;intracellular part;cellular_component;cytosol;fatty acid synthase complex;	K00668	FAS1:fatty acid synthase subunit beta, fungi type [EC:2.3.1.86];FAS1:fatty acid synthase subunit beta, fungi type [EC:2.3.1.86];FAS1:fatty acid synthase subunit beta, fungi type [EC:2.3.1.86];	Metabolic pathways - Yarrowia lipolytica ;Fatty acid metabolism - Yarrowia lipolytica ;Fatty acid biosynthesis - Yarrowia lipolytica ;	IPR002539;IPR016035;IPR003965;IPR014043;IPR029069;IPR001227;IPR013565;IPR013785;IPR020801;	MaoC-like domain;Acyl transferase/acyl hydrolase/lysophospholipase;Fatty acid synthase;Acyl transferase;HotDog domain;Acyl transferase domain;Domain of unknown function DUF1729;Aldolase-type TIM barrel;Polyketide synthase, acyl transferase domain;
Q6C6Y7	>tr|Q6C6Y7|Q6C6Y7_YARLI YALI0E05225p OS=Yarrowia lipolytica (strain CLIB 122 / E 150) GN=YALI0_E05225g PE=4 SV=1	1	0.0338298	_DSLYK(ac)ITDK_	DSLYK(1)ITDK	242	2.1314	47.894	TSQMVRDSLYKITDKTDETMY	.........YK..........	nuclear	lipid metabolic process;lipid biosynthetic process;organic substance biosynthetic process;biosynthetic process;cellular process;small molecule biosynthetic process;oxoacid metabolic process;organic acid metabolic process;small molecule metabolic process;b	molecular_function;carbon-oxygen lyase activity;hydro-lyase activity;3-hydroxyacyl-[acyl-carrier-protein] dehydratase activity;catalytic activity;lyase activity;3-hydroxyoctanoyl-[acyl-carrier-protein] dehydratase activity;transferase activity, transferri	intracellular;cytosolic part;protein complex;cytoplasmic part;cytoplasm;macromolecular complex;cell part;cell;intracellular part;cellular_component;cytosol;fatty acid synthase complex;	K00668	FAS1:fatty acid synthase subunit beta, fungi type [EC:2.3.1.86];FAS1:fatty acid synthase subunit beta, fungi type [EC:2.3.1.86];FAS1:fatty acid synthase subunit beta, fungi type [EC:2.3.1.86];	Metabolic pathways - Yarrowia lipolytica ;Fatty acid metabolism - Yarrowia lipolytica ;Fatty acid biosynthesis - Yarrowia lipolytica ;	IPR002539;IPR016035;IPR003965;IPR014043;IPR029069;IPR001227;IPR013565;IPR013785;IPR020801;	MaoC-like domain;Acyl transferase/acyl hydrolase/lysophospholipase;Fatty acid synthase;Acyl transferase;HotDog domain;Acyl transferase domain;Domain of unknown function DUF1729;Aldolase-type TIM barrel;Polyketide synthase, acyl transferase domain;
Q6C6Y9	>tr|Q6C6Y9|Q6C6Y9_YARLI YALI0E05181p OS=Yarrowia lipolytica (strain CLIB 122 / E 150) GN=YALI0_E05181g PE=4 SV=1	1	0.00447373	_VYK(ac)DLLAR_	VYK(1)DLLAR	99	1.3102	88.294	LLFLENQRVYKDLLARYNPGV	.........YK..........	mitochondria	lipid metabolic process;lipid biosynthetic process;organic substance biosynthetic process;biosynthetic process;cellular process;small molecule biosynthetic process;oxoacid metabolic process;organic acid metabolic process;small molecule metabolic process;b	molecular_function;carbon-oxygen lyase activity;hydro-lyase activity;3-hydroxyacyl-[acyl-carrier-protein] dehydratase activity;catalytic activity;lyase activity;3-hydroxyoctanoyl-[acyl-carrier-protein] dehydratase activity;transferase activity, transferri	intracellular;cytosolic part;protein complex;cytoplasmic part;cytoplasm;macromolecular complex;cell part;cell;intracellular part;cellular_component;cytosol;fatty acid synthase complex;	K00668	FAS1:fatty acid synthase subunit beta, fungi type [EC:2.3.1.86];FAS1:fatty acid synthase subunit beta, fungi type [EC:2.3.1.86];FAS1:fatty acid synthase subunit beta, fungi type [EC:2.3.1.86];	Metabolic pathways - Yarrowia lipolytica ;Fatty acid metabolism - Yarrowia lipolytica ;Fatty acid biosynthesis - Yarrowia lipolytica ;	IPR002539;IPR016035;IPR003965;IPR014043;IPR029069;IPR001227;IPR013565;IPR013785;IPR020801;	MaoC-like domain;Acyl transferase/acyl hydrolase/lysophospholipase;Fatty acid synthase;Acyl transferase;HotDog domain;Acyl transferase domain;Domain of unknown function DUF1729;Aldolase-type TIM barrel;Polyketide synthase, acyl transferase domain;
Q6C8W0	>tr|Q6C8W0|Q6C8W0_YARLI YALI0D16467p OS=Yarrowia lipolytica (strain CLIB 122 / E 150) GN=YALI0_D16467g PE=4 SV=1	1	6.94732e-06	_WYK(ac)TVVSQPFYDGVK_	WYK(1)TVVSQPFYDGVK	185	-1.7506	105.14	KTHPAISRWYKTVVSQPFYDG	.........YK..........	cytosol	lipid metabolic process;lipid biosynthetic process;organic substance biosynthetic process;biosynthetic process;cellular process;small molecule biosynthetic process;oxoacid metabolic process;organic acid metabolic process;small molecule metabolic process;b	molecular_function;carbon-oxygen lyase activity;hydro-lyase activity;3-hydroxyacyl-[acyl-carrier-protein] dehydratase activity;catalytic activity;lyase activity;3-hydroxyoctanoyl-[acyl-carrier-protein] dehydratase activity;transferase activity, transferri	intracellular;cytosolic part;protein complex;cytoplasmic part;cytoplasm;macromolecular complex;cell part;cell;intracellular part;cellular_component;cytosol;fatty acid synthase complex;	K00668	FAS1:fatty acid synthase subunit beta, fungi type [EC:2.3.1.86];FAS1:fatty acid synthase subunit beta, fungi type [EC:2.3.1.86];FAS1:fatty acid synthase subunit beta, fungi type [EC:2.3.1.86];	Metabolic pathways - Yarrowia lipolytica ;Fatty acid metabolism - Yarrowia lipolytica ;Fatty acid biosynthesis - Yarrowia lipolytica ;	IPR002539;IPR016035;IPR003965;IPR014043;IPR029069;IPR001227;IPR013565;IPR013785;IPR020801;	MaoC-like domain;Acyl transferase/acyl hydrolase/lysophospholipase;Fatty acid synthase;Acyl transferase;HotDog domain;Acyl transferase domain;Domain of unknown function DUF1729;Aldolase-type TIM barrel;Polyketide synthase, acyl transferase domain;
Q6CFA1	>tr|Q6CFA1|Q6CFA1_YARLI Superoxide dismutase OS=Yarrowia lipolytica (strain CLIB 122 / E 150) GN=YALI0_B08921g PE=3 SV=1	1	0.00657925	_QNQDPVAGNHIPLVGIDAWEHAYYLQYK(ac)NVK_	QNQDPVAGNHIPLVGIDAWEHAYYLQYK(1)NVK	196	-1.1296	64.16	AWEHAYYLQYKNVKADYFKAI	.........YK..........	mitochondria	lipid metabolic process;lipid biosynthetic process;organic substance biosynthetic process;biosynthetic process;cellular process;small molecule biosynthetic process;oxoacid metabolic process;organic acid metabolic process;small molecule metabolic process;b	molecular_function;carbon-oxygen lyase activity;hydro-lyase activity;3-hydroxyacyl-[acyl-carrier-protein] dehydratase activity;catalytic activity;lyase activity;3-hydroxyoctanoyl-[acyl-carrier-protein] dehydratase activity;transferase activity, transferri	intracellular;cytosolic part;protein complex;cytoplasmic part;cytoplasm;macromolecular complex;cell part;cell;intracellular part;cellular_component;cytosol;fatty acid synthase complex;	K00668	FAS1:fatty acid synthase subunit beta, fungi type [EC:2.3.1.86];FAS1:fatty acid synthase subunit beta, fungi type [EC:2.3.1.86];FAS1:fatty acid synthase subunit beta, fungi type [EC:2.3.1.86];	Metabolic pathways - Yarrowia lipolytica ;Fatty acid metabolism - Yarrowia lipolytica ;Fatty acid biosynthesis - Yarrowia lipolytica ;	IPR002539;IPR016035;IPR003965;IPR014043;IPR029069;IPR001227;IPR013565;IPR013785;IPR020801;	MaoC-like domain;Acyl transferase/acyl hydrolase/lysophospholipase;Fatty acid synthase;Acyl transferase;HotDog domain;Acyl transferase domain;Domain of unknown function DUF1729;Aldolase-type TIM barrel;Polyketide synthase, acyl transferase domain;
Q6CAS0	>tr|Q6CAS0|Q6CAS0_YARLI YALI0D00451p OS=Yarrowia lipolytica (strain CLIB 122 / E 150) GN=YALI0_D00451g PE=4 SV=1	1	0.000546019	_PAGTYSEQGAPHYK(ac)SHGGK_	PAGTYSEQGAPHYK(1)SHGGK	263	1.0507	74.793	TYSEQGAPHYKSHGGKETASD	.........YK..........	nuclear	lipid metabolic process;lipid biosynthetic process;organic substance biosynthetic process;biosynthetic process;cellular process;small molecule biosynthetic process;oxoacid metabolic process;organic acid metabolic process;small molecule metabolic process;b	molecular_function;carbon-oxygen lyase activity;hydro-lyase activity;3-hydroxyacyl-[acyl-carrier-protein] dehydratase activity;catalytic activity;lyase activity;3-hydroxyoctanoyl-[acyl-carrier-protein] dehydratase activity;transferase activity, transferri	intracellular;cytosolic part;protein complex;cytoplasmic part;cytoplasm;macromolecular complex;cell part;cell;intracellular part;cellular_component;cytosol;fatty acid synthase complex;	K00668	FAS1:fatty acid synthase subunit beta, fungi type [EC:2.3.1.86];FAS1:fatty acid synthase subunit beta, fungi type [EC:2.3.1.86];FAS1:fatty acid synthase subunit beta, fungi type [EC:2.3.1.86];	Metabolic pathways - Yarrowia lipolytica ;Fatty acid metabolism - Yarrowia lipolytica ;Fatty acid biosynthesis - Yarrowia lipolytica ;	IPR002539;IPR016035;IPR003965;IPR014043;IPR029069;IPR001227;IPR013565;IPR013785;IPR020801;	MaoC-like domain;Acyl transferase/acyl hydrolase/lysophospholipase;Fatty acid synthase;Acyl transferase;HotDog domain;Acyl transferase domain;Domain of unknown function DUF1729;Aldolase-type TIM barrel;Polyketide synthase, acyl transferase domain;
Q6C1S4	>tr|Q6C1S4|Q6C1S4_YARLI DNA-directed RNA polymerase OS=Yarrowia lipolytica (strain CLIB 122 / E 150) GN=YALI0_F13783g PE=3 SV=1	1	0.0303856	_DFYK(ac)LLVAK_	DFYK(1)LLVAK	209	1.3499	49.444	ERKFVIRDFYKLLVAKSQCAQ	.........YK..........	cytosol,nuclear	lipid metabolic process;lipid biosynthetic process;organic substance biosynthetic process;biosynthetic process;cellular process;small molecule biosynthetic process;oxoacid metabolic process;organic acid metabolic process;small molecule metabolic process;b	molecular_function;carbon-oxygen lyase activity;hydro-lyase activity;3-hydroxyacyl-[acyl-carrier-protein] dehydratase activity;catalytic activity;lyase activity;3-hydroxyoctanoyl-[acyl-carrier-protein] dehydratase activity;transferase activity, transferri	intracellular;cytosolic part;protein complex;cytoplasmic part;cytoplasm;macromolecular complex;cell part;cell;intracellular part;cellular_component;cytosol;fatty acid synthase complex;	K00668	FAS1:fatty acid synthase subunit beta, fungi type [EC:2.3.1.86];FAS1:fatty acid synthase subunit beta, fungi type [EC:2.3.1.86];FAS1:fatty acid synthase subunit beta, fungi type [EC:2.3.1.86];	Metabolic pathways - Yarrowia lipolytica ;Fatty acid metabolism - Yarrowia lipolytica ;Fatty acid biosynthesis - Yarrowia lipolytica ;	IPR002539;IPR016035;IPR003965;IPR014043;IPR029069;IPR001227;IPR013565;IPR013785;IPR020801;	MaoC-like domain;Acyl transferase/acyl hydrolase/lysophospholipase;Fatty acid synthase;Acyl transferase;HotDog domain;Acyl transferase domain;Domain of unknown function DUF1729;Aldolase-type TIM barrel;Polyketide synthase, acyl transferase domain;
Q6C0L0	>tr|Q6C0L0|Q6C0L0_YARLI Aldehyde dehydrogenase OS=Yarrowia lipolytica (strain CLIB 122 / E 150) GN=YALI0_F23793g PE=3 SV=1	1	0.00273603	_DAVYK(ac)DLGRPK_	DAVYK(1)DLGRPK	64	-1.6157	84.821	NVEAIKDAVYKDLGRPKHETD	.........YK..........	cytosol	nitrogen compound metabolic process;organic substance biosynthetic process;aspartate family amino acid biosynthetic process;lysine biosynthetic process;small molecule biosynthetic process;aspartate family amino acid metabolic process;oxoacid metabolic pro	saccharopine dehydrogenase activity;molecular_function;oxidoreductase activity;catalytic activity;oxidoreductase activity, acting on the CH-NH group of donors, NAD = or NADP as acceptor;oxidoreductase activity, acting on the CH-NH group of donors;saccharo		K00290	LYS1:saccharopine dehydrogenase (NAD+, L-lysine forming) [EC:1.5.1.7];LYS1:saccharopine dehydrogenase (NAD+, L-lysine forming) [EC:1.5.1.7];LYS1:saccharopine dehydrogenase (NAD+, L-lysine forming) [EC:1.5.1.7];LYS1:saccharopine dehydrogenase (NAD+, L-lysi	Metabolic pathways - Yarrowia lipolytica ;Biosynthesis of secondary metabolites - Yarrowia lipolytica ;Biosynthesis of antibiotics - Yarrowia lipolytica ;Biosynthesis of amino acids - Yarrowia lipolytica ;Lysine degradation - Yarrowia lipolytica ;Lysine b	IPR016040;IPR007886;IPR007698;	NAD(P)-binding domain;Alanine dehydrogenase/pyridine nucleotide transhydrogenase, N-terminal;Alanine dehydrogenase/pyridine nucleotide transhydrogenase, NAD(H)-binding domain;
Q6C879	>tr|Q6C879|Q6C879_YARLI YALI0D21978p OS=Yarrowia lipolytica (strain CLIB 122 / E 150) GN=YALI0_D21978g PE=4 SV=1	1	0.0175709	_YK(ac)NEDLATFHDYTADVDNK_	YK(1)NEDLATFHDYTADVDNK	272	0.49951	49.036	ITEPKEIPKYKNEDLATFHDY	.........YK..........	cytosol,nuclear	nitrogen compound metabolic process;organic substance biosynthetic process;aspartate family amino acid biosynthetic process;lysine biosynthetic process;small molecule biosynthetic process;aspartate family amino acid metabolic process;oxoacid metabolic pro	saccharopine dehydrogenase activity;molecular_function;oxidoreductase activity;catalytic activity;oxidoreductase activity, acting on the CH-NH group of donors, NAD = or NADP as acceptor;oxidoreductase activity, acting on the CH-NH group of donors;saccharo		K00290	LYS1:saccharopine dehydrogenase (NAD+, L-lysine forming) [EC:1.5.1.7];LYS1:saccharopine dehydrogenase (NAD+, L-lysine forming) [EC:1.5.1.7];LYS1:saccharopine dehydrogenase (NAD+, L-lysine forming) [EC:1.5.1.7];LYS1:saccharopine dehydrogenase (NAD+, L-lysi	Metabolic pathways - Yarrowia lipolytica ;Biosynthesis of secondary metabolites - Yarrowia lipolytica ;Biosynthesis of antibiotics - Yarrowia lipolytica ;Biosynthesis of amino acids - Yarrowia lipolytica ;Lysine degradation - Yarrowia lipolytica ;Lysine b	IPR016040;IPR007886;IPR007698;	NAD(P)-binding domain;Alanine dehydrogenase/pyridine nucleotide transhydrogenase, N-terminal;Alanine dehydrogenase/pyridine nucleotide transhydrogenase, NAD(H)-binding domain;
Q6C0Q1	>tr|Q6C0Q1|Q6C0Q1_YARLI YALI0F22693p OS=Yarrowia lipolytica (strain CLIB 122 / E 150) GN=YALI0_F22693g PE=4 SV=1	1	0.000291755	_WVGMAQQSLVYK(ac)TK_	WVGMAQQSLVYK(1)TK	169	0.65412	74.789	VGMAQQSLVYKTKGPLDLQKL	.........YK..........	mitochondria	cellular carbohydrate metabolic process;carbohydrate metabolic process;cellular process;cellular aldehyde metabolic process;oxoacid metabolic process;organic acid metabolic process;small molecule metabolic process;biological_process;monocarboxylic acid me	molecular_function;oxo-acid-lyase activity;carbon-carbon lyase activity;catalytic activity;lyase activity;isocitrate lyase activity;	cell;cellular_component;intracellular membrane-bounded organelle;microbody;intracellular;cytoplasmic part;cytoplasm;organelle;membrane-bounded organelle;cell part;intracellular organelle;intracellular part;peroxisome;glyoxysome;	K01637	E4.1.3.1:isocitrate lyase [EC:4.1.3.1];E4.1.3.1:isocitrate lyase [EC:4.1.3.1];E4.1.3.1:isocitrate lyase [EC:4.1.3.1];E4.1.3.1:isocitrate lyase [EC:4.1.3.1];	Metabolic pathways - Yarrowia lipolytica ;Biosynthesis of secondary metabolites - Yarrowia lipolytica ;Carbon metabolism - Yarrowia lipolytica ;Glyoxylate and dicarboxylate metabolism - Yarrowia lipolytica ;	IPR006254;IPR018523;IPR015813;	Isocitrate lyase;Isocitrate lyase/phosphorylmutase, conserved site;Pyruvate/Phosphoenolpyruvate kinase-like domain;
Q6C325	>tr|Q6C325|Q6C325_YARLI Cytochrome c oxidase subunit 6A, mitochondrial OS=Yarrowia lipolytica (strain CLIB 122 / E 150) GN=YALI0_F03201g PE=3 SV=1	1	0.0245878	_DGPYK(ac)INK_	DGPYK(1)INK	40	0.19663	55.37	VEEVLKDGPYKINKAGAEAYE	.........YK..........	mitochondria	cellular carbohydrate metabolic process;carbohydrate metabolic process;cellular process;cellular aldehyde metabolic process;oxoacid metabolic process;organic acid metabolic process;small molecule metabolic process;biological_process;monocarboxylic acid me	molecular_function;oxo-acid-lyase activity;carbon-carbon lyase activity;catalytic activity;lyase activity;isocitrate lyase activity;	cell;cellular_component;intracellular membrane-bounded organelle;microbody;intracellular;cytoplasmic part;cytoplasm;organelle;membrane-bounded organelle;cell part;intracellular organelle;intracellular part;peroxisome;glyoxysome;	K01637	E4.1.3.1:isocitrate lyase [EC:4.1.3.1];E4.1.3.1:isocitrate lyase [EC:4.1.3.1];E4.1.3.1:isocitrate lyase [EC:4.1.3.1];E4.1.3.1:isocitrate lyase [EC:4.1.3.1];	Metabolic pathways - Yarrowia lipolytica ;Biosynthesis of secondary metabolites - Yarrowia lipolytica ;Carbon metabolism - Yarrowia lipolytica ;Glyoxylate and dicarboxylate metabolism - Yarrowia lipolytica ;	IPR006254;IPR018523;IPR015813;	Isocitrate lyase;Isocitrate lyase/phosphorylmutase, conserved site;Pyruvate/Phosphoenolpyruvate kinase-like domain;
Q6CFP5	>tr|Q6CFP5|Q6CFP5_YARLI Peptide hydrolase OS=Yarrowia lipolytica (strain CLIB 122 / E 150) GN=YALI0_B05104g PE=3 SV=1	1	0.0199929	_WLYK(ac)QVNQLAHGYK_	WLYK(1)QVNQLAHGYK	157	0.66311	50.286	TGRESAKWLYKQVNQLAHGYK	.........YK..........	extracellular	cellular carbohydrate metabolic process;carbohydrate metabolic process;cellular process;cellular aldehyde metabolic process;oxoacid metabolic process;organic acid metabolic process;small molecule metabolic process;biological_process;monocarboxylic acid me	molecular_function;oxo-acid-lyase activity;carbon-carbon lyase activity;catalytic activity;lyase activity;isocitrate lyase activity;	cell;cellular_component;intracellular membrane-bounded organelle;microbody;intracellular;cytoplasmic part;cytoplasm;organelle;membrane-bounded organelle;cell part;intracellular organelle;intracellular part;peroxisome;glyoxysome;	K01637	E4.1.3.1:isocitrate lyase [EC:4.1.3.1];E4.1.3.1:isocitrate lyase [EC:4.1.3.1];E4.1.3.1:isocitrate lyase [EC:4.1.3.1];E4.1.3.1:isocitrate lyase [EC:4.1.3.1];	Metabolic pathways - Yarrowia lipolytica ;Biosynthesis of secondary metabolites - Yarrowia lipolytica ;Carbon metabolism - Yarrowia lipolytica ;Glyoxylate and dicarboxylate metabolism - Yarrowia lipolytica ;	IPR006254;IPR018523;IPR015813;	Isocitrate lyase;Isocitrate lyase/phosphorylmutase, conserved site;Pyruvate/Phosphoenolpyruvate kinase-like domain;
Q6C0P0	>tr|Q6C0P0|Q6C0P0_YARLI YALI0F23045p OS=Yarrowia lipolytica (strain CLIB 122 / E 150) GN=YALI0_F23045g PE=4 SV=1	1	2.09836e-10	_ALLAEGYK(ac)HQK_	ALLAEGYK(1)HQK	768	-0.29724	139.43	SFKALLAEGYKHQKLVLVIPF	.........YK..........	plasma membrane	cellular carbohydrate metabolic process;carbohydrate metabolic process;cellular process;cellular aldehyde metabolic process;oxoacid metabolic process;organic acid metabolic process;small molecule metabolic process;biological_process;monocarboxylic acid me	molecular_function;oxo-acid-lyase activity;carbon-carbon lyase activity;catalytic activity;lyase activity;isocitrate lyase activity;	cell;cellular_component;intracellular membrane-bounded organelle;microbody;intracellular;cytoplasmic part;cytoplasm;organelle;membrane-bounded organelle;cell part;intracellular organelle;intracellular part;peroxisome;glyoxysome;	K01637	E4.1.3.1:isocitrate lyase [EC:4.1.3.1];E4.1.3.1:isocitrate lyase [EC:4.1.3.1];E4.1.3.1:isocitrate lyase [EC:4.1.3.1];E4.1.3.1:isocitrate lyase [EC:4.1.3.1];	Metabolic pathways - Yarrowia lipolytica ;Biosynthesis of secondary metabolites - Yarrowia lipolytica ;Carbon metabolism - Yarrowia lipolytica ;Glyoxylate and dicarboxylate metabolism - Yarrowia lipolytica ;	IPR006254;IPR018523;IPR015813;	Isocitrate lyase;Isocitrate lyase/phosphorylmutase, conserved site;Pyruvate/Phosphoenolpyruvate kinase-like domain;
Q6C8C6	>tr|Q6C8C6|Q6C8C6_YARLI Dihydrolipoyl dehydrogenase OS=Yarrowia lipolytica (strain CLIB 122 / E 150) GN=YALI0_D20768g PE=4 SV=1	1	0.00547797	_VNYYK(ac)GAGSFVSDSEVK_	VNYYK(1)GAGSFVSDSEVK	143	0.0057374	62.203	LFKKNKVNYYKGAGSFVSDSE	.........YK..........	mitochondria	cellular carbohydrate metabolic process;carbohydrate metabolic process;cellular process;cellular aldehyde metabolic process;oxoacid metabolic process;organic acid metabolic process;small molecule metabolic process;biological_process;monocarboxylic acid me	molecular_function;oxo-acid-lyase activity;carbon-carbon lyase activity;catalytic activity;lyase activity;isocitrate lyase activity;	cell;cellular_component;intracellular membrane-bounded organelle;microbody;intracellular;cytoplasmic part;cytoplasm;organelle;membrane-bounded organelle;cell part;intracellular organelle;intracellular part;peroxisome;glyoxysome;	K01637	E4.1.3.1:isocitrate lyase [EC:4.1.3.1];E4.1.3.1:isocitrate lyase [EC:4.1.3.1];E4.1.3.1:isocitrate lyase [EC:4.1.3.1];E4.1.3.1:isocitrate lyase [EC:4.1.3.1];	Metabolic pathways - Yarrowia lipolytica ;Biosynthesis of secondary metabolites - Yarrowia lipolytica ;Carbon metabolism - Yarrowia lipolytica ;Glyoxylate and dicarboxylate metabolism - Yarrowia lipolytica ;	IPR006254;IPR018523;IPR015813;	Isocitrate lyase;Isocitrate lyase/phosphorylmutase, conserved site;Pyruvate/Phosphoenolpyruvate kinase-like domain;
Q6C7I9	>tr|Q6C7I9|Q6C7I9_YARLI YALI0E00484p OS=Yarrowia lipolytica (strain CLIB 122 / E 150) GN=YALI0_E00484g PE=4 SV=1	1	0.00478273	_LHPYK(ac)AGQSSSIK_	LHPYK(1)AGQSSSIK	632	0.33802	65.855	IATQAKLHPYKAGQSSSIKDD	.........YK..........	mitochondria	cellular carbohydrate metabolic process;carbohydrate metabolic process;cellular process;cellular aldehyde metabolic process;oxoacid metabolic process;organic acid metabolic process;small molecule metabolic process;biological_process;monocarboxylic acid me	molecular_function;oxo-acid-lyase activity;carbon-carbon lyase activity;catalytic activity;lyase activity;isocitrate lyase activity;	cell;cellular_component;intracellular membrane-bounded organelle;microbody;intracellular;cytoplasmic part;cytoplasm;organelle;membrane-bounded organelle;cell part;intracellular organelle;intracellular part;peroxisome;glyoxysome;	K01637	E4.1.3.1:isocitrate lyase [EC:4.1.3.1];E4.1.3.1:isocitrate lyase [EC:4.1.3.1];E4.1.3.1:isocitrate lyase [EC:4.1.3.1];E4.1.3.1:isocitrate lyase [EC:4.1.3.1];	Metabolic pathways - Yarrowia lipolytica ;Biosynthesis of secondary metabolites - Yarrowia lipolytica ;Carbon metabolism - Yarrowia lipolytica ;Glyoxylate and dicarboxylate metabolism - Yarrowia lipolytica ;	IPR006254;IPR018523;IPR015813;	Isocitrate lyase;Isocitrate lyase/phosphorylmutase, conserved site;Pyruvate/Phosphoenolpyruvate kinase-like domain;
Q6C7C5	>tr|Q6C7C5|Q6C7C5_YARLI U3 small nucleolar RNA-associated protein 11 OS=Yarrowia lipolytica (strain CLIB 122 / E 150) GN=YALI0_E01936g PE=3 SV=1	1	2.55451e-05	_TDEHGIGYK(ac)ENPLDVAER_	TDEHGIGYK(1)ENPLDVAER	80	-0.74059	76.761	TKTDEHGIGYKENPLDVAERE	.........YK..........	nuclear	cellular carbohydrate metabolic process;carbohydrate metabolic process;cellular process;cellular aldehyde metabolic process;oxoacid metabolic process;organic acid metabolic process;small molecule metabolic process;biological_process;monocarboxylic acid me	molecular_function;oxo-acid-lyase activity;carbon-carbon lyase activity;catalytic activity;lyase activity;isocitrate lyase activity;	cell;cellular_component;intracellular membrane-bounded organelle;microbody;intracellular;cytoplasmic part;cytoplasm;organelle;membrane-bounded organelle;cell part;intracellular organelle;intracellular part;peroxisome;glyoxysome;	K01637	E4.1.3.1:isocitrate lyase [EC:4.1.3.1];E4.1.3.1:isocitrate lyase [EC:4.1.3.1];E4.1.3.1:isocitrate lyase [EC:4.1.3.1];E4.1.3.1:isocitrate lyase [EC:4.1.3.1];	Metabolic pathways - Yarrowia lipolytica ;Biosynthesis of secondary metabolites - Yarrowia lipolytica ;Carbon metabolism - Yarrowia lipolytica ;Glyoxylate and dicarboxylate metabolism - Yarrowia lipolytica ;	IPR006254;IPR018523;IPR015813;	Isocitrate lyase;Isocitrate lyase/phosphorylmutase, conserved site;Pyruvate/Phosphoenolpyruvate kinase-like domain;
Q6CF45	>tr|Q6CF45|Q6CF45_YARLI YALI0B10362p OS=Yarrowia lipolytica (strain CLIB 122 / E 150) GN=YALI0_B10362g PE=4 SV=1	1	0.0025143	_LNAAQVAQEEYK(ac)DRPK_	LNAAQVAQEEYK(1)DRPK	242	-1.7566	78.244	NAAQVAQEEYKDRPKVLPSQQ	.........YK..........	mitochondria	nitrogen compound metabolic process;UMP biosynthetic process;pyrimidine nucleotide biosynthetic process;pyrimidine nucleotide metabolic process;phosphate-containing compound metabolic process;phosphorus metabolic process;nucleoside phosphate metabolic pro	molecular_function;transferase activity, transferring glycosyl groups;transferase activity, transferring pentosyl groups;catalytic activity;transferase activity;orotate phosphoribosyltransferase activity;		K00762	pyrE:orotate phosphoribosyltransferase [EC:2.4.2.10];pyrE:orotate phosphoribosyltransferase [EC:2.4.2.10];	Metabolic pathways - Yarrowia lipolytica ;Pyrimidine metabolism - Yarrowia lipolytica ;	IPR029057;IPR023031;IPR004467;IPR000836;	Phosphoribosyltransferase-like;Orotate phosphoribosyltransferase;Orotate phosphoribosyl transferase domain;Phosphoribosyltransferase domain;
Q6CHN0	>sp|Q6CHN0|SLA1_YARLI Actin cytoskeleton-regulatory complex protein SLA1 OS=Yarrowia lipolytica (strain CLIB 122 / E 150) GN=SLA1 PE=3 SV=1	1	0.00227138	_VLYK(ac)FDAQGR_	VLYK(1)FDAQGR	366	0.037327	72.2	AGQKLGKVLYKFDAQGRDEVS	.........YK..........	nuclear	nitrogen compound metabolic process;UMP biosynthetic process;pyrimidine nucleotide biosynthetic process;pyrimidine nucleotide metabolic process;phosphate-containing compound metabolic process;phosphorus metabolic process;nucleoside phosphate metabolic pro	molecular_function;transferase activity, transferring glycosyl groups;transferase activity, transferring pentosyl groups;catalytic activity;transferase activity;orotate phosphoribosyltransferase activity;		K00762	pyrE:orotate phosphoribosyltransferase [EC:2.4.2.10];pyrE:orotate phosphoribosyltransferase [EC:2.4.2.10];	Metabolic pathways - Yarrowia lipolytica ;Pyrimidine metabolism - Yarrowia lipolytica ;	IPR029057;IPR023031;IPR004467;IPR000836;	Phosphoribosyltransferase-like;Orotate phosphoribosyltransferase;Orotate phosphoribosyl transferase domain;Phosphoribosyltransferase domain;
Q6CDQ7	>tr|Q6CDQ7|Q6CDQ7_YARLI YALI0B22066p OS=Yarrowia lipolytica (strain CLIB 122 / E 150) GN=YALI0_B22066g PE=3 SV=1	1	5.39847e-12	_TVEEDHPIPEQILNDYK(ac)AK_	TVEEDHPIPEQILNDYK(1)AK	497	0.44703	114.55	PIPEQILNDYKAKVADFASRG	.........YK..........	plasma membrane	nitrogen compound metabolic process;organic substance catabolic process;small molecule catabolic process;aspartate family amino acid catabolic process;aspartate family amino acid metabolic process;oxoacid metabolic process;small molecule metabolic process	molecular_function;transferase activity, transferring acyl groups other than = amino-acyl groups;transferase activity, transferring acyl groups;N-acyltransferase activity;N-acetyltransferase activity;acetyltransferase activity;catalytic activity;transfera		K18854	LYC1:lysine N-acetyltransferase [EC:2.3.1.32];	Lysine degradation - Yarrowia lipolytica ;	IPR016181;	Acyl-CoA N-acyltransferase;
Q6CAN4	>tr|Q6CAN4|Q6CAN4_YARLI Branched-chain-amino-acid aminotransferase OS=Yarrowia lipolytica (strain CLIB 122 / E 150) GN=YALI0_D01265g PE=3 SV=1	1	1.29974e-05	_AYK(ac)DESGNVR_	AYK(1)DESGNVR	101	-0.14512	119.68	FECFEGLKAYKDESGNVRLFR	.........YK..........	mitochondria	macromolecule localization;biological_process;protein localization;transport;establishment of localization;organic substance transport;establishment of protein localization;localization;protein transport;	molecular_function;transporter activity;	Golgi apparatus;cell;cellular_component;endomembrane system;intracellular membrane-bounded organelle;intracellular;cytoplasmic part;Golgi apparatus part;cytoplasm;membrane;organelle;organelle membrane;intracellular organelle part;cell part;membrane-bounde				IPR001071;IPR001251;IPR011074;	Cellular retinaldehyde binding/alpha-tocopherol transport;CRAL-TRIO domain;CRAL/TRIO, N-terminal domain;
Q6CEG5	>tr|Q6CEG5|Q6CEG5_YARLI YALI0B15818p OS=Yarrowia lipolytica (strain CLIB 122 / E 150) GN=YALI0_B15818g PE=4 SV=1	1	3.63747e-05	_NCEHLGLECSYK(ac)R_	NCEHLGLECSYK(1)R	124	-2.0831	94.09	CEHLGLECSYKRPLPSYAQGS	.........YK..........	nuclear	macromolecule localization;biological_process;protein localization;transport;establishment of localization;organic substance transport;establishment of protein localization;localization;protein transport;	molecular_function;transporter activity;	Golgi apparatus;cell;cellular_component;endomembrane system;intracellular membrane-bounded organelle;intracellular;cytoplasmic part;Golgi apparatus part;cytoplasm;membrane;organelle;organelle membrane;intracellular organelle part;cell part;membrane-bounde				IPR001071;IPR001251;IPR011074;	Cellular retinaldehyde binding/alpha-tocopherol transport;CRAL-TRIO domain;CRAL/TRIO, N-terminal domain;
Q6CBQ3	>tr|Q6CBQ3|Q6CBQ3_YARLI DNA-directed RNA polymerase OS=Yarrowia lipolytica (strain CLIB 122 / E 150) GN=YALI0_C16566g PE=3 SV=2	1	0.0357044	_MSVPDEVTGDYK(ac)TK_	MSVPDEVTGDYK(1)TK	1305	-3.1383	44.925	SVPDEVTGDYKTKMEWVLETD	.........YK..........	cytosol	macromolecule localization;biological_process;protein localization;transport;establishment of localization;organic substance transport;establishment of protein localization;localization;protein transport;	molecular_function;transporter activity;	Golgi apparatus;cell;cellular_component;endomembrane system;intracellular membrane-bounded organelle;intracellular;cytoplasmic part;Golgi apparatus part;cytoplasm;membrane;organelle;organelle membrane;intracellular organelle part;cell part;membrane-bounde				IPR001071;IPR001251;IPR011074;	Cellular retinaldehyde binding/alpha-tocopherol transport;CRAL-TRIO domain;CRAL/TRIO, N-terminal domain;
Q6CFB6	>tr|Q6CFB6|Q6CFB6_YARLI YALI0B08536p OS=Yarrowia lipolytica (strain CLIB 122 / E 150) GN=YALI0_B08536g PE=3 SV=1	1	0.000774482	_EEQDEFAIGSYK(ac)K_	EEQDEFAIGSYK(1)K	183	-0.14625	84.173	EQDEFAIGSYKKTQAAYAAGK	.........YK..........	cytosol	biological_process;cellular process;metabolic process;phosphate-containing compound metabolic process;organophosphate metabolic process;carbohydrate derivative metabolic process;organic substance metabolic process;cellular metabolic process;phosphorus met	molecular_function;kinase activity;phosphotransferase activity, alcohol group as acceptor;carbohydrate kinase activity;catalytic activity;phosphofructokinase activity;transferase activity;transferase activity, transferring phosphorus-containing groups;6-p	intracellular;cytosolic part;cytoplasmic part;protein complex;cytoplasm;catalytic complex;macromolecular complex;cell part;cell;intracellular part;cellular_component;cytosol;6-phosphofructokinase complex;	K00850	pfkA:6-phosphofructokinase 1 [EC:2.7.1.11];pfkA:6-phosphofructokinase 1 [EC:2.7.1.11];pfkA:6-phosphofructokinase 1 [EC:2.7.1.11];pfkA:6-phosphofructokinase 1 [EC:2.7.1.11];pfkA:6-phosphofructokinase 1 [EC:2.7.1.11];pfkA:6-phosphofructokinase 1 [EC:2.7.1.1	Metabolic pathways - Yarrowia lipolytica ;Biosynthesis of secondary metabolites - Yarrowia lipolytica ;Biosynthesis of antibiotics - Yarrowia lipolytica ;Carbon metabolism - Yarrowia lipolytica ;Biosynthesis of amino acids - Yarrowia lipolytica ;RNA degra	IPR000023;IPR009161;IPR022953;IPR015912;	Phosphofructokinase domain;6-phosphofructokinase, eukaryotic type;Phosphofructokinase;Phosphofructokinase, conserved site;
F2Z678	>sp|F2Z678|ADH2_YARLI Alcohol dehydrogenase 2 OS=Yarrowia lipolytica (strain CLIB 122 / E 150) GN=ADH2 PE=1 SV=1	1	0.000618455	_VYK(ac)LMEEGK_	VYK(1)LMEEGK	334	0.63551	86.882	IGLSELEKVYKLMEEGKIAGR	.........YK..........	cytosol	biological_process;cellular process;metabolic process;phosphate-containing compound metabolic process;organophosphate metabolic process;carbohydrate derivative metabolic process;organic substance metabolic process;cellular metabolic process;phosphorus met	molecular_function;kinase activity;phosphotransferase activity, alcohol group as acceptor;carbohydrate kinase activity;catalytic activity;phosphofructokinase activity;transferase activity;transferase activity, transferring phosphorus-containing groups;6-p	intracellular;cytosolic part;cytoplasmic part;protein complex;cytoplasm;catalytic complex;macromolecular complex;cell part;cell;intracellular part;cellular_component;cytosol;6-phosphofructokinase complex;	K00850	pfkA:6-phosphofructokinase 1 [EC:2.7.1.11];pfkA:6-phosphofructokinase 1 [EC:2.7.1.11];pfkA:6-phosphofructokinase 1 [EC:2.7.1.11];pfkA:6-phosphofructokinase 1 [EC:2.7.1.11];pfkA:6-phosphofructokinase 1 [EC:2.7.1.11];pfkA:6-phosphofructokinase 1 [EC:2.7.1.1	Metabolic pathways - Yarrowia lipolytica ;Biosynthesis of secondary metabolites - Yarrowia lipolytica ;Biosynthesis of antibiotics - Yarrowia lipolytica ;Carbon metabolism - Yarrowia lipolytica ;Biosynthesis of amino acids - Yarrowia lipolytica ;RNA degra	IPR000023;IPR009161;IPR022953;IPR015912;	Phosphofructokinase domain;6-phosphofructokinase, eukaryotic type;Phosphofructokinase;Phosphofructokinase, conserved site;
P34229	>sp|P34229|FAS1_YARLI Fatty acid synthase subunit beta OS=Yarrowia lipolytica (strain CLIB 122 / E 150) GN=FAS1 PE=3 SV=2	1	3.61756e-07	_YK(ac)NETVFSSVHTTGK_	YK(1)NETVFSSVHTTGK	1502	1.3241	113.52	VFRNSSFIKYKNETVFSSVHT	.........YK..........	cytosol	biological_process;cellular process;metabolic process;phosphate-containing compound metabolic process;organophosphate metabolic process;carbohydrate derivative metabolic process;organic substance metabolic process;cellular metabolic process;phosphorus met	molecular_function;kinase activity;phosphotransferase activity, alcohol group as acceptor;carbohydrate kinase activity;catalytic activity;phosphofructokinase activity;transferase activity;transferase activity, transferring phosphorus-containing groups;6-p	intracellular;cytosolic part;cytoplasmic part;protein complex;cytoplasm;catalytic complex;macromolecular complex;cell part;cell;intracellular part;cellular_component;cytosol;6-phosphofructokinase complex;	K00850	pfkA:6-phosphofructokinase 1 [EC:2.7.1.11];pfkA:6-phosphofructokinase 1 [EC:2.7.1.11];pfkA:6-phosphofructokinase 1 [EC:2.7.1.11];pfkA:6-phosphofructokinase 1 [EC:2.7.1.11];pfkA:6-phosphofructokinase 1 [EC:2.7.1.11];pfkA:6-phosphofructokinase 1 [EC:2.7.1.1	Metabolic pathways - Yarrowia lipolytica ;Biosynthesis of secondary metabolites - Yarrowia lipolytica ;Biosynthesis of antibiotics - Yarrowia lipolytica ;Carbon metabolism - Yarrowia lipolytica ;Biosynthesis of amino acids - Yarrowia lipolytica ;RNA degra	IPR000023;IPR009161;IPR022953;IPR015912;	Phosphofructokinase domain;6-phosphofructokinase, eukaryotic type;Phosphofructokinase;Phosphofructokinase, conserved site;
Q6C812	>tr|Q6C812|Q6C812_YARLI Acetyltransferase component of pyruvate dehydrogenase complex OS=Yarrowia lipolytica (strain CLIB 122 / E 150) GN=YALI0_D23683g PE=3 SV=1	1	1.24867e-11	_AALNASSDGTYK(ac)LSINDLLVK_	AALNASSDGTYK(1)LSINDLLVK	258	1.427	103.31	ALNASSDGTYKLSINDLLVKA	.........YK..........	cytosol	biological_process;cellular process;metabolic process;phosphate-containing compound metabolic process;organophosphate metabolic process;carbohydrate derivative metabolic process;organic substance metabolic process;cellular metabolic process;phosphorus met	molecular_function;kinase activity;phosphotransferase activity, alcohol group as acceptor;carbohydrate kinase activity;catalytic activity;phosphofructokinase activity;transferase activity;transferase activity, transferring phosphorus-containing groups;6-p	intracellular;cytosolic part;cytoplasmic part;protein complex;cytoplasm;catalytic complex;macromolecular complex;cell part;cell;intracellular part;cellular_component;cytosol;6-phosphofructokinase complex;	K00850	pfkA:6-phosphofructokinase 1 [EC:2.7.1.11];pfkA:6-phosphofructokinase 1 [EC:2.7.1.11];pfkA:6-phosphofructokinase 1 [EC:2.7.1.11];pfkA:6-phosphofructokinase 1 [EC:2.7.1.11];pfkA:6-phosphofructokinase 1 [EC:2.7.1.11];pfkA:6-phosphofructokinase 1 [EC:2.7.1.1	Metabolic pathways - Yarrowia lipolytica ;Biosynthesis of secondary metabolites - Yarrowia lipolytica ;Biosynthesis of antibiotics - Yarrowia lipolytica ;Carbon metabolism - Yarrowia lipolytica ;Biosynthesis of amino acids - Yarrowia lipolytica ;RNA degra	IPR000023;IPR009161;IPR022953;IPR015912;	Phosphofructokinase domain;6-phosphofructokinase, eukaryotic type;Phosphofructokinase;Phosphofructokinase, conserved site;
Q6C0X4	>tr|Q6C0X4|Q6C0X4_YARLI YALI0F20988p OS=Yarrowia lipolytica (strain CLIB 122 / E 150) GN=YALI0_F20988g PE=3 SV=1	1	0.00183058	_M(ox)YK(ac)GYVR_	MYK(1)GYVR	214	0.86311	97.071	EYIRAIEKMYKGYVRSGLGLP	.........YK..........	mitochondria	regulation of gene expression;gene expression;nitrogen compound metabolic process;organic substance biosynthetic process;cellular aromatic compound metabolic process;regulation of nitrogen compound metabolic process;regulation of RNA metabolic process;nuc	molecular_function;binding;heterocyclic compound binding;organic cyclic compound binding;nucleic acid binding;DNA binding;cation binding;ion binding;transition metal ion binding;metal ion binding;zinc ion binding;	intracellular;cell part;cell;intracellular part;cellular_component;cytoplasm;organelle;membrane-bounded organelle;intracellular organelle;intracellular membrane-bounded organelle;nucleus;				IPR007087;IPR015880;IPR013087;	Zinc finger, C2H2;Zinc finger, C2H2-like;Zinc finger C2H2-type/integrase DNA-binding domain;
Q6C8T2	>tr|Q6C8T2|Q6C8T2_YARLI YALI0D17182p OS=Yarrowia lipolytica (strain CLIB 122 / E 150) GN=YALI0_D17182g PE=4 SV=1	1	0.00671295	_EYK(ac)VAEGR_	EYK(1)VAEGR	191	0.54169	70.256	EEVIEKIKEYKVAEGRFTLDW	.........YK..........	cytosol	macromolecule localization;biological_process;protein localization;transport;establishment of localization;organic substance transport;establishment of protein localization;localization;protein transport;		endoplasmic reticulum;nuclear outer membrane-endoplasmic reticulum membrane network;cell;cellular_component;endomembrane system;intracellular membrane-bounded organelle;endoplasmic reticulum part;intracellular;cytoplasmic part;cytoplasm;organelle;membrane	K10956	SEC61A:protein transport protein SEC61 subunit alpha;SEC61A:protein transport protein SEC61 subunit alpha;SEC61A:protein transport protein SEC61 subunit alpha;	Protein processing in endoplasmic reticulum - Yarrowia lipolytica ;Phagosome - Yarrowia lipolytica ;Protein export - Yarrowia lipolytica ;	IPR023201;IPR002208;IPR030659;IPR019561;	SecY subunit domain;SecY/SEC61-alpha family;SecY conserved site;Translocon Sec61/SecY, plug domain;
Q6CCY2	>sp|Q6CCY2|ARX1_YARLI Probable metalloprotease ARX1 OS=Yarrowia lipolytica (strain CLIB 122 / E 150) GN=ARX1 PE=3 SV=1	1	0.000704169	_ATTAVYK(ac)SVAEK_	ATTAVYK(1)SVAEK	71	0.7481	81.278	FLERATTAVYKSVAEKGIAQP	.........YK..........	cytosol	biological_process;organelle organization;cellular process;single-organism process;single-organism cellular process;cellular component organization or biogenesis;cellular component organization;peroxisome organization;		membrane;intrinsic to membrane;cellular_component;membrane part;integral to membrane;cell;intracellular membrane-bounded organelle;microbody membrane;microbody;intracellular;cytoplasmic part;cytoplasm;organelle;microbody part;organelle membrane;intracellu
Q6C985	>tr|Q6C985|Q6C985_YARLI Phosphomannomutase OS=Yarrowia lipolytica (strain CLIB 122 / E 150) GN=YALI0_D13112g PE=3 SV=1	1	1.33966e-07	_TYK(ac)GGNDYEIYEDSR_	TYK(1)GGNDYEIYEDSR	218	0.3788	118.21	EIHFFGDKTYKGGNDYEIYED	.........YK..........	cytosol	lipid metabolic process;cellular process;small molecule metabolic process;organic acid metabolic process;oxoacid metabolic process;biological_process;monocarboxylic acid metabolic process;single-organism metabolic process;metabolic process;organic substan	molecular_function;transferase activity, transferring acyl groups other than = amino-acyl groups;transferase activity, transferring acyl groups;C-acyltransferase activity;catalytic activity;transferase activity;acetyl-CoA C-acyltransferase activity;	intracellular;microbody;cytoplasmic part;cytoplasm;organelle;membrane-bounded organelle;cell part;cell;intracellular organelle;intracellular part;cellular_component;intracellular membrane-bounded organelle;peroxisome;	K07513	ACAA1:acetyl-CoA acyltransferase 1 [EC:2.3.1.16];ACAA1:acetyl-CoA acyltransferase 1 [EC:2.3.1.16];ACAA1:acetyl-CoA acyltransferase 1 [EC:2.3.1.16];ACAA1:acetyl-CoA acyltransferase 1 [EC:2.3.1.16];ACAA1:acetyl-CoA acyltransferase 1 [EC:2.3.1.16];ACAA1:acet	Metabolic pathways - Yarrowia lipolytica ;Biosynthesis of secondary metabolites - Yarrowia lipolytica ;Biosynthesis of antibiotics - Yarrowia lipolytica ;Peroxisome - Yarrowia lipolytica ;Fatty acid metabolism - Yarrowia lipolytica ;Valine, leucine and is	IPR002155;IPR016039;IPR016038;IPR020617;IPR020616;IPR020610;IPR020613;IPR020615;	Thiolase;Thiolase-like;Thiolase-like, subgroup;Thiolase, C-terminal;Thiolase, N-terminal;Thiolase, active site;Thiolase, conserved site;Thiolase, acyl-enzyme intermediate active site;
Q6CGI3	>tr|Q6CGI3|Q6CGI3_YARLI YALI0A19074p OS=Yarrowia lipolytica (strain CLIB 122 / E 150) GN=YALI0_A19074g PE=4 SV=1	1	0.0155624	_WMGPYK(ac)TWDSK_	WMGPYK(1)TWDSK	154	-0.89693	54.023	SIISKWMGPYKTWDSKLQFIK	.........YK..........	cytosol	nitrogen compound metabolic process;organic substance biosynthetic process;aspartate family amino acid biosynthetic process;lysine biosynthetic process;small molecule biosynthetic process;aspartate family amino acid metabolic process;oxoacid metabolic pro	molecular_function;transferase activity, transferring acyl groups;transferase activity, transferring acyl groups, acyl groups = converted into alkyl on transfer;catalytic activity;transferase activity;homocitrate synthase activity;	intracellular;cytoplasmic part;cytoplasm;organelle;membrane-bounded organelle;cell part;cell;intracellular organelle;intracellular part;cellular_component;intracellular membrane-bounded organelle;mitochondrion;	K01655	LYS21:homocitrate synthase [EC:2.3.3.14];LYS21:homocitrate synthase [EC:2.3.3.14];LYS21:homocitrate synthase [EC:2.3.3.14];LYS21:homocitrate synthase [EC:2.3.3.14];LYS21:homocitrate synthase [EC:2.3.3.14];LYS21:homocitrate synthase [EC:2.3.3.14];	Metabolic pathways - Yarrowia lipolytica ;Biosynthesis of antibiotics - Yarrowia lipolytica ;Biosynthesis of amino acids - Yarrowia lipolytica ;2-Oxocarboxylic acid metabolism - Yarrowia lipolytica ;Pyruvate metabolism - Yarrowia lipolytica ;Lysine biosyn	IPR011872;IPR000891;IPR013785;IPR002034;	Homocitrate synthase, fungi/archaea;Pyruvate carboxyltransferase;Aldolase-type TIM barrel;Alpha-isopropylmalate/homocitrate synthase, conserved site;
Q6C4N4	>tr|Q6C4N4|Q6C4N4_YARLI YALI0E25025p OS=Yarrowia lipolytica (strain CLIB 122 / E 150) GN=YALI0_E25025g PE=3 SV=1	1	2.08828e-13	_HLYHELYK(ac)LAK_	HLYHELYK(1)LAK	125	-0.45322	150.06	IDKHLYHELYKLAKGNTFKHK	.........YK..........	mitochondria	nitrogen compound metabolic process;organic substance biosynthetic process;aspartate family amino acid biosynthetic process;lysine biosynthetic process;small molecule biosynthetic process;aspartate family amino acid metabolic process;oxoacid metabolic pro	molecular_function;transferase activity, transferring acyl groups;transferase activity, transferring acyl groups, acyl groups = converted into alkyl on transfer;catalytic activity;transferase activity;homocitrate synthase activity;	intracellular;cytoplasmic part;cytoplasm;organelle;membrane-bounded organelle;cell part;cell;intracellular organelle;intracellular part;cellular_component;intracellular membrane-bounded organelle;mitochondrion;	K01655	LYS21:homocitrate synthase [EC:2.3.3.14];LYS21:homocitrate synthase [EC:2.3.3.14];LYS21:homocitrate synthase [EC:2.3.3.14];LYS21:homocitrate synthase [EC:2.3.3.14];LYS21:homocitrate synthase [EC:2.3.3.14];LYS21:homocitrate synthase [EC:2.3.3.14];	Metabolic pathways - Yarrowia lipolytica ;Biosynthesis of antibiotics - Yarrowia lipolytica ;Biosynthesis of amino acids - Yarrowia lipolytica ;2-Oxocarboxylic acid metabolism - Yarrowia lipolytica ;Pyruvate metabolism - Yarrowia lipolytica ;Lysine biosyn	IPR011872;IPR000891;IPR013785;IPR002034;	Homocitrate synthase, fungi/archaea;Pyruvate carboxyltransferase;Aldolase-type TIM barrel;Alpha-isopropylmalate/homocitrate synthase, conserved site;
Q6CAD1	>sp|Q6CAD1|RT25_YARLI 37S ribosomal protein S25, mitochondrial OS=Yarrowia lipolytica (strain CLIB 122 / E 150) GN=RSM25 PE=3 SV=1	1	0.0388681	_FEFYK(ac)LR_	FEFYK(1)LR	173	2.0752	42.869	AYDKARFEFYKLRMAEDVQNV	.........YK..........	mitochondria	macromolecule localization;cellular macromolecule localization;cellular process;single-organism process;single-organism cellular process;biological_process;cellular localization;protein localization;membrane organization;localization within membrane;singl		membrane;intrinsic to membrane;cellular_component;membrane part;integral to membrane;	K03217	yidC:YidC/Oxa1 family membrane protein insertase;	Protein export - Yarrowia lipolytica ;	IPR001708;	Membrane insertase OXA1/ALB3/YidC;
Q6CBP3	>tr|Q6CBP3|Q6CBP3_YARLI YALI0C16797p OS=Yarrowia lipolytica (strain CLIB 122 / E 150) GN=YALI0_C16797g PE=4 SV=2	1	0.0371625	_GYLAGSLGTPYK(ac)ELAK_	GYLAGSLGTPYK(1)ELAK	176	-0.65827	47.548	YLAGSLGTPYKELAKYTNVKP	.........YK..........	cytoskeleton	biological_process;single-organism metabolic process;cellular process;metabolic process;small molecule metabolic process;organic acid metabolic process;oxoacid metabolic process;organic substance metabolic process;cellular metabolic process;carboxylic aci	molecular_function;oxo-acid-lyase activity;carbon-carbon lyase activity;catalytic activity;lyase activity;isocitrate lyase activity;		K01637	E4.1.3.1:isocitrate lyase [EC:4.1.3.1];E4.1.3.1:isocitrate lyase [EC:4.1.3.1];E4.1.3.1:isocitrate lyase [EC:4.1.3.1];E4.1.3.1:isocitrate lyase [EC:4.1.3.1];	Metabolic pathways - Yarrowia lipolytica ;Biosynthesis of secondary metabolites - Yarrowia lipolytica ;Carbon metabolism - Yarrowia lipolytica ;Glyoxylate and dicarboxylate metabolism - Yarrowia lipolytica ;	IPR006254;IPR015813;IPR018523;	Isocitrate lyase;Pyruvate/Phosphoenolpyruvate kinase-like domain;Isocitrate lyase/phosphorylmutase, conserved site;
Q6CFP5	>tr|Q6CFP5|Q6CFP5_YARLI Peptide hydrolase OS=Yarrowia lipolytica (strain CLIB 122 / E 150) GN=YALI0_B05104g PE=3 SV=1	1	5.28686e-07	_QVNQLAHGYK(ac)GGNK_	QVNQLAHGYK(1)GGNK	167	0.91528	116.71	KQVNQLAHGYKGGNKKPTVEY	.........YK..........	extracellular	nitrogen compound metabolic process;cellular aromatic compound metabolic process;organic substance biosynthetic process;biosynthetic process;nucleic acid metabolic process;cellular macromolecule metabolic process;cellular process;macromolecule biosyntheti	purine ribonucleotide binding;anion binding;ribonucleotide binding;small molecule binding;ion binding;ribonucleoside binding;purine ribonucleoside triphosphate binding;carbohydrate derivative binding;adenyl ribonucleotide binding;nucleoside phosphate bind	intracellular;cytoplasmic part;protein complex;cytoplasm;catalytic complex;macromolecular complex;cell part;cell;oxidoreductase complex;intracellular part;cellular_component;ribonucleoside-diphosphate reductase complex;	K10807	RRM1:ribonucleoside-diphosphate reductase subunit M1 [EC:1.17.4.1];RRM1:ribonucleoside-diphosphate reductase subunit M1 [EC:1.17.4.1];RRM1:ribonucleoside-diphosphate reductase subunit M1 [EC:1.17.4.1];RRM1:ribonucleoside-diphosphate reductase subunit M1 [	Metabolic pathways - Yarrowia lipolytica ;Purine metabolism - Yarrowia lipolytica ;Pyrimidine metabolism - Yarrowia lipolytica ;Glutathione metabolism - Yarrowia lipolytica ;	IPR008926;IPR000788;IPR005144;IPR013509;IPR013346;	Ribonucleotide reductase R1 subunit, N-terminal;Ribonucleotide reductase large subunit, C-terminal;ATP-cone;Ribonucleotide reductase large subunit, N-terminal;Ribonucleotide reductase, class I , alpha subunit;
Q6C5F0	>tr|Q6C5F0|Q6C5F0_YARLI YALI0E18634p OS=Yarrowia lipolytica (strain CLIB 122 / E 150) GN=YALI0_E18634g PE=4 SV=1	1	0.000198273	_LHEAVPADLYK(ac)WTDGK_	LHEAVPADLYK(1)WTDGK	483	0.04633	70.47	LHEAVPADLYKWTDGKALVAT	.........YK..........	mitochondria	nitrogen compound metabolic process;gene expression;cellular aromatic compound metabolic process;nucleic acid metabolic process;ncRNA processing;cellular macromolecule metabolic process;cellular component biogenesis;cellular nitrogen compound metabolic pr	purine ribonucleotide binding;anion binding;ribonucleotide binding;small molecule binding;ion binding;ribonucleoside binding;purine ribonucleoside triphosphate binding;carbohydrate derivative binding;adenyl ribonucleotide binding;nucleoside phosphate bind	cell;nucleus;cellular_component;nuclear lumen;membrane-enclosed lumen;intracellular membrane-bounded organelle;intracellular;intracellular organelle lumen;organelle lumen;intracellular non-membrane-bounded organelle;organelle;non-membrane-bounded organell				IPR001650;IPR014001;IPR014014;IPR027417;IPR011545;	Helicase, C-terminal;Helicase superfamily 1/2, ATP-binding domain;RNA helicase, DEAD-box type, Q motif;P-loop containing nucleoside triphosphate hydrolase;DEAD/DEAH box helicase domain;
Q6C1H5	>tr|Q6C1H5|Q6C1H5_YARLI YALI0F16181p OS=Yarrowia lipolytica (strain CLIB 122 / E 150) GN=YALI0_F16181g PE=4 SV=2	1	1.32182e-06	_AIIDGLSDYK(ac)GVFDTTDNK_	AIIDGLSDYK(1)GVFDTTDNK	274	1.7887	84.895	RAIIDGLSDYKGVFDTTDNKS	.........YK..........	nuclear	nitrogen compound metabolic process;gene expression;cellular aromatic compound metabolic process;nucleic acid metabolic process;ncRNA processing;cellular macromolecule metabolic process;cellular component biogenesis;cellular nitrogen compound metabolic pr	purine ribonucleotide binding;anion binding;ribonucleotide binding;small molecule binding;ion binding;ribonucleoside binding;purine ribonucleoside triphosphate binding;carbohydrate derivative binding;adenyl ribonucleotide binding;nucleoside phosphate bind	cell;nucleus;cellular_component;nuclear lumen;membrane-enclosed lumen;intracellular membrane-bounded organelle;intracellular;intracellular organelle lumen;organelle lumen;intracellular non-membrane-bounded organelle;organelle;non-membrane-bounded organell				IPR001650;IPR014001;IPR014014;IPR027417;IPR011545;	Helicase, C-terminal;Helicase superfamily 1/2, ATP-binding domain;RNA helicase, DEAD-box type, Q motif;P-loop containing nucleoside triphosphate hydrolase;DEAD/DEAH box helicase domain;
Q6C1K2	>tr|Q6C1K2|Q6C1K2_YARLI Transaldolase OS=Yarrowia lipolytica (strain CLIB 122 / E 150) GN=YALI0_F15587g PE=4 SV=1	1	0.0132932	_ALQLIDLYK(ac)AK_	ALQLIDLYK(1)AK	122	-0.72203	59.198	KKALQLIDLYKAKGISSDRIL	.........YK..........	cytosol	gene expression;organic substance biosynthetic process;biosynthetic process;macromolecule biosynthetic process;cellular macromolecule metabolic process;cellular process;biological_process;cellular macromolecule biosynthetic process;metabolic process;organ	molecular_function;structural molecule activity;structural constituent of ribosome;	cell;cellular_component;intracellular;cytoplasmic part;cytoplasm;intracellular non-membrane-bounded organelle;organelle;macromolecular complex;non-membrane-bounded organelle;ribonucleoprotein complex;cell part;intracellular organelle;intracellular part;ri	K02917	RP-L35Ae:large subunit ribosomal protein L35Ae;	Ribosome - Yarrowia lipolytica ;	IPR018266;IPR009000;IPR001780;	Ribosomal protein L35Ae, conserved site;Translation protein, beta-barrel domain;Ribosomal protein L35A;
Q6C897	>tr|Q6C897|Q6C897_YARLI Inosine-5'-monophosphate dehydrogenase OS=Yarrowia lipolytica (strain CLIB 122 / E 150) GN=YALI0_D21530g PE=3 SV=1	1	0.00922597	_DAQAFLSTYK(ac)QK_	DAQAFLSTYK(1)QK	19	0.78445	65.809	KDAQAFLSTYKQKDGLDVHSL	.........YK..........	cytosol	gene expression;organic substance biosynthetic process;biosynthetic process;macromolecule biosynthetic process;cellular macromolecule metabolic process;cellular process;biological_process;cellular macromolecule biosynthetic process;metabolic process;organ	molecular_function;structural molecule activity;structural constituent of ribosome;	cell;cellular_component;intracellular;cytoplasmic part;cytoplasm;intracellular non-membrane-bounded organelle;organelle;macromolecular complex;non-membrane-bounded organelle;ribonucleoprotein complex;cell part;intracellular organelle;intracellular part;ri	K02917	RP-L35Ae:large subunit ribosomal protein L35Ae;	Ribosome - Yarrowia lipolytica ;	IPR018266;IPR009000;IPR001780;	Ribosomal protein L35Ae, conserved site;Translation protein, beta-barrel domain;Ribosomal protein L35A;
Q6C3U0	>tr|Q6C3U0|Q6C3U0_YARLI YALI0E32153p OS=Yarrowia lipolytica (strain CLIB 122 / E 150) GN=YALI0_E32153g PE=4 SV=1	1	0.0129293	_HLAEADYK(ac)K_	HLAEADYK(1)K	144	0.54668	69.275	VYRHLAEADYKKYEQILLVES	.........YK..........	mitochondria	gene expression;organic substance biosynthetic process;biosynthetic process;macromolecule biosynthetic process;cellular macromolecule metabolic process;cellular process;biological_process;cellular macromolecule biosynthetic process;metabolic process;organ	molecular_function;structural molecule activity;structural constituent of ribosome;	cell;cellular_component;intracellular;cytoplasmic part;cytoplasm;intracellular non-membrane-bounded organelle;organelle;macromolecular complex;non-membrane-bounded organelle;ribonucleoprotein complex;cell part;intracellular organelle;intracellular part;ri	K02917	RP-L35Ae:large subunit ribosomal protein L35Ae;	Ribosome - Yarrowia lipolytica ;	IPR018266;IPR009000;IPR001780;	Ribosomal protein L35Ae, conserved site;Translation protein, beta-barrel domain;Ribosomal protein L35A;
O59949	>sp|O59949|EF1A_YARLI Elongation factor 1-alpha OS=Yarrowia lipolytica (strain CLIB 122 / E 150) GN=TEF PE=2 SV=2	1	1.47794e-64	_LPLQDVYK(ac)IGGIGTVPVGR_	LPLQDVYK(1)IGGIGTVPVGR	253	-0.64271	199.15	PLRLPLQDVYKIGGIGTVPVG	.........YK..........	cytosol		purine ribonucleotide binding;anion binding;ribonucleotide binding;small molecule binding;ion binding;ribonucleoside binding;purine ribonucleoside triphosphate binding;carbohydrate derivative binding;adenyl ribonucleotide binding;nucleoside phosphate bind		K07179	RIOK2:RIO kinase 2 [EC:2.7.11.1];	Ribosome biogenesis in eukaryotes - Yarrowia lipolytica ;	IPR000687;IPR018934;IPR011991;IPR011009;IPR015285;	RIO kinase;RIO domain;Winged helix-turn-helix DNA-binding domain;Protein kinase-like domain;RIO2 kinase winged helix domain, N-terminal;
Q6C7P9	>tr|Q6C7P9|Q6C7P9_YARLI YALI0D26367p OS=Yarrowia lipolytica (strain CLIB 122 / E 150) GN=YALI0_D26367g PE=3 SV=1	1	3.50058e-05	_LTLEQYK(ac)K_	LTLEQYK(1)K	419	-3.063	89.355	GIDKLTLEQYKKIDERFEEDV	.........YK..........	cytosol	biological_process;cellular component biogenesis;ribonucleoprotein complex biogenesis;cellular component organization or biogenesis;ribosome biogenesis;		cell;cellular_component;intracellular;cytoplasmic part;cytoplasm;intracellular non-membrane-bounded organelle;organelle;macromolecular complex;non-membrane-bounded organelle;ribonucleoprotein complex;cell part;intracellular organelle;intracellular part;ri				IPR001790;	Ribosomal protein L10P;
Q6C8D4	>tr|Q6C8D4|Q6C8D4_YARLI T-complex protein 1 subunit gamma OS=Yarrowia lipolytica (strain CLIB 122 / E 150) GN=YALI0_D20570g PE=3 SV=1	1	0.000669744	_VVLLDCPLEYK(ac)K_	VVLLDCPLEYK(1)K	259	0.14375	88.803	VVLLDCPLEYKKGESQTNIEI	.........YK..........	cytosol				K00761	upp:uracil phosphoribosyltransferase [EC:2.4.2.9];upp:uracil phosphoribosyltransferase [EC:2.4.2.9];	Metabolic pathways - Yarrowia lipolytica ;Pyrimidine metabolism - Yarrowia lipolytica ;	IPR029057;	Phosphoribosyltransferase-like;
O59949	>sp|O59949|EF1A_YARLI Elongation factor 1-alpha OS=Yarrowia lipolytica (strain CLIB 122 / E 150) GN=TEF PE=2 SV=2	1	0.000693252	_MDSVK(ac)WSQDR_	MDSVK(1)WSQDR	159	-0.24158	81.799	IVAINKMDSVKWSQDRYNEIC	..........KW.........	cytosol	cellular macromolecule catabolic process;nitrogen compound metabolic process;cellular aromatic compound metabolic process;organic substance catabolic process;nucleic acid metabolic process;cellular macromolecule metabolic process;cellular nitrogen compoun	molecular_function;catalytic activity;hydrolase activity;		K12584	DCPS:m7GpppX diphosphatase [EC:3.6.1.59];	RNA degradation - Yarrowia lipolytica ;	IPR008594;IPR011146;IPR011145;	Scavenger mRNA decapping enzyme DcpS/DCS2;HIT-like domain;Scavenger mRNA decapping enzyme, N-terminal;
Q6C5K3	>tr|Q6C5K3|Q6C5K3_YARLI YALI0E17347p OS=Yarrowia lipolytica (strain CLIB 122 / E 150) GN=YALI0_E17347g PE=4 SV=1	1	0.000298241	_AMHQSK(ac)WLYK_	AMHQSK(1)WLYK	177	0.13489	89.266	YFLHRAMHQSKWLYKKFHSRH	..........KW.........	plasma membrane	response to hydrogen peroxide;cellular response to stimulus;cellular response to hydrogen peroxide;single-organism cellular process;response to chemical;response to inorganic substance;response to oxidative stress;hydrogen peroxide metabolic process;cellu	molecular_function;antioxidant activity;peroxidase activity;oxidoreductase activity;catalytic activity;oxidoreductase activity, acting on peroxide as acceptor;catalase activity;binding;heterocyclic compound binding;organic cyclic compound binding;tetrapyr		K03781	katE:catalase [EC:1.11.1.6];katE:catalase [EC:1.11.1.6];katE:catalase [EC:1.11.1.6];katE:catalase [EC:1.11.1.6];katE:catalase [EC:1.11.1.6];katE:catalase [EC:1.11.1.6];	Biosynthesis of secondary metabolites - Yarrowia lipolytica ;Biosynthesis of antibiotics - Yarrowia lipolytica ;Carbon metabolism - Yarrowia lipolytica ;Peroxisome - Yarrowia lipolytica ;Glyoxylate and dicarboxylate metabolism - Yarrowia lipolytica ;Trypt	IPR011614;IPR010582;IPR002226;IPR020835;IPR018028;IPR024708;	Catalase core domain;Catalase immune-responsive domain;Catalase haem-binding site;Catalase-like domain;Catalase, mono-functional, haem-containing;Catalase active site;
Q6C1J3	>tr|Q6C1J3|Q6C1J3_YARLI YALI0F15785p OS=Yarrowia lipolytica (strain CLIB 122 / E 150) GN=YALI0_F15785g PE=4 SV=1	1	1.99608e-08	_FLVDK(ac)WSHLDEHTNKR_	FLVDK(1)WSHLDEHTNKR	80	0.71359	130.47	LVRLPKFLVDKWSHLDEHTNK	..........KW.........	nuclear	response to hydrogen peroxide;cellular response to stimulus;cellular response to hydrogen peroxide;single-organism cellular process;response to chemical;response to inorganic substance;response to oxidative stress;hydrogen peroxide metabolic process;cellu	molecular_function;antioxidant activity;peroxidase activity;oxidoreductase activity;catalytic activity;oxidoreductase activity, acting on peroxide as acceptor;catalase activity;binding;heterocyclic compound binding;organic cyclic compound binding;tetrapyr		K03781	katE:catalase [EC:1.11.1.6];katE:catalase [EC:1.11.1.6];katE:catalase [EC:1.11.1.6];katE:catalase [EC:1.11.1.6];katE:catalase [EC:1.11.1.6];katE:catalase [EC:1.11.1.6];	Biosynthesis of secondary metabolites - Yarrowia lipolytica ;Biosynthesis of antibiotics - Yarrowia lipolytica ;Carbon metabolism - Yarrowia lipolytica ;Peroxisome - Yarrowia lipolytica ;Glyoxylate and dicarboxylate metabolism - Yarrowia lipolytica ;Trypt	IPR011614;IPR010582;IPR002226;IPR020835;IPR018028;IPR024708;	Catalase core domain;Catalase immune-responsive domain;Catalase haem-binding site;Catalase-like domain;Catalase, mono-functional, haem-containing;Catalase active site;
Q6C9T7	>tr|Q6C9T7|Q6C9T7_YARLI YALI0D08470p OS=Yarrowia lipolytica (strain CLIB 122 / E 150) GN=YALI0_D08470g PE=4 SV=1	1	0.00248666	_IVWK(ac)WSVDNAEK_	IVWK(1)WSVDNAEK	276	-1.909	66.795	TERQRRRIVWKWSVDNAEKRP	..........KW.........	mitochondria	biological_process;single-organism transport;single-organism process;transport;establishment of localization;cation transport;localization;ion transport;metal ion transport;single-organism metabolic process;metabolic process;oxidation-reduction process;ce	molecular_function;binding;cation binding;ion binding;metal ion binding;	intracellular;cell part;cell;intracellular part;cellular_component;cytoplasm;				IPR001424;IPR006121;	Superoxide dismutase, copper/zinc binding domain;Heavy metal-associated domain, HMA;
Q6CE87	>tr|Q6CE87|Q6CE87_YARLI YALI0B17666p OS=Yarrowia lipolytica (strain CLIB 122 / E 150) GN=YALI0_B17666g PE=4 SV=1	1	0.0241201	_DK(ac)WQLVGK_	DK(1)WQLVGK	183	0.63087	54.722	VFQAEYLDKDKWQLVGKITRV	..........KW.........	mitochondria	nitrogen compound metabolic process;cellular aromatic compound metabolic process;organic substance biosynthetic process;small molecule biosynthetic process;oxoacid metabolic process;small molecule metabolic process;cellular nitrogen compound metabolic pro	purine ribonucleotide binding;anion binding;ribonucleotide binding;small molecule binding;ion binding;ribonucleoside binding;purine ribonucleoside triphosphate binding;carbohydrate derivative binding;adenyl ribonucleotide binding;nucleoside phosphate bind		K00288	MTHFD:methylenetetrahydrofolate dehydrogenase (NADP+) / methenyltetrahydrofolate cyclohydrolase / formyltetrahydrofolate synthetase [EC:1.5.1.5 3.5.4.9 6.3.4.3];MTHFD:methylenetetrahydrofolate dehydrogenase (NADP+) / methenyltetrahydrofolate cyclohydrolas	Metabolic pathways - Yarrowia lipolytica ;One carbon pool by folate - Yarrowia lipolytica ;	IPR020628;IPR020631;IPR020630;IPR020867;IPR016040;IPR000559;IPR027417;IPR000672;	Formate-tetrahydrofolate ligase, FTHFS, conserved site;Tetrahydrofolate dehydrogenase/cyclohydrolase, NAD(P)-binding domain;Tetrahydrofolate dehydrogenase/cyclohydrolase, catalytic domain;Tetrahydrofolate dehydrogenase/cyclohydrolase, conserved site;NAD(P
Q6C0Z6	>sp|Q6C0Z6|CCPR_YARLI Cytochrome c peroxidase, mitochondrial OS=Yarrowia lipolytica (strain CLIB 122 / E 150) GN=CCP1 PE=3 SV=1	1	0.0011754	_LLLDDK(ac)WQWK_	LLLDDK(1)WQWK	259	1.0511	76.228	NDFYKLLLDDKWQWKKWDGNP	..........KW.........	mitochondria	nitrogen compound metabolic process;cellular aromatic compound metabolic process;organic substance biosynthetic process;small molecule biosynthetic process;oxoacid metabolic process;small molecule metabolic process;cellular nitrogen compound metabolic pro	purine ribonucleotide binding;anion binding;ribonucleotide binding;small molecule binding;ion binding;ribonucleoside binding;purine ribonucleoside triphosphate binding;carbohydrate derivative binding;adenyl ribonucleotide binding;nucleoside phosphate bind		K00288	MTHFD:methylenetetrahydrofolate dehydrogenase (NADP+) / methenyltetrahydrofolate cyclohydrolase / formyltetrahydrofolate synthetase [EC:1.5.1.5 3.5.4.9 6.3.4.3];MTHFD:methylenetetrahydrofolate dehydrogenase (NADP+) / methenyltetrahydrofolate cyclohydrolas	Metabolic pathways - Yarrowia lipolytica ;One carbon pool by folate - Yarrowia lipolytica ;	IPR020628;IPR020631;IPR020630;IPR020867;IPR016040;IPR000559;IPR027417;IPR000672;	Formate-tetrahydrofolate ligase, FTHFS, conserved site;Tetrahydrofolate dehydrogenase/cyclohydrolase, NAD(P)-binding domain;Tetrahydrofolate dehydrogenase/cyclohydrolase, catalytic domain;Tetrahydrofolate dehydrogenase/cyclohydrolase, conserved site;NAD(P
Q6CFX7	>tr|Q6CFX7|Q6CFX7_YARLI YALI0B02728p OS=Yarrowia lipolytica (strain CLIB 122 / E 150) GN=YALI0_B02728g PE=3 SV=1	1	3.14591e-07	_SFDVPPPPIADDDK(ac)WSQYNDER_	SFDVPPPPIADDDK(1)WSQYNDER	129	-0.14839	79.341	VPPPPIADDDKWSQYNDERYQ	..........KW.........	cytosol	nitrogen compound metabolic process;cellular aromatic compound metabolic process;organic substance biosynthetic process;small molecule biosynthetic process;oxoacid metabolic process;small molecule metabolic process;cellular nitrogen compound metabolic pro	purine ribonucleotide binding;anion binding;ribonucleotide binding;small molecule binding;ion binding;ribonucleoside binding;purine ribonucleoside triphosphate binding;carbohydrate derivative binding;adenyl ribonucleotide binding;nucleoside phosphate bind		K00288	MTHFD:methylenetetrahydrofolate dehydrogenase (NADP+) / methenyltetrahydrofolate cyclohydrolase / formyltetrahydrofolate synthetase [EC:1.5.1.5 3.5.4.9 6.3.4.3];MTHFD:methylenetetrahydrofolate dehydrogenase (NADP+) / methenyltetrahydrofolate cyclohydrolas	Metabolic pathways - Yarrowia lipolytica ;One carbon pool by folate - Yarrowia lipolytica ;	IPR020628;IPR020631;IPR020630;IPR020867;IPR016040;IPR000559;IPR027417;IPR000672;	Formate-tetrahydrofolate ligase, FTHFS, conserved site;Tetrahydrofolate dehydrogenase/cyclohydrolase, NAD(P)-binding domain;Tetrahydrofolate dehydrogenase/cyclohydrolase, catalytic domain;Tetrahydrofolate dehydrogenase/cyclohydrolase, conserved site;NAD(P
Q6CAS3	>tr|Q6CAS3|Q6CAS3_YARLI YALI0D00385p OS=Yarrowia lipolytica (strain CLIB 122 / E 150) GN=YALI0_D00385g PE=4 SV=1	1	0.000451676	_AESNK(ac)WEPLK_	AESNK(1)WEPLK	424	0.44889	85.813	TAAASKAESNKWEPLKAVEPQ	..........KW.........	nuclear	lipid metabolic process;lipid biosynthetic process;organic substance biosynthetic process;biosynthetic process;cellular process;small molecule biosynthetic process;oxoacid metabolic process;organic acid metabolic process;small molecule metabolic process;b	molecular_function;transferase activity, transferring acyl groups;catalytic activity;transferase activity;transferase activity, transferring acyl groups other than = amino-acyl groups;		K09458	fabF:3-oxoacyl-[acyl-carrier-protein] synthase II [EC:2.3.1.179];fabF:3-oxoacyl-[acyl-carrier-protein] synthase II [EC:2.3.1.179];fabF:3-oxoacyl-[acyl-carrier-protein] synthase II [EC:2.3.1.179];fabF:3-oxoacyl-[acyl-carrier-protein] synthase II [EC:2.3.1.	Metabolic pathways - Yarrowia lipolytica ;Fatty acid metabolism - Yarrowia lipolytica ;Fatty acid biosynthesis - Yarrowia lipolytica ;Biotin metabolism - Yarrowia lipolytica ;	IPR020841;IPR017568;IPR014031;IPR014030;IPR016039;IPR016038;IPR018201;	Polyketide synthase, beta-ketoacyl synthase domain;3-oxoacyl-[acyl-carrier-protein] synthase 2;Beta-ketoacyl synthase, C-terminal;Beta-ketoacyl synthase, N-terminal;Thiolase-like;Thiolase-like, subgroup;Beta-ketoacyl synthase, active site;
P41555	>sp|P41555|ACEA_YARLI Isocitrate lyase OS=Yarrowia lipolytica (strain CLIB 122 / E 150) GN=ICL1 PE=3 SV=3	1	0.00183876	_HQK(ac)WSGAEYIDGILR_	HQK(1)WSGAEYIDGILR	503	0.54112	64.476	DQGCEVVKHQKWSGAEYIDGI	..........KW.........	cytosol,peroxisome		molecular_function;catalytic activity;hydrolase activity;					IPR029058;IPR002925;	Alpha/Beta hydrolase fold;Dienelactone hydrolase;
Q6C2T9	>sp|Q6C2T9|TPIS_YARLI Triosephosphate isomerase OS=Yarrowia lipolytica (strain CLIB 122 / E 150) GN=TPI1 PE=3 SV=1	1	6.83563e-08	_DVGAK(ac)WVILGHSER_	DVGAK(1)WVILGHSER	89	0.54656	126.71	SVAQLKDVGAKWVILGHSERR	..........KW.........	cytosol		molecular_function;catalytic activity;hydrolase activity;					IPR029058;IPR002925;	Alpha/Beta hydrolase fold;Dienelactone hydrolase;
Q6C8V7	>tr|Q6C8V7|Q6C8V7_YARLI YALI0D16643p OS=Yarrowia lipolytica (strain CLIB 122 / E 150) GN=YALI0_D16643g PE=3 SV=1	1	9.04975e-06	_AVEEDK(ac)WELTEEGK_	AVEEDK(1)WELTEEGK	54	0.85025	109.83	MVTYKAVEEDKWELTEEGKEI	..........KW.........	cytosol		molecular_function;catalytic activity;hydrolase activity;					IPR029058;IPR002925;	Alpha/Beta hydrolase fold;Dienelactone hydrolase;
Q6C986	>tr|Q6C986|Q6C986_YARLI YALI0D13104p OS=Yarrowia lipolytica (strain CLIB 122 / E 150) GN=YALI0_D13104g PE=4 SV=1	1	0.00100229	_K(ac)WGFTNLDR_	K(1)WGFTNLDR	170	0.070473	94.692	PGQQKIIISKKWGFTNLDREE	..........KW.........	mitochondria		molecular_function;catalytic activity;hydrolase activity;					IPR029058;IPR002925;	Alpha/Beta hydrolase fold;Dienelactone hydrolase;
Q6C1G9	>tr|Q6C1G9|Q6C1G9_YARLI YALI0F16357p OS=Yarrowia lipolytica (strain CLIB 122 / E 150) GN=YALI0_F16357g PE=4 SV=1	1	0.0351039	_SK(ac)WTNPK_	SK(1)WTNPK	349	0.73215	49.57	IVEHQQTDKSKWTNPKAINYA	..........KW.........	mitochondria		molecular_function;catalytic activity;hydrolase activity;					IPR029058;IPR002925;	Alpha/Beta hydrolase fold;Dienelactone hydrolase;
Q6CA04	>tr|Q6CA04|Q6CA04_YARLI YALI0D06930p OS=Yarrowia lipolytica (strain CLIB 122 / E 150) GN=YALI0_D06930g PE=3 SV=1	1	9.60204e-05	_AIHGPEQSYNDICPK(ac)WK_	AIHGPEQSYNDICPK(1)WK	517	-0.9663	71.781	PEQSYNDICPKWKWTKLLEAF	..........KW.........	cytosol	lipid metabolic process;lipid biosynthetic process;organic substance biosynthetic process;biosynthetic process;cellular process;biological_process;single-organism metabolic process;metabolic process;organic substance metabolic process;cellular biosyntheti	molecular_function;transferase activity, transferring acyl groups;transferase activity, transferring acyl groups, acyl groups = converted into alkyl on transfer;catalytic activity;transferase activity;hydroxymethylglutaryl-CoA synthase activity;		K01641	E2.3.3.10:hydroxymethylglutaryl-CoA synthase [EC:2.3.3.10];E2.3.3.10:hydroxymethylglutaryl-CoA synthase [EC:2.3.3.10];E2.3.3.10:hydroxymethylglutaryl-CoA synthase [EC:2.3.3.10];E2.3.3.10:hydroxymethylglutaryl-CoA synthase [EC:2.3.3.10];E2.3.3.10:hydroxyme	Metabolic pathways - Yarrowia lipolytica ;Biosynthesis of secondary metabolites - Yarrowia lipolytica ;Biosynthesis of antibiotics - Yarrowia lipolytica ;Valine, leucine and isoleucine degradation - Yarrowia lipolytica ;Terpenoid backbone biosynthesis - Y	IPR013746;IPR013528;IPR000590;IPR010122;IPR016039;IPR016038;	Hydroxymethylglutaryl-coenzyme A synthase C-terminal domain;Hydroxymethylglutaryl-coenzyme A synthase, N-terminal;Hydroxymethylglutaryl-coenzyme A synthase, active site;Hydroxymethylglutaryl-CoA synthase, eukaryotic;Thiolase-like;Thiolase-like, subgroup;
Q6CB53	>tr|Q6CB53|Q6CB53_YARLI YALI0C21846p OS=Yarrowia lipolytica (strain CLIB 122 / E 150) GN=YALI0_C21846g PE=4 SV=1	1	1.47275e-14	_EK(ac)WTAQHDAYEK_	EK(1)WTAQHDAYEK	1065	-1.5319	156.52	RNDKEKRAKEKWTAQHDAYEK	..........KW.........	nuclear	lipid metabolic process;lipid biosynthetic process;organic substance biosynthetic process;biosynthetic process;cellular process;biological_process;single-organism metabolic process;metabolic process;organic substance metabolic process;cellular biosyntheti	molecular_function;transferase activity, transferring acyl groups;transferase activity, transferring acyl groups, acyl groups = converted into alkyl on transfer;catalytic activity;transferase activity;hydroxymethylglutaryl-CoA synthase activity;		K01641	E2.3.3.10:hydroxymethylglutaryl-CoA synthase [EC:2.3.3.10];E2.3.3.10:hydroxymethylglutaryl-CoA synthase [EC:2.3.3.10];E2.3.3.10:hydroxymethylglutaryl-CoA synthase [EC:2.3.3.10];E2.3.3.10:hydroxymethylglutaryl-CoA synthase [EC:2.3.3.10];E2.3.3.10:hydroxyme	Metabolic pathways - Yarrowia lipolytica ;Biosynthesis of secondary metabolites - Yarrowia lipolytica ;Biosynthesis of antibiotics - Yarrowia lipolytica ;Valine, leucine and isoleucine degradation - Yarrowia lipolytica ;Terpenoid backbone biosynthesis - Y	IPR013746;IPR013528;IPR000590;IPR010122;IPR016039;IPR016038;	Hydroxymethylglutaryl-coenzyme A synthase C-terminal domain;Hydroxymethylglutaryl-coenzyme A synthase, N-terminal;Hydroxymethylglutaryl-coenzyme A synthase, active site;Hydroxymethylglutaryl-CoA synthase, eukaryotic;Thiolase-like;Thiolase-like, subgroup;
Q6CDQ7	>tr|Q6CDQ7|Q6CDQ7_YARLI YALI0B22066p OS=Yarrowia lipolytica (strain CLIB 122 / E 150) GN=YALI0_B22066g PE=3 SV=1	1	0.0056949	_PVK(ac)WNLPK_	PVK(1)WNLPK	747	0.42279	71.501	DNAPYSPKPVKWNLPKLWGMS	..........KW.........	plasma membrane	lipid metabolic process;lipid biosynthetic process;organic substance biosynthetic process;biosynthetic process;cellular process;biological_process;single-organism metabolic process;metabolic process;organic substance metabolic process;cellular biosyntheti	molecular_function;transferase activity, transferring acyl groups;transferase activity, transferring acyl groups, acyl groups = converted into alkyl on transfer;catalytic activity;transferase activity;hydroxymethylglutaryl-CoA synthase activity;		K01641	E2.3.3.10:hydroxymethylglutaryl-CoA synthase [EC:2.3.3.10];E2.3.3.10:hydroxymethylglutaryl-CoA synthase [EC:2.3.3.10];E2.3.3.10:hydroxymethylglutaryl-CoA synthase [EC:2.3.3.10];E2.3.3.10:hydroxymethylglutaryl-CoA synthase [EC:2.3.3.10];E2.3.3.10:hydroxyme	Metabolic pathways - Yarrowia lipolytica ;Biosynthesis of secondary metabolites - Yarrowia lipolytica ;Biosynthesis of antibiotics - Yarrowia lipolytica ;Valine, leucine and isoleucine degradation - Yarrowia lipolytica ;Terpenoid backbone biosynthesis - Y	IPR013746;IPR013528;IPR000590;IPR010122;IPR016039;IPR016038;	Hydroxymethylglutaryl-coenzyme A synthase C-terminal domain;Hydroxymethylglutaryl-coenzyme A synthase, N-terminal;Hydroxymethylglutaryl-coenzyme A synthase, active site;Hydroxymethylglutaryl-CoA synthase, eukaryotic;Thiolase-like;Thiolase-like, subgroup;
Q6C109	>tr|Q6C109|Q6C109_YARLI YALI0F20218p OS=Yarrowia lipolytica (strain CLIB 122 / E 150) GN=YALI0_F20218g PE=3 SV=1	1	7.01831e-08	_DLSLVEK(ac)WILHK_	DLSLVEK(1)WILHK	769	1.8322	128.85	APGKDLSLVEKWILHKYTHAA	..........KW.........	cytosol	nitrogen compound metabolic process;gene expression;cellular aromatic compound metabolic process;nucleic acid metabolic process;ncRNA processing;cellular macromolecule metabolic process;cellular component biogenesis;cellular nitrogen compound metabolic pr	molecular_function;binding;heterocyclic compound binding;organic cyclic compound binding;nucleic acid binding;RNA binding;	cell;nucleus;cellular_component;nuclear lumen;membrane-enclosed lumen;intracellular membrane-bounded organelle;intracellular;intracellular organelle lumen;organelle lumen;intracellular non-membrane-bounded organelle;organelle;non-membrane-bounded organell				IPR004087;IPR004088;	K Homology domain;K Homology domain, type 1;
Q6C800	>tr|Q6C800|Q6C800_YARLI YALI0D23947p OS=Yarrowia lipolytica (strain CLIB 122 / E 150) GN=YALI0_D23947g PE=4 SV=1	1	0.020015	_DVDNAAAEK(ac)WSDAK_	DVDNAAAEK(1)WSDAK	665	-0.49923	55.755	AKDVDNAAAEKWSDAKDKGSD	..........KW.........	nuclear	nitrogen compound metabolic process;cellular aromatic compound metabolic process;cellular response to stimulus;cellular macromolecule metabolic process;cellular process;nucleic acid metabolic process;single-organism process;single-organism cellular proces		intracellular;organelle;membrane-bounded organelle;cell part;cell;intracellular organelle;intracellular part;cellular_component;intracellular membrane-bounded organelle;nucleus;	K03144	TFIIH4:transcription initiation factor TFIIH subunit 4;TFIIH4:transcription initiation factor TFIIH subunit 4;	Nucleotide excision repair - Yarrowia lipolytica ;Basal transcription factors - Yarrowia lipolytica ;	IPR004598;	Transcription factor TFIIH subunit p52/Tfb2;
Q6C109	>tr|Q6C109|Q6C109_YARLI YALI0F20218p OS=Yarrowia lipolytica (strain CLIB 122 / E 150) GN=YALI0_F20218g PE=3 SV=1	1	0.0382573	_EDGK(ac)WWIAGR_	EDGK(1)WWIAGR	538	2.9375	42.718	SEADQDKEDGKWWIAGRTEDE	..........KW.........	cytosol	biological_process;macromolecule localization;nitrogen compound transport;transport;RNA transport;nucleobase-containing compound transport;nucleic acid transport;establishment of localization;RNA localization;organic substance transport;localization;estab		endoplasmic reticulum;nuclear outer membrane-endoplasmic reticulum membrane network;cell;cellular_component;endomembrane system;intracellular membrane-bounded organelle;endoplasmic reticulum part;intracellular;cytoplasmic part;cytoplasm;organelle;membrane	K14004	SEC13:protein transport protein SEC13;SEC13:protein transport protein SEC13;	RNA transport - Yarrowia lipolytica ;Protein processing in endoplasmic reticulum - Yarrowia lipolytica ;	IPR001680;IPR015943;IPR017986;	WD40 repeat;WD40/YVTN repeat-like-containing domain;WD40-repeat-containing domain;
Q6C5S3	>tr|Q6C5S3|Q6C5S3_YARLI Structural maintenance of chromosomes protein OS=Yarrowia lipolytica (strain CLIB 122 / E 150) GN=YALI0_E15620g PE=3 SV=1	1	7.89635e-05	_ASK(ac)WDESEVTK_	ASK(1)WDESEVTK	678	1.8228	105.03	KGHHGGKRASKWDESEVTKLQ	..........KW.........	nuclear	biological_process;macromolecule localization;nitrogen compound transport;transport;RNA transport;nucleobase-containing compound transport;nucleic acid transport;establishment of localization;RNA localization;organic substance transport;localization;estab		endoplasmic reticulum;nuclear outer membrane-endoplasmic reticulum membrane network;cell;cellular_component;endomembrane system;intracellular membrane-bounded organelle;endoplasmic reticulum part;intracellular;cytoplasmic part;cytoplasm;organelle;membrane	K14004	SEC13:protein transport protein SEC13;SEC13:protein transport protein SEC13;	RNA transport - Yarrowia lipolytica ;Protein processing in endoplasmic reticulum - Yarrowia lipolytica ;	IPR001680;IPR015943;IPR017986;	WD40 repeat;WD40/YVTN repeat-like-containing domain;WD40-repeat-containing domain;
Q6C8K2	>tr|Q6C8K2|Q6C8K2_YARLI YALI0D18964p OS=Yarrowia lipolytica (strain CLIB 122 / E 150) GN=YALI0_D18964g PE=3 SV=1;>sp|Q6CEE9|SDR_YARLI Probable NADP-dependent mannitol dehydrogenase OS=Yarrowia lipolytica (strain CLIB 122 / E 150) GN=YALI0B16192g PE=1 SV=1	1	3.17781e-05	_EK(ac)WWQLIPMGR_	EK(1)WWQLIPMGR	233	0.08626	110.84	SDFVPKETKEKWWQLIPMGRE	..........KW.........	cytosol	organonitrogen compound metabolic process;nitrogen compound metabolic process;cellular aromatic compound metabolic process;cellular process;nucleobase-containing small molecule metabolic process;carbohydrate derivative metabolic process;small molecule met	molecular_function;transferase activity, transferring glycosyl groups;transferase activity, transferring pentosyl groups;catalytic activity;transferase activity;purine-nucleoside phosphorylase activity;		K03783	punA:purine-nucleoside phosphorylase [EC:2.4.2.1];punA:purine-nucleoside phosphorylase [EC:2.4.2.1];punA:purine-nucleoside phosphorylase [EC:2.4.2.1];punA:purine-nucleoside phosphorylase [EC:2.4.2.1];punA:purine-nucleoside phosphorylase [EC:2.4.2.1];	Metabolic pathways - Yarrowia lipolytica ;Biosynthesis of secondary metabolites - Yarrowia lipolytica ;Purine metabolism - Yarrowia lipolytica ;Pyrimidine metabolism - Yarrowia lipolytica ;Nicotinate and nicotinamide metabolism - Yarrowia lipolytica ;	IPR000845;IPR018099;IPR011268;IPR011270;	Nucleoside phosphorylase domain;Purine phosphorylase, family 2, conserved site;Purine nucleoside phosphorylase;Purine nucleoside phosphorylase I, inosine/guanosine-specific;
Q6C7K9	>tr|Q6C7K9|Q6C7K9_YARLI YALI0D27236p OS=Yarrowia lipolytica (strain CLIB 122 / E 150) GN=YALI0_D27236g PE=4 SV=1	1	6.53562e-22	_DANEK(ac)WTHGVHDK_	DANEK(1)WTHGVHDK	82	0.94761	157.35	EGEKLKDANEKWTHGVHDKAE	..........KW.........	cytosol,nuclear	nitrogen compound metabolic process;phosphate-containing compound metabolic process;phosphorus metabolic process;cellular nitrogen compound metabolic process;nucleoside phosphate metabolic process;single-organism metabolic process;heterocycle biosynthetic	molecular_function;carbon-nitrogen ligase activity, with glutamine as amido-N-donor;ligase activity;catalytic activity;ligase activity, forming carbon-nitrogen bonds;phosphoribosylformylglycinamidine synthase activity;		K01952	purL:phosphoribosylformylglycinamidine synthase [EC:6.3.5.3];purL:phosphoribosylformylglycinamidine synthase [EC:6.3.5.3];purL:phosphoribosylformylglycinamidine synthase [EC:6.3.5.3];purL:phosphoribosylformylglycinamidine synthase [EC:6.3.5.3];	Metabolic pathways - Yarrowia lipolytica ;Biosynthesis of secondary metabolites - Yarrowia lipolytica ;Biosynthesis of antibiotics - Yarrowia lipolytica ;Purine metabolism - Yarrowia lipolytica ;	IPR017926;IPR016188;IPR029062;IPR010073;IPR000728;IPR010918;	Glutamine amidotransferase;PurM, N-terminal-like;Class I glutamine amidotransferase-like;Phosphoribosylformylglycinamidine synthase;AIR synthase related protein, N-terminal domain;AIR synthase-related protein, C-terminal domain;
F2Z672	>tr|F2Z672|F2Z672_YARLI Hexokinase OS=Yarrowia lipolytica (strain CLIB 122 / E 150) GN=YALI0_B22308g PE=3 SV=1	1	0.0211743	_TK(ac)WDIIIDEESPRPGQQTFEK_	TK(1)WDIIIDEESPRPGQQTFEK	320	-0.57895	59.918	DNEHKVLPRTKWDIIIDEESP	..........KW.........	cytosol	biological_process;single-organism metabolic process;metabolic process;oxidation-reduction process;	nucleoside phosphate binding;molecular_function;binding;heterocyclic compound binding;small molecule binding;organic cyclic compound binding;nucleotide binding;catalytic activity;oxidoreductase activity;					IPR002347;IPR016040;IPR002198;IPR020904;	Glucose/ribitol dehydrogenase;NAD(P)-binding domain;Short-chain dehydrogenase/reductase SDR;Short-chain dehydrogenase/reductase, conserved site;
Q6C8C2	>tr|Q6C8C2|Q6C8C2_YARLI YALI0D20878p OS=Yarrowia lipolytica (strain CLIB 122 / E 150) GN=YALI0_D20878g PE=4 SV=1	1	0.000487354	_GLHHK(ac)WVYK_	GLHHK(1)WVYK	209	0.58493	88.819	VYLIHRGLHHKWVYKHLHKPH	..........KW.........	plasma membrane							IPR018803;	Putative stress-responsive protein;
Q6C365	>tr|Q6C365|Q6C365_YARLI YALI0F02255p OS=Yarrowia lipolytica (strain CLIB 122 / E 150) GN=YALI0_F02255g PE=4 SV=1	1	0.00455425	_SK(ac)WEEDRK_	SK(1)WEEDRK	237	-1.3053	85.676	RRDKLRAARSKWEEDRKSRMI	..........KW.........	nuclear							IPR018803;	Putative stress-responsive protein;
Q6CBB6	>tr|Q6CBB6|Q6CBB6_YARLI YALI0C20295p OS=Yarrowia lipolytica (strain CLIB 122 / E 150) GN=YALI0_C20295g PE=4 SV=1	1	0.00016469	_QTMEAK(ac)WAQADR_	QTMEAK(1)WAQADR	148	-0.4199	90.861	LALLRQTMEAKWAQADREKIK	..........KW.........	plasma membrane							IPR018803;	Putative stress-responsive protein;
Q6C9G2	>sp|Q6C9G2|BFR2_YARLI Protein BFR2 OS=Yarrowia lipolytica (strain CLIB 122 / E 150) GN=BFR2 PE=3 SV=1	1	0.000213549	_AYETSVLSK(ac)WSQK_	AYETSVLSK(1)WSQK	298	-0.22113	85.271	FKAYETSVLSKWSQKVQASSA	..........KW.........	cytosol,nuclear							IPR018803;	Putative stress-responsive protein;
Q6CFS3	>tr|Q6CFS3|Q6CFS3_YARLI YALI0B04312p OS=Yarrowia lipolytica (strain CLIB 122 / E 150) GN=YALI0_B04312g PE=4 SV=1	1	5.92871e-05	_ADNVIEGTDK(ac)WAHVEHIR_	ADNVIEGTDK(1)WAHVEHIR	217	0.51318	74.732	RADNVIEGTDKWAHVEHIRKD	..........KW.........	cytosol							IPR018803;	Putative stress-responsive protein;
Q6CH61	>tr|Q6CH61|Q6CH61_YARLI YALI0A12067p OS=Yarrowia lipolytica (strain CLIB 122 / E 150) GN=YALI0_A12067g PE=4 SV=1	1	0.0244466	_WVPK(ac)WGFNGK_	WVPK(1)WGFNGK	142	0.38939	51.276	YDEATGKWVPKWGFNGKNKEL	..........KW.........	nuclear							IPR018803;	Putative stress-responsive protein;
Q6C7A8	>tr|Q6C7A8|Q6C7A8_YARLI Glutathione peroxidase OS=Yarrowia lipolytica (strain CLIB 122 / E 150) GN=YALI0_E02310g PE=3 SV=1	1	0.00584305	_GIK(ac)WNFEK_	GIK(1)WNFEK	130	0.23111	70.256	KAGLLGFRGIKWNFEKFLVDK	..........KW.........	cytosol							IPR018803;	Putative stress-responsive protein;
Q6CI09	>tr|Q6CI09|Q6CI09_YARLI YALI0A02673p OS=Yarrowia lipolytica (strain CLIB 122 / E 150) GN=YALI0_A02673g PE=4 SV=1	1	0.000143843	_HDK(ac)WQDSFK_	HDK(1)WQDSFK	173	0.70584	99.752	DVNVPQYRHDKWQDSFKNQTW	..........KW.........	nuclear							IPR018803;	Putative stress-responsive protein;
Q6CHB1	>tr|Q6CHB1|Q6CHB1_YARLI YALI0A10615p OS=Yarrowia lipolytica (strain CLIB 122 / E 150) GN=YALI0_A10615g PE=3 SV=1	1	0.023564	_AK(ac)WSYTWGNLK_	AK(1)WSYTWGNLK	89	1.2158	50.354	GDPWRNSPKAKWSYTWGNLKD	..........KW.........	mitochondria							IPR018803;	Putative stress-responsive protein;
Q6BZV1	>tr|Q6BZV1|Q6BZV1_YARLI 3-oxoacyl-[acyl-carrier-protein] synthase OS=Yarrowia lipolytica (strain CLIB 122 / E 150) GN=YALI0_F30679g PE=3 SV=1	1	0.000677572	_SVATK(ac)WNDSPSEASRPFDK_	SVATK(1)WNDSPSEASRPFDK	216	0.42886	84.249	GFARAKSVATKWNDSPSEASR	..........KW.........	extracellular							IPR018803;	Putative stress-responsive protein;
Q6C1F3	>sp|Q6C1F3|ENO_YARLI Enolase OS=Yarrowia lipolytica (strain CLIB 122 / E 150) GN=ENO PE=3 SV=1	0.999939	0.00172059	_DKDASK(ac)WGGK_	DKDASK(1)WGGK	56	-0.31179	92.866	ALELRDKDASKWGGKGVLKAV	..........KW.........	cytosol							IPR018803;	Putative stress-responsive protein;
Q6CH61	>tr|Q6CH61|Q6CH61_YARLI YALI0A12067p OS=Yarrowia lipolytica (strain CLIB 122 / E 150) GN=YALI0_A12067g PE=4 SV=1	1	0.021925	_AMTK(ac)WQEFALK_	AMTK(1)WQEFALK	111	-0.6996	51.286	KPIPKPKAMTKWQEFALKKGI	..........KW.........	nuclear							IPR018803;	Putative stress-responsive protein;
Q6CFA9	>tr|Q6CFA9|Q6CFA9_YARLI YALI0B08756p OS=Yarrowia lipolytica (strain CLIB 122 / E 150) GN=YALI0_B08756g PE=4 SV=1	1	0.0133585	_TMGK(ac)WDR_	TMGK(1)WDR	47	-0.31177	65.246	AGNKAVKTMGKWDRRNQKDQI	..........KW.........	nuclear							IPR018803;	Putative stress-responsive protein;
Q6CGF0	>tr|Q6CGF0|Q6CGF0_YARLI YALI0A19888p OS=Yarrowia lipolytica (strain CLIB 122 / E 150) GN=YALI0_A19888g PE=4 SV=1	1	1.09183e-06	_DCVK(ac)WVVHR_	DCVK(1)WVVHR	195	-1.2547	139.98	YYIDFARDCVKWVVHRLQDPE	..........KW.........	cytosol							IPR018803;	Putative stress-responsive protein;
Q6C0Z6	>sp|Q6C0Z6|CCPR_YARLI Cytochrome c peroxidase, mitochondrial OS=Yarrowia lipolytica (strain CLIB 122 / E 150) GN=CCP1 PE=3 SV=1	1	4.21718e-06	_K(ac)WDGNPQYEDVK_	K(1)WDGNPQYEDVK	264	-0.77073	107.93	LLLDDKWQWKKWDGNPQYEDV	..........KW.........	mitochondria
Q6C617	>tr|Q6C617|Q6C617_YARLI YALI0E13277p OS=Yarrowia lipolytica (strain CLIB 122 / E 150) GN=YALI0_E13277g PE=3 SV=1	1	1.23308e-11	_SEK(ac)WIPMGSVDNAWIPR_	SEK(1)WIPMGSVDNAWIPR	839	0.76315	127.29	LGENLGMKSEKWIPMGSVDNA	..........KW.........	cytosol	gene expression;nitrogen compound metabolic process;cellular aromatic compound metabolic process;organic substance biosynthetic process;nucleic acid metabolic process;cellular macromolecule metabolic process;small molecule metabolic process;oxoacid metabo	purine ribonucleotide binding;anion binding;ribonucleotide binding;small molecule binding;ion binding;ribonucleoside binding;purine ribonucleoside triphosphate binding;carbohydrate derivative binding;adenyl ribonucleotide binding;nucleoside phosphate bind	intracellular;cell part;cell;intracellular part;cellular_component;cytoplasm;	K01874	MARS:methionyl-tRNA synthetase [EC:6.1.1.10];MARS:methionyl-tRNA synthetase [EC:6.1.1.10];	Aminoacyl-tRNA biosynthesis - Yarrowia lipolytica ;Selenocompound metabolism - Yarrowia lipolytica ;	IPR023458;IPR014729;IPR014758;IPR015413;IPR029038;IPR001412;IPR009080;	Methionine-tRNA ligase, type 1;Rossmann-like alpha/beta/alpha sandwich fold;Methionyl-tRNA synthetase;Methionyl/Leucyl tRNA synthetase;Methionyl-tRNA synthetase, Zn-domain;Aminoacyl-tRNA synthetase, class I, conserved site;Aminoacyl-tRNA synthetase, class
Q6CEH4	>tr|Q6CEH4|Q6CEH4_YARLI 6-phosphogluconate dehydrogenase, decarboxylating OS=Yarrowia lipolytica (strain CLIB 122 / E 150) GN=YALI0_B15598g PE=3 SV=1	1	1.49519e-102	_DYFGAHTYQLLDGDGK(ac)WIHTNWTGR_	DYFGAHTYQLLDGDGK(1)WIHTNWTGR	469	1.2077	211.68	HTYQLLDGDGKWIHTNWTGRG	..........KW.........	cytosol	gene expression;nitrogen compound metabolic process;cellular aromatic compound metabolic process;organic substance biosynthetic process;nucleic acid metabolic process;cellular macromolecule metabolic process;small molecule metabolic process;oxoacid metabo	purine ribonucleotide binding;anion binding;ribonucleotide binding;small molecule binding;ion binding;ribonucleoside binding;purine ribonucleoside triphosphate binding;carbohydrate derivative binding;adenyl ribonucleotide binding;nucleoside phosphate bind	intracellular;cell part;cell;intracellular part;cellular_component;cytoplasm;	K01874	MARS:methionyl-tRNA synthetase [EC:6.1.1.10];MARS:methionyl-tRNA synthetase [EC:6.1.1.10];	Aminoacyl-tRNA biosynthesis - Yarrowia lipolytica ;Selenocompound metabolism - Yarrowia lipolytica ;	IPR023458;IPR014729;IPR014758;IPR015413;IPR029038;IPR001412;IPR009080;	Methionine-tRNA ligase, type 1;Rossmann-like alpha/beta/alpha sandwich fold;Methionyl-tRNA synthetase;Methionyl/Leucyl tRNA synthetase;Methionyl-tRNA synthetase, Zn-domain;Aminoacyl-tRNA synthetase, class I, conserved site;Aminoacyl-tRNA synthetase, class
Q6C802	>tr|Q6C802|Q6C802_YARLI YALI0D23903p OS=Yarrowia lipolytica (strain CLIB 122 / E 150) GN=YALI0_D23903g PE=4 SV=1	1	2.78303e-05	_VISNQNK(ac)WDEIR_	VISNQNK(1)WDEIR	866	-1.3763	110.31	QYFRVISNQNKWDEIRMAKPS	..........KW.........	mitochondria	biological_process;single-organism metabolic process;metabolic process;oxidation-reduction process;	nucleoside phosphate binding;molecular_function;binding;heterocyclic compound binding;small molecule binding;organic cyclic compound binding;nucleotide binding;catalytic activity;oxidoreductase activity;					IPR002198;IPR016040;	Short-chain dehydrogenase/reductase SDR;NAD(P)-binding domain;
Q6CDS1	>tr|Q6CDS1|Q6CDS1_YARLI YALI0B21662p OS=Yarrowia lipolytica (strain CLIB 122 / E 150) GN=YALI0_B21662g PE=4 SV=1	1	0.00092245	_IQELSQDK(ac)WK_	IQELSQDK(1)WK	1037	1.426	79.659	KAKIQELSQDKWKEEILVPRT	..........KW.........	cytosol	biological_process;single-organism metabolic process;metabolic process;oxidation-reduction process;	nucleoside phosphate binding;molecular_function;binding;heterocyclic compound binding;small molecule binding;organic cyclic compound binding;nucleotide binding;catalytic activity;oxidoreductase activity;		K00218	E1.3.1.33:protochlorophyllide reductase [EC:1.3.1.33];E1.3.1.33:protochlorophyllide reductase [EC:1.3.1.33];E1.3.1.33:protochlorophyllide reductase [EC:1.3.1.33];	Metabolic pathways - Yarrowia lipolytica ;Biosynthesis of secondary metabolites - Yarrowia lipolytica ;Porphyrin and chlorophyll metabolism - Yarrowia lipolytica ;	IPR016040;IPR002198;	NAD(P)-binding domain;Short-chain dehydrogenase/reductase SDR;
Q6CDB3	>tr|Q6CDB3|Q6CDB3_YARLI YALI0C02057p OS=Yarrowia lipolytica (strain CLIB 122 / E 150) GN=YALI0_C02057g PE=4 SV=1	1	0.0138156	_IPSPTWAK(ac)WPR_	IPSPTWAK(1)WPR	1986	-0.31394	57.175	PDRIPSPTWAKWPRRVLSEYG	..........KW.........	plasma membrane	biological_process;cellular homeostasis;cellular process;single-organism process;regulation of cellular process;single-organism cellular process;regulation of biological process;biological regulation;regulation of biological quality;homeostatic process;ce	molecular_function;electron carrier activity;oxidoreductase activity, acting on a sulfur group of donors;oxidoreductase activity;disulfide oxidoreductase activity;catalytic activity;protein disulfide oxidoreductase activity;		K09584	PDIA6:protein disulfide-isomerase A6 [EC:5.3.4.1];	Protein processing in endoplasmic reticulum - Yarrowia lipolytica ;	IPR017937;IPR012336;IPR013766;	Thioredoxin, conserved site;Thioredoxin-like fold;Thioredoxin domain;
Q6CDD9	>tr|Q6CDD9|Q6CDD9_YARLI YALI0C01287p OS=Yarrowia lipolytica (strain CLIB 122 / E 150) GN=YALI0_C01287g PE=4 SV=1	1	0.0327686	_GK(ac)WNLEDTK_	GK(1)WNLEDTK	53	1.1048	48.284	VLLNRAGIKGKWNLEDTKRVV	..........KW.........	nuclear	biological_process;cellular homeostasis;cellular process;single-organism process;regulation of cellular process;single-organism cellular process;regulation of biological process;biological regulation;regulation of biological quality;homeostatic process;ce	molecular_function;electron carrier activity;oxidoreductase activity, acting on a sulfur group of donors;oxidoreductase activity;disulfide oxidoreductase activity;catalytic activity;protein disulfide oxidoreductase activity;		K09584	PDIA6:protein disulfide-isomerase A6 [EC:5.3.4.1];	Protein processing in endoplasmic reticulum - Yarrowia lipolytica ;	IPR017937;IPR012336;IPR013766;	Thioredoxin, conserved site;Thioredoxin-like fold;Thioredoxin domain;
Q6CC91	>tr|Q6CC91|Q6CC91_YARLI YALI0C11407p OS=Yarrowia lipolytica (strain CLIB 122 / E 150) GN=YALI0_C11407g PE=4 SV=1	1	2.15234e-09	_K(ac)WAYETFGDER_	K(1)WAYETFGDER	88	0.98887	122.7	AAVKEIRSVRKWAYETFGDER	..........KW.........	mitochondria	biological_process;metabolic process;biosynthetic process;nitrogen compound metabolic process;organonitrogen compound metabolic process;single-organism metabolic process;cellular process;small molecule metabolic process;organic acid metabolic process;oxoa	molecular_function;transferase activity, transferring nitrogenous groups;transaminase activity;catalytic activity;transferase activity;L-aspartate:2-oxoglutarate aminotransferase activity;L-phenylalanine aminotransferase activity;L-phenylalanine:2-oxoglut		K14454	GOT1:aspartate aminotransferase, cytoplasmic [EC:2.6.1.1];GOT1:aspartate aminotransferase, cytoplasmic [EC:2.6.1.1];GOT1:aspartate aminotransferase, cytoplasmic [EC:2.6.1.1];GOT1:aspartate aminotransferase, cytoplasmic [EC:2.6.1.1];GOT1:aspartate aminotra	Metabolic pathways - Yarrowia lipolytica ;Biosynthesis of secondary metabolites - Yarrowia lipolytica ;Biosynthesis of antibiotics - Yarrowia lipolytica ;Carbon metabolism - Yarrowia lipolytica ;Biosynthesis of amino acids - Yarrowia lipolytica ;Cysteine	IPR015424;IPR015421;IPR000796;IPR004839;IPR004838;	Pyridoxal phosphate-dependent transferase;Pyridoxal phosphate-dependent transferase, major region, subdomain 1;Aspartate/other aminotransferase;Aminotransferase, class I/classII;Aminotransferases, class-I, pyridoxal-phosphate-binding site;
Q6C7Y1	>tr|Q6C7Y1|Q6C7Y1_YARLI YALI0D24431p OS=Yarrowia lipolytica (strain CLIB 122 / E 150) GN=YALI0_D24431g PE=4 SV=1	1	2.54127e-16	_LDQTAEFECGPK(ac)WAAAR_	LDQTAEFECGPK(1)WAAAR	257	-0.62703	132.84	DQTAEFECGPKWAAARSPAAL	..........KW.........	cytosol	biological_process;metabolic process;biosynthetic process;nitrogen compound metabolic process;organonitrogen compound metabolic process;single-organism metabolic process;cellular process;small molecule metabolic process;organic acid metabolic process;oxoa	molecular_function;transferase activity, transferring nitrogenous groups;transaminase activity;catalytic activity;transferase activity;L-aspartate:2-oxoglutarate aminotransferase activity;L-phenylalanine aminotransferase activity;L-phenylalanine:2-oxoglut		K14454	GOT1:aspartate aminotransferase, cytoplasmic [EC:2.6.1.1];GOT1:aspartate aminotransferase, cytoplasmic [EC:2.6.1.1];GOT1:aspartate aminotransferase, cytoplasmic [EC:2.6.1.1];GOT1:aspartate aminotransferase, cytoplasmic [EC:2.6.1.1];GOT1:aspartate aminotra	Metabolic pathways - Yarrowia lipolytica ;Biosynthesis of secondary metabolites - Yarrowia lipolytica ;Biosynthesis of antibiotics - Yarrowia lipolytica ;Carbon metabolism - Yarrowia lipolytica ;Biosynthesis of amino acids - Yarrowia lipolytica ;Cysteine	IPR015424;IPR015421;IPR000796;IPR004839;IPR004838;	Pyridoxal phosphate-dependent transferase;Pyridoxal phosphate-dependent transferase, major region, subdomain 1;Aspartate/other aminotransferase;Aminotransferase, class I/classII;Aminotransferases, class-I, pyridoxal-phosphate-binding site;
Q6C7U9	>tr|Q6C7U9|Q6C7U9_YARLI YALI0D25168p OS=Yarrowia lipolytica (strain CLIB 122 / E 150) GN=YALI0_D25168g PE=3 SV=1	1	0.0250889	_LAK(ac)WLEK_	LAK(1)WLEK	306	-0.86029	56.81	RHCENALKLAKWLEKNEHIAW	..........KW.........	cytosol	biological_process;metabolic process;biosynthetic process;nitrogen compound metabolic process;organonitrogen compound metabolic process;single-organism metabolic process;cellular process;small molecule metabolic process;organic acid metabolic process;oxoa	molecular_function;transferase activity, transferring nitrogenous groups;transaminase activity;catalytic activity;transferase activity;L-aspartate:2-oxoglutarate aminotransferase activity;L-phenylalanine aminotransferase activity;L-phenylalanine:2-oxoglut		K14454	GOT1:aspartate aminotransferase, cytoplasmic [EC:2.6.1.1];GOT1:aspartate aminotransferase, cytoplasmic [EC:2.6.1.1];GOT1:aspartate aminotransferase, cytoplasmic [EC:2.6.1.1];GOT1:aspartate aminotransferase, cytoplasmic [EC:2.6.1.1];GOT1:aspartate aminotra	Metabolic pathways - Yarrowia lipolytica ;Biosynthesis of secondary metabolites - Yarrowia lipolytica ;Biosynthesis of antibiotics - Yarrowia lipolytica ;Carbon metabolism - Yarrowia lipolytica ;Biosynthesis of amino acids - Yarrowia lipolytica ;Cysteine	IPR015424;IPR015421;IPR000796;IPR004839;IPR004838;	Pyridoxal phosphate-dependent transferase;Pyridoxal phosphate-dependent transferase, major region, subdomain 1;Aspartate/other aminotransferase;Aminotransferase, class I/classII;Aminotransferases, class-I, pyridoxal-phosphate-binding site;
Q6CA79	>sp|Q6CA79|MAP2_YARLI Methionine aminopeptidase 2 OS=Yarrowia lipolytica (strain CLIB 122 / E 150) GN=MAP2 PE=3 SV=1	1	7.08647e-12	_IIDSAFTHVQNDK(ac)WQGLLDAVK_	IIDSAFTHVQNDK(1)WQGLLDAVK	265	1.839	104.18	DSAFTHVQNDKWQGLLDAVKA	..........KW.........	cytosol	single-organism transport;protein localization to nucleus;nuclear import;single-organism cellular process;protein targeting;protein transport;intracellular protein transport;establishment of localization;establishment of protein localization;cellular loca	molecular_function;transporter activity;substrate-specific transporter activity;protein transporter activity;	intracellular;cell part;cell;intracellular part;cellular_component;cytoplasm;organelle;membrane-bounded organelle;intracellular organelle;intracellular membrane-bounded organelle;nucleus;				IPR000225;IPR002652;IPR011989;IPR016024;	Armadillo;Importin-alpha, importin-beta-binding domain;Armadillo-like helical;Armadillo-type fold;
Q6CHD8	>tr|Q6CHD8|Q6CHD8_YARLI YALI0A09900p OS=Yarrowia lipolytica (strain CLIB 122 / E 150) GN=YALI0_A09900g PE=3 SV=1	1	0.000964434	_MLQK(ac)WPVR_	MLQK(1)WPVR	211	-0.31501	87.323	GKKTKYRMLQKWPVRVPRPVN	..........KW.........	cytosol	single-organism transport;protein localization to nucleus;nuclear import;single-organism cellular process;protein targeting;protein transport;intracellular protein transport;establishment of localization;establishment of protein localization;cellular loca	molecular_function;transporter activity;substrate-specific transporter activity;protein transporter activity;	intracellular;cell part;cell;intracellular part;cellular_component;cytoplasm;organelle;membrane-bounded organelle;intracellular organelle;intracellular membrane-bounded organelle;nucleus;				IPR000225;IPR002652;IPR011989;IPR016024;	Armadillo;Importin-alpha, importin-beta-binding domain;Armadillo-like helical;Armadillo-type fold;
O59949	>sp|O59949|EF1A_YARLI Elongation factor 1-alpha OS=Yarrowia lipolytica (strain CLIB 122 / E 150) GN=TEF PE=2 SV=2	1	0.000106491	_QTVAVGVIK(ac)SVEK_	QTVAVGVIK(1)SVEK	438	-0.34498	97.203	MRQTVAVGVIKSVEKSDKAGG	..........KS.........	cytosol	single-organism transport;protein localization to nucleus;nuclear import;single-organism cellular process;protein targeting;protein transport;intracellular protein transport;establishment of localization;establishment of protein localization;cellular loca	molecular_function;transporter activity;substrate-specific transporter activity;protein transporter activity;	intracellular;cell part;cell;intracellular part;cellular_component;cytoplasm;organelle;membrane-bounded organelle;intracellular organelle;intracellular membrane-bounded organelle;nucleus;				IPR000225;IPR002652;IPR011989;IPR016024;	Armadillo;Importin-alpha, importin-beta-binding domain;Armadillo-like helical;Armadillo-type fold;
Q6CEZ3	>tr|Q6CEZ3|Q6CEZ3_YARLI YALI0B11682p OS=Yarrowia lipolytica (strain CLIB 122 / E 150) GN=YALI0_B11682g PE=4 SV=1	1	0.00159552	_GK(ac)SIEMEDVK_	GK(1)SIEMEDVK	252	-1.3571	78.342	SGGSARASRGKSIEMEDVKFH	..........KS.........	cytoskeleton	single-organism transport;protein localization to nucleus;nuclear import;single-organism cellular process;protein targeting;protein transport;intracellular protein transport;establishment of localization;establishment of protein localization;cellular loca	molecular_function;transporter activity;substrate-specific transporter activity;protein transporter activity;	intracellular;cell part;cell;intracellular part;cellular_component;cytoplasm;organelle;membrane-bounded organelle;intracellular organelle;intracellular membrane-bounded organelle;nucleus;				IPR000225;IPR002652;IPR011989;IPR016024;	Armadillo;Importin-alpha, importin-beta-binding domain;Armadillo-like helical;Armadillo-type fold;
Q6CA24	>tr|Q6CA24|Q6CA24_YARLI YALI0D06501p OS=Yarrowia lipolytica (strain CLIB 122 / E 150) GN=YALI0_D06501g PE=4 SV=1	1	7.88554e-05	_APIVVTK(ac)SGYEIDTAK_	APIVVTK(1)SGYEIDTAK	137	0.66152	81.656	NGYKAPIVVTKSGYEIDTAKK	..........KS.........	cytosol	biological_process;regulation of molecular function;regulation of biological process;metabolic process;regulation of metabolic process;biological regulation;regulation of catalytic activity;regulation of protein metabolic process;organic substance catabol	molecular_function;enzyme regulator activity;	intracellular;protein complex;macromolecular complex;cell part;cell;intracellular part;cellular_component;proteasome complex;	K03033	PSMD3:26S proteasome regulatory subunit N3;	Proteasome - Yarrowia lipolytica ;	IPR000717;IPR013143;IPR013586;IPR011991;	Proteasome component (PCI) domain;PCI/PINT associated module;26S proteasome regulatory subunit, C-terminal;Winged helix-turn-helix DNA-binding domain;
Q6CDH3	>sp|Q6CDH3|PABP_YARLI Polyadenylate-binding protein, cytoplasmic and nuclear OS=Yarrowia lipolytica (strain CLIB 122 / E 150) GN=PAB1 PE=3 SV=1	1	7.65362e-05	_VFVGPHVPK(ac)SDR_	VFVGPHVPK(1)SDR	212	1.0402	103.91	KKVFVGPHVPKSDRMQSFEEQ	..........KS.........	nuclear	biological_process;cellular homeostasis;cellular process;single-organism process;regulation of cellular process;single-organism cellular process;regulation of biological process;biological regulation;regulation of biological quality;homeostatic process;ce	molecular_function;electron carrier activity;oxidoreductase activity, acting on a sulfur group of donors;oxidoreductase activity;disulfide oxidoreductase activity;catalytic activity;protein disulfide oxidoreductase activity;					IPR002109;IPR014025;IPR012336;IPR011899;	Glutaredoxin;Glutaredoxin subgroup;Thioredoxin-like fold;Glutaredoxin, eukaryotic/virial;
Q6C5W9	>tr|Q6C5W9|Q6C5W9_YARLI YALI0E14465p OS=Yarrowia lipolytica (strain CLIB 122 / E 150) GN=YALI0_E14465g PE=3 SV=1	1	4.80661e-24	_AGHIK(ac)SMEEIYLHALPIK_	AGHIK(1)SMEEIYLHALPIK	56	-0.6034	152.94	LGRLVKAGHIKSMEEIYLHAL	..........KS.........	cytosol	nitrogen compound metabolic process;RNA processing;gene expression;cellular aromatic compound metabolic process;RNA metabolic process;cellular macromolecule metabolic process;cellular process;nucleic acid metabolic process;RNA 3'-end processing;cellular n	molecular_function;nucleotidyltransferase activity;catalytic activity;adenylyltransferase activity;transferase activity;transferase activity, transferring phosphorus-containing groups;polynucleotide adenylyltransferase activity;binding;heterocyclic compou	intracellular;organelle;membrane-bounded organelle;cell part;cell;intracellular organelle;intracellular part;cellular_component;intracellular membrane-bounded organelle;nucleus;	K14376	PAP:poly(A) polymerase [EC:2.7.7.19];	mRNA surveillance pathway - Yarrowia lipolytica ;	IPR011068;IPR002934;IPR007010;IPR007012;	Nucleotidyltransferase, class I, C-terminal-like;Nucleotidyl transferase domain;Poly(A) polymerase, RNA-binding domain;Poly(A) polymerase, central domain;
Q6C1H1	>tr|Q6C1H1|Q6C1H1_YARLI YALI0F16313p OS=Yarrowia lipolytica (strain CLIB 122 / E 150) GN=YALI0_F16313g PE=4 SV=1	1	0.00780927	_FPDDPK(ac)SR_	FPDDPK(1)SR	357	-0.24692	67.897	YQLPRFPDDPKSRFLDFLASE	..........KS.........	cytosol	lipid metabolic process;cellular process;phosphatidylinositol metabolic process;phosphate-containing compound metabolic process;phosphorus metabolic process;biological_process;phosphorylation;single-organism metabolic process;metabolic process;glycerophos	molecular_function;phosphoric ester hydrolase activity;phosphatase activity;hydrolase activity;hydrolase activity, acting on ester bonds;nucleotidase activity;catalytic activity;3'(2'),5'-bisphosphate nucleotidase activity;		K01082	E3.1.3.7:3'(2'), 5'-bisphosphate nucleotidase [EC:3.1.3.7];E3.1.3.7:3'(2'), 5'-bisphosphate nucleotidase [EC:3.1.3.7];E3.1.3.7:3'(2'), 5'-bisphosphate nucleotidase [EC:3.1.3.7];	Metabolic pathways - Yarrowia lipolytica ;Biosynthesis of antibiotics - Yarrowia lipolytica ;Sulfur metabolism - Yarrowia lipolytica ;	IPR020550;IPR020583;IPR000760;IPR006239;	Inositol monophosphatase, conserved site;Inositol monophosphatase, metal-binding site;Inositol monophosphatase;3(2),5 -bisphosphate nucleotidase HAL2;
Q6CG57	>sp|Q6CG57|KAD2_YARLI Adenylate kinase OS=Yarrowia lipolytica (strain CLIB 122 / E 150) GN=ADK1 PE=3 SV=2	1	0.0100079	_IAPEVPK(ac)SIR_	IAPEVPK(1)SIR	35	0.33626	63.624	AKSKIAPEVPKSIRMVLIGPP	..........KS.........	cytosol			mitochondrial inner membrane;intrinsic to membrane;mitochondrial envelope;envelope;intracellular membrane-bounded organelle;intracellular;mitochondrion;cytoplasm;organelle;organelle inner membrane;membrane-bounded organelle;mitochondrial membrane part;org				IPR019133;	Mitochondrial inner membrane protein Mitofilin;
Q6CGZ9	>tr|Q6CGZ9|Q6CGZ9_YARLI YALI0A14586p OS=Yarrowia lipolytica (strain CLIB 122 / E 150) GN=YALI0_A14586g PE=4 SV=1	1	0.00166549	_K(ac)GGK(ac)SGGK(ac)GVGK(ac)GK_	K(1)GGK(1)SGGK(1)GVGK(1)GK	104	0.25856	115.8	TVGRRERKGGKSGGKGVGKGK	..........KS.........	nuclear			mitochondrial inner membrane;intrinsic to membrane;mitochondrial envelope;envelope;intracellular membrane-bounded organelle;intracellular;mitochondrion;cytoplasm;organelle;organelle inner membrane;membrane-bounded organelle;mitochondrial membrane part;org				IPR019133;	Mitochondrial inner membrane protein Mitofilin;
Q6CEV5	>sp|Q6CEV5|EPL1_YARLI Enhancer of polycomb-like protein 1 OS=Yarrowia lipolytica (strain CLIB 122 / E 150) GN=EPL1 PE=3 SV=1	1	0.00175681	_YTTK(ac)SDFNK_	YTTK(1)SDFNK	503	0.22784	78.098	KHNASHRYTTKSDFNKDLASM	..........KS.........	mitochondria			mitochondrial inner membrane;intrinsic to membrane;mitochondrial envelope;envelope;intracellular membrane-bounded organelle;intracellular;mitochondrion;cytoplasm;organelle;organelle inner membrane;membrane-bounded organelle;mitochondrial membrane part;org				IPR019133;	Mitochondrial inner membrane protein Mitofilin;
Q6C3R6	>tr|Q6C3R6|Q6C3R6_YARLI YALI0E32681p OS=Yarrowia lipolytica (strain CLIB 122 / E 150) GN=YALI0_E32681g PE=4 SV=1	1	2.37808e-14	_EDM(ox)SFPEIVDDPYYGGK(ac)SGFQR_	EDMSFPEIVDDPYYGGK(1)SGFQR	116	-0.3973	112.58	EIVDDPYYGGKSGFQRAYEQL	..........KS.........	cytosol,nuclear		molecular_function;binding;heterocyclic compound binding;organic cyclic compound binding;nucleic acid binding;RNA binding;					IPR004088;IPR004087;	K Homology domain, type 1;K Homology domain;
Q6C177	>tr|Q6C177|Q6C177_YARLI YALI0F18590p OS=Yarrowia lipolytica (strain CLIB 122 / E 150) GN=YALI0_F18590g PE=4 SV=1	1	0.0143529	_IK(ac)SNFEVFDLSPEEIK_	IK(1)SNFEVFDLSPEEIK	262	2.2425	51.535	LPKSVTPSRIKSNFEVFDLSP	..........KS.........	cytosol	organic substance biosynthetic process;quinone metabolic process;biosynthetic process;cellular process;small molecule biosynthetic process;small molecule metabolic process;quinone biosynthetic process;ubiquinone metabolic process;biological_process;single						IPR013718;IPR012762;	COQ9;Ubiquinone biosynthesis protein COQ9;
Q6CI99	>tr|Q6CI99|Q6CI99_YARLI YALI0A00352p OS=Yarrowia lipolytica (strain CLIB 122 / E 150) GN=YALI0_A00352g PE=4 SV=1	1	0.000412304	_VFAGTVK(ac)SGQK_	VFAGTVK(1)SGQK	406	1.8567	87.667	AFGRVFAGTVKSGQKVRIQGP	..........KS.........	cytosol	organic substance biosynthetic process;quinone metabolic process;biosynthetic process;cellular process;small molecule biosynthetic process;small molecule metabolic process;quinone biosynthetic process;ubiquinone metabolic process;biological_process;single		organelle envelope;mitochondrial membrane;cell;mitochondrial envelope;cellular_component;intracellular membrane-bounded organelle;envelope;mitochondrion;intracellular;cytoplasmic part;cytoplasm;membrane;organelle;organelle inner membrane;organelle membran				IPR007715;IPR027540;	Ubiquinone biosynthesis protein Coq4;Ubiquinone biosynthesis protein Coq4, eukaryotes;
Q6C0J5	>tr|Q6C0J5|Q6C0J5_YARLI 60S ribosomal protein L20 OS=Yarrowia lipolytica (strain CLIB 122 / E 150) GN=YALI0_F24123g PE=3 SV=1	1	9.82143e-05	_IFAPNEVVAK(ac)SR_	IFAPNEVVAK(1)SR	38	1.6904	100.22	RIFAPNEVVAKSRFWYFLTQL	..........KS.........	nuclear	macromolecule localization;biological_process;protein localization;transport;establishment of localization;organic substance transport;establishment of protein localization;localization;protein transport;cellular response to stimulus;cellular process;sing	purine ribonucleotide binding;anion binding;ribonucleotide binding;small molecule binding;ion binding;ribonucleoside binding;purine ribonucleoside triphosphate binding;carbohydrate derivative binding;nucleoside phosphate binding;molecular_function;guanyl		K07889	RAB5C:Ras-related protein Rab-5C;RAB5C:Ras-related protein Rab-5C;	Endocytosis - Yarrowia lipolytica ;Phagosome - Yarrowia lipolytica ;	IPR003578;IPR003579;IPR002041;IPR005225;IPR020849;IPR027417;IPR001806;	Small GTPase superfamily, Rho type;Small GTPase superfamily, Rab type;Ran GTPase;Small GTP-binding protein domain;Small GTPase superfamily, Ras type;P-loop containing nucleoside triphosphate hydrolase;Small GTPase superfamily;
Q6C2Y0	>tr|Q6C2Y0|Q6C2Y0_YARLI Alpha-1,4 glucan phosphorylase OS=Yarrowia lipolytica (strain CLIB 122 / E 150) GN=YALI0_F04169g PE=3 SV=1	1	0.0350848	_VSLFGGK(ac)SAPGYYMAK_	VSLFGGK(1)SAPGYYMAK	665	0.42207	48.216	MTPRVSLFGGKSAPGYYMAKT	..........KS.........	nuclear	macromolecule localization;biological_process;protein localization;transport;establishment of localization;organic substance transport;establishment of protein localization;localization;protein transport;cellular response to stimulus;cellular process;sing	purine ribonucleotide binding;anion binding;ribonucleotide binding;small molecule binding;ion binding;ribonucleoside binding;purine ribonucleoside triphosphate binding;carbohydrate derivative binding;nucleoside phosphate binding;molecular_function;guanyl		K07889	RAB5C:Ras-related protein Rab-5C;RAB5C:Ras-related protein Rab-5C;	Endocytosis - Yarrowia lipolytica ;Phagosome - Yarrowia lipolytica ;	IPR003578;IPR003579;IPR002041;IPR005225;IPR020849;IPR027417;IPR001806;	Small GTPase superfamily, Rho type;Small GTPase superfamily, Rab type;Ran GTPase;Small GTP-binding protein domain;Small GTPase superfamily, Ras type;P-loop containing nucleoside triphosphate hydrolase;Small GTPase superfamily;
F2Z6I5	>tr|F2Z6I5|F2Z6I5_YARLI YALI0E15378p OS=Yarrowia lipolytica (strain CLIB 122 / E 150) GN=YALI0_E15378g PE=3 SV=1	1	0.000604239	_GSGGFGGK(ac)STGTDR_	GSGGFGGK(1)STGTDR	763	-0.85242	81.128	FIRGSGGFGGKSTGTDRGAAT	..........KS.........	cytosol	biological_process;metabolic process;organic substance metabolic process;macromolecule metabolic process;protein metabolic process;primary metabolic process;proteolysis;	peptidase activity, acting on L-amino acid peptides;molecular_function;endopeptidase activity;hydrolase activity;aspartic-type peptidase activity;peptidase activity;catalytic activity;aspartic-type endopeptidase activity;					IPR021109;IPR001969;IPR001461;	Aspartic peptidase domain;Aspartic peptidase, active site;Aspartic peptidase;
Q6C4C2	>tr|Q6C4C2|Q6C4C2_YARLI YALI0E27962p OS=Yarrowia lipolytica (strain CLIB 122 / E 150) GN=YALI0_E27962g PE=4 SV=1	1	0.00956032	_TK(ac)SNPCLIGDPGVGK_	TK(1)SNPCLIGDPGVGK	204	-1.0622	60.631	RCIRVLARRTKSNPCLIGDPG	..........KS.........	nuclear							IPR029060;IPR006984;	PIN domain-like;rRNA-processing protein Fcf1/Utp23;
Q6C3M8	>tr|Q6C3M8|Q6C3M8_YARLI YALI0E33517p OS=Yarrowia lipolytica (strain CLIB 122 / E 150) GN=YALI0_E33517g PE=4 SV=2	1	8.70664e-12	_GK(ac)SVEEGHGIDWSTGEALAFGTLLEEGHHVR_	GK(1)SVEEGHGIDWSTGEALAFGTLLEEGHHVR	624	2.7187	108.01	NLKRILSNRGKSVEEGHGIDW	..........KS.........	mitochondria	cellular macromolecule metabolic process;cellular process;protein-cofactor linkage;biological_process;peptidyl-cysteine modification;peptidyl-amino acid modification;metabolic process;macromolecule modification;organic substance metabolic process;cellular	molecular_function;transferase activity, transferring alkyl or aryl (other than = methyl) groups;catalytic activity;transferase activity;hydroxymethylbilane synthase activity;		K01749	hemC:hydroxymethylbilane synthase [EC:2.5.1.61];hemC:hydroxymethylbilane synthase [EC:2.5.1.61];hemC:hydroxymethylbilane synthase [EC:2.5.1.61];	Metabolic pathways - Yarrowia lipolytica ;Biosynthesis of secondary metabolites - Yarrowia lipolytica ;Porphyrin and chlorophyll metabolism - Yarrowia lipolytica ;	IPR022419;IPR022418;IPR022417;IPR000860;	Porphobilinogen deaminase, dipyrromethane cofactor binding site;Porphobilinogen deaminase, C-terminal;Porphobilinogen deaminase, N-terminal;Tetrapyrrole biosynthesis, hydroxymethylbilane synthase;
P29407	>sp|P29407|PGK_YARLI Phosphoglycerate kinase OS=Yarrowia lipolytica (strain CLIB 122 / E 150) GN=PGK1 PE=3 SV=1	1	2.0657e-08	_VGHATDAEGIPDGWQGLDCGPK(ac)SIEEFQK_	VGHATDAEGIPDGWQGLDCGPK(1)SIEEFQK	318	-0.36052	101.45	DGWQGLDCGPKSIEEFQKVIG	..........KS.........	cytosol	biological_process;single-organism metabolic process;cellular process;single-organism catabolic process;metabolic process;cellular ketone body metabolic process;small molecule catabolic process;catabolic process;small molecule metabolic process;cellular c	molecular_function;transferase activity, transferring sulfur-containing groups;CoA-transferase activity;catalytic activity;transferase activity;3-oxoacid CoA-transferase activity;	intracellular;cytoplasmic part;cytoplasm;organelle;membrane-bounded organelle;cell part;cell;intracellular organelle;intracellular part;cellular_component;intracellular membrane-bounded organelle;mitochondrion;	K01027	OXCT:3-oxoacid CoA-transferase [EC:2.8.3.5];OXCT:3-oxoacid CoA-transferase [EC:2.8.3.5];OXCT:3-oxoacid CoA-transferase [EC:2.8.3.5];	Valine, leucine and isoleucine degradation - Yarrowia lipolytica ;Butanoate metabolism - Yarrowia lipolytica ;Synthesis and degradation of ketone bodies - Yarrowia lipolytica ;	IPR004164;IPR004165;IPR012791;	Coenzyme A transferase active site;Coenzyme A transferase family I;3-oxoacid CoA-transferase, subunit B;
Q6C3S5	>tr|Q6C3S5|Q6C3S5_YARLI YALI0E32483p OS=Yarrowia lipolytica (strain CLIB 122 / E 150) GN=YALI0_E32483g PE=4 SV=1	1	0.000186017	_YVCPK(ac)SGIPTHHSR_	YVCPK(1)SGIPTHHSR	96	0.35159	80.746	TGEDVRYVCPKSGIPTHHSRE	..........KS.........	mitochondria	biological_process;single-organism metabolic process;cellular process;single-organism catabolic process;metabolic process;cellular ketone body metabolic process;small molecule catabolic process;catabolic process;small molecule metabolic process;cellular c	molecular_function;transferase activity, transferring sulfur-containing groups;CoA-transferase activity;catalytic activity;transferase activity;3-oxoacid CoA-transferase activity;	intracellular;cytoplasmic part;cytoplasm;organelle;membrane-bounded organelle;cell part;cell;intracellular organelle;intracellular part;cellular_component;intracellular membrane-bounded organelle;mitochondrion;	K01027	OXCT:3-oxoacid CoA-transferase [EC:2.8.3.5];OXCT:3-oxoacid CoA-transferase [EC:2.8.3.5];OXCT:3-oxoacid CoA-transferase [EC:2.8.3.5];	Valine, leucine and isoleucine degradation - Yarrowia lipolytica ;Butanoate metabolism - Yarrowia lipolytica ;Synthesis and degradation of ketone bodies - Yarrowia lipolytica ;	IPR004164;IPR004165;IPR012791;	Coenzyme A transferase active site;Coenzyme A transferase family I;3-oxoacid CoA-transferase, subunit B;
Q6C2E3	>sp|Q6C2E3|QCR2_YARLI Cytochrome b-c1 complex subunit 2, mitochondrial OS=Yarrowia lipolytica (strain CLIB 122 / E 150) GN=QCR2 PE=3 SV=1	1	2.03802e-05	_FAFQNTVPK(ac)SALR_	FAFQNTVPK(1)SALR	68	0.96137	112.44	EKFAFQNTVPKSALRFVRELE	..........KS.........	mitochondria							IPR004000;	Actin family;
Q6C0X4	>tr|Q6C0X4|Q6C0X4_YARLI YALI0F20988p OS=Yarrowia lipolytica (strain CLIB 122 / E 150) GN=YALI0_F20988g PE=3 SV=1	1	0.0027783	_ADYEAQGK(ac)SADYK_	ADYEAQGK(1)SADYK	393	-0.99343	66.215	IKKADYEAQGKSADYKDVLYV	..........KS.........	mitochondria							IPR004000;	Actin family;
Q6C9E6	>tr|Q6C9E6|Q6C9E6_YARLI YALI0D11814p OS=Yarrowia lipolytica (strain CLIB 122 / E 150) GN=YALI0_D11814g PE=4 SV=1	1	0.0294336	_YFHPK(ac)SGK_	YFHPK(1)SGK	66	0.38373	64.191	KLYYRKYFHPKSGKASGAPLL	..........KS.........	mitochondria							IPR004000;	Actin family;
Q6C2X4	>tr|Q6C2X4|Q6C2X4_YARLI YALI0F04334p OS=Yarrowia lipolytica (strain CLIB 122 / E 150) GN=YALI0_F04334g PE=4 SV=1	1	5.04599e-19	_IEANDADLKPDSSEVGGAHNDTAQTATK(ac)SDK_	IEANDADLKPDSSEVGGAHNDTAQTATK(1)SDK	57	0.62188	137.11	AHNDTAQTATKSDKKDDTKPS	..........KS.........	cytosol,nuclear	biological_process;establishment of localization;localization;transport;		membrane;intrinsic to membrane;cellular_component;membrane part;integral to membrane;				IPR018108;IPR023395;	Mitochondrial substrate/solute carrier;Mitochondrial carrier domain;
Q9UVF3	>sp|Q9UVF3|ACT_YARLI Actin OS=Yarrowia lipolytica (strain CLIB 122 / E 150) GN=ACT1 PE=3 SV=2	1	2.16973e-14	_VAPEEHPVLLTEAPINPK(ac)SNR_	VAPEEHPVLLTEAPINPK(1)SNR	113	0.66168	114.55	VLLTEAPINPKSNREKMTQIF	..........KS.........	cytoskeleton	organonitrogen compound catabolic process;nitrogen compound metabolic process;organonitrogen compound metabolic process;cellular amino acid metabolic process;organic substance catabolic process;cellular process;small molecule catabolic process;catabolic p	molecular_function;oxidoreductase activity, acting on the aldehyde or oxo group of = donors;oxidoreductase activity, acting on the aldehyde or oxo group of = donors, NAD or NADP as acceptor;oxidoreductase activity;catalytic activity;succinate-semialdehyde		K00135	gabD:succinate-semialdehyde dehydrogenase / glutarate-semialdehyde dehydrogenase [EC:1.2.1.16 1.2.1.79 1.2.1.20];gabD:succinate-semialdehyde dehydrogenase / glutarate-semialdehyde dehydrogenase [EC:1.2.1.16 1.2.1.79 1.2.1.20];gabD:succinate-semialdehyde d	Metabolic pathways - Yarrowia lipolytica ;Alanine, aspartate and glutamate metabolism - Yarrowia lipolytica ;Lysine degradation - Yarrowia lipolytica ;Tyrosine metabolism - Yarrowia lipolytica ;Butanoate metabolism - Yarrowia lipolytica ;	IPR029510;IPR016163;IPR016161;IPR016162;IPR015590;IPR010102;	Aldehyde dehydrogenase, glutamic acid active site;Aldehyde dehydrogenase, C-terminal;Aldehyde/histidinol dehydrogenase;Aldehyde dehydrogenase N-terminal domain;Aldehyde dehydrogenase domain;Succinate semialdehyde dehydrogenase;
F2Z6F1	>tr|F2Z6F1|F2Z6F1_YARLI YALI0D05467p OS=Yarrowia lipolytica (strain CLIB 122 / E 150) GN=YALI0_D05467g PE=4 SV=1	1	0.000678604	_SSPTMAK(ac)SSIAFNK_	SSPTMAK(1)SSIAFNK	712	-1.8121	76.358	SISRSSPTMAKSSIAFNKDNK	..........KS.........	mitochondria	organonitrogen compound catabolic process;nitrogen compound metabolic process;organonitrogen compound metabolic process;cellular amino acid metabolic process;organic substance catabolic process;cellular process;small molecule catabolic process;catabolic p	molecular_function;oxidoreductase activity, acting on the aldehyde or oxo group of = donors;oxidoreductase activity, acting on the aldehyde or oxo group of = donors, NAD or NADP as acceptor;oxidoreductase activity;catalytic activity;succinate-semialdehyde		K00135	gabD:succinate-semialdehyde dehydrogenase / glutarate-semialdehyde dehydrogenase [EC:1.2.1.16 1.2.1.79 1.2.1.20];gabD:succinate-semialdehyde dehydrogenase / glutarate-semialdehyde dehydrogenase [EC:1.2.1.16 1.2.1.79 1.2.1.20];gabD:succinate-semialdehyde d	Metabolic pathways - Yarrowia lipolytica ;Alanine, aspartate and glutamate metabolism - Yarrowia lipolytica ;Lysine degradation - Yarrowia lipolytica ;Tyrosine metabolism - Yarrowia lipolytica ;Butanoate metabolism - Yarrowia lipolytica ;	IPR029510;IPR016163;IPR016161;IPR016162;IPR015590;IPR010102;	Aldehyde dehydrogenase, glutamic acid active site;Aldehyde dehydrogenase, C-terminal;Aldehyde/histidinol dehydrogenase;Aldehyde dehydrogenase N-terminal domain;Aldehyde dehydrogenase domain;Succinate semialdehyde dehydrogenase;
Q6C342	>tr|Q6C342|Q6C342_YARLI YALI0F02805p OS=Yarrowia lipolytica (strain CLIB 122 / E 150) GN=YALI0_F02805g PE=3 SV=1	1	0.0286184	_GYISPYFVTDVK(ac)SGK_	GYISPYFVTDVK(1)SGK	227	-0.77842	50.077	YISPYFVTDVKSGKVEFENPL	..........KS.........	mitochondria	biological_process;metabolic process;organic substance metabolic process;macromolecule metabolic process;protein metabolic process;primary metabolic process;proteolysis;	purine ribonucleotide binding;anion binding;ribonucleotide binding;small molecule binding;ion binding;ribonucleoside binding;purine ribonucleoside triphosphate binding;carbohydrate derivative binding;adenyl ribonucleotide binding;nucleoside phosphate bind	cell;cellular_component;membrane-enclosed lumen;intracellular membrane-bounded organelle;mitochondrion;intracellular;cytoplasmic part;cytoplasm;intracellular organelle lumen;organelle lumen;organelle;membrane-bounded organelle;mitochondrial part;intracell				IPR014721;IPR008268;IPR008269;IPR027503;IPR027417;IPR015947;IPR003111;IPR020568;IPR003593;IPR004815;IPR003959;	Ribosomal protein S5 domain 2-type fold, subgroup;Peptidase S16, active site;Peptidase S16, Lon C-terminal;Lon protease homolog, chloroplastic/mitochondrial;P-loop containing nucleoside triphosphate hydrolase;PUA-like domain;Peptidase S16, lon N-terminal;
Q6CBE4	>sp|Q6CBE4|ETR1_YARLI Probable trans-2-enoyl-CoA reductase, mitochondrial OS=Yarrowia lipolytica (strain CLIB 122 / E 150) GN=ETR1 PE=3 SV=1	1	4.74718e-06	_LALNCIGGK(ac)SATSIMR_	LALNCIGGK(1)SATSIMR	259	-0.58398	107.5	IKLALNCIGGKSATSIMRQLG	..........KS.........	mitochondria	biological_process;metabolic process;organic substance metabolic process;macromolecule metabolic process;protein metabolic process;primary metabolic process;proteolysis;	purine ribonucleotide binding;anion binding;ribonucleotide binding;small molecule binding;ion binding;ribonucleoside binding;purine ribonucleoside triphosphate binding;carbohydrate derivative binding;adenyl ribonucleotide binding;nucleoside phosphate bind	cell;cellular_component;membrane-enclosed lumen;intracellular membrane-bounded organelle;mitochondrion;intracellular;cytoplasmic part;cytoplasm;intracellular organelle lumen;organelle lumen;organelle;membrane-bounded organelle;mitochondrial part;intracell				IPR014721;IPR008268;IPR008269;IPR027503;IPR027417;IPR015947;IPR003111;IPR020568;IPR003593;IPR004815;IPR003959;	Ribosomal protein S5 domain 2-type fold, subgroup;Peptidase S16, active site;Peptidase S16, Lon C-terminal;Lon protease homolog, chloroplastic/mitochondrial;P-loop containing nucleoside triphosphate hydrolase;PUA-like domain;Peptidase S16, lon N-terminal;
Q6C1Q2	>tr|Q6C1Q2|Q6C1Q2_YARLI YALI0F14377p OS=Yarrowia lipolytica (strain CLIB 122 / E 150) GN=YALI0_F14377g PE=4 SV=1	1	0.041493	_LADYLTAGK(ac)SVDR_	LADYLTAGK(1)SVDR	443	0.81511	41.621	EKLADYLTAGKSVDREIDENL	..........KS.........	nuclear							IPR009060;IPR005176;	UBA-like;Potentiating neddylation domain;
Q6CC87	>tr|Q6CC87|Q6CC87_YARLI YALI0C11495p OS=Yarrowia lipolytica (strain CLIB 122 / E 150) GN=YALI0_C11495g PE=4 SV=1	1	0.0315616	_WAPDFEAVGK(ac)SVK_	WAPDFEAVGK(1)SVK	275	3.1424	48.527	RWAPDFEAVGKSVKASSPGND	..........KS.........	cytosol		molecular_function;catalytic activity;hydrolase activity;		K01515	nudF:ADP-ribose pyrophosphatase [EC:3.6.1.13];	Purine metabolism - Yarrowia lipolytica ;	IPR000086;IPR020084;IPR015797;	NUDIX hydrolase domain;NUDIX hydrolase, conserved site;NUDIX hydrolase domain-like;
Q6C5W0	>tr|Q6C5W0|Q6C5W0_YARLI YALI0E14707p OS=Yarrowia lipolytica (strain CLIB 122 / E 150) GN=YALI0_E14707g PE=4 SV=1	1	0.0033526	_K(ac)SHWFENR_	K(1)SHWFENR	142	0.77661	63.534	KIIVFGGYYRKSHWFENRDNS	..........KS.........	mitochondria		molecular_function;catalytic activity;hydrolase activity;		K01515	nudF:ADP-ribose pyrophosphatase [EC:3.6.1.13];	Purine metabolism - Yarrowia lipolytica ;	IPR000086;IPR020084;IPR015797;	NUDIX hydrolase domain;NUDIX hydrolase, conserved site;NUDIX hydrolase domain-like;
Q6C9C4	>sp|Q6C9C4|RM02_YARLI 54S ribosomal protein L2, mitochondrial OS=Yarrowia lipolytica (strain CLIB 122 / E 150) GN=MRPL2 PE=3 SV=1	1	0.016013	_FGTVVPK(ac)SSPETVEK_	FGTVVPK(1)SSPETVEK	256	0.44921	56.527	EVTKFGTVVPKSSPETVEKEL	..........KS.........	mitochondria	nitrogen compound metabolic process;cellular aromatic compound metabolic process;cellular response to stimulus;cellular macromolecule metabolic process;cellular process;nucleic acid metabolic process;single-organism process;single-organism cellular proces	molecular_function;binding;heterocyclic compound binding;organic cyclic compound binding;nucleic acid binding;DNA binding;	chromosome;cell;cellular_component;intracellular;protein complex;intracellular non-membrane-bounded organelle;organelle;DNA bending complex;protein-DNA complex;non-membrane-bounded organelle;macromolecular complex;intracellular organelle part;cell part;ch				IPR009072;IPR000164;IPR007125;	Histone-fold;Histone H3/CENP-A;Histone core;
Q6CBW3	>tr|Q6CBW3|Q6CBW3_YARLI YALI0C15004p OS=Yarrowia lipolytica (strain CLIB 122 / E 150) GN=YALI0_C15004g PE=4 SV=1	0.997225	0.00161206	_WVVGK(ac)SSNKPFTAEDLK_	WVVGK(0.997)SSNK(0.003)PFTAEDLK	123	0.39945	79.837	PMAAIKWVVGKSSNKPFTAED	..........KS.........	extracellular	nitrogen compound metabolic process;cellular aromatic compound metabolic process;cellular response to stimulus;cellular macromolecule metabolic process;cellular process;nucleic acid metabolic process;single-organism process;single-organism cellular proces	molecular_function;binding;heterocyclic compound binding;organic cyclic compound binding;nucleic acid binding;DNA binding;	chromosome;cell;cellular_component;intracellular;protein complex;intracellular non-membrane-bounded organelle;organelle;DNA bending complex;protein-DNA complex;non-membrane-bounded organelle;macromolecular complex;intracellular organelle part;cell part;ch				IPR009072;IPR000164;IPR007125;	Histone-fold;Histone H3/CENP-A;Histone core;
Q6C6J2	>tr|Q6C6J2|Q6C6J2_YARLI Cystathionine beta-synthase OS=Yarrowia lipolytica (strain CLIB 122 / E 150) GN=YALI0_E09108g PE=3 SV=1	1	0.00205229	_GFDQIPVSSK(ac)SSGK_	GFDQIPVSSK(1)SSGK	411	0.0056824	71.08	KGFDQIPVSSKSSGKLIGLVT	..........KS.........	cytosol	nitrogen compound metabolic process;cellular aromatic compound metabolic process;cellular response to stimulus;cellular macromolecule metabolic process;cellular process;nucleic acid metabolic process;single-organism process;single-organism cellular proces	molecular_function;binding;heterocyclic compound binding;organic cyclic compound binding;nucleic acid binding;DNA binding;	chromosome;cell;cellular_component;intracellular;protein complex;intracellular non-membrane-bounded organelle;organelle;DNA bending complex;protein-DNA complex;non-membrane-bounded organelle;macromolecular complex;intracellular organelle part;cell part;ch				IPR009072;IPR000164;IPR007125;	Histone-fold;Histone H3/CENP-A;Histone core;
Q6C6X6	>sp|Q6C6X6|TPMT_YARLI Probable thiopurine S-methyltransferase OS=Yarrowia lipolytica (strain CLIB 122 / E 150) GN=YALI0E05467g PE=3 SV=1	1	0.000737458	_DQIGWHQK(ac)SANPHLVK_	DQIGWHQK(1)SANPHLVK	20	1.0262	67.646	WNKDQIGWHQKSANPHLVKYW	..........KS.........	cytosol	nitrogen compound metabolic process;cellular aromatic compound metabolic process;cellular response to stimulus;cellular macromolecule metabolic process;cellular process;nucleic acid metabolic process;single-organism process;single-organism cellular proces	molecular_function;binding;heterocyclic compound binding;organic cyclic compound binding;nucleic acid binding;DNA binding;	chromosome;cell;cellular_component;intracellular;protein complex;intracellular non-membrane-bounded organelle;organelle;DNA bending complex;protein-DNA complex;non-membrane-bounded organelle;macromolecular complex;intracellular organelle part;cell part;ch				IPR009072;IPR000164;IPR007125;	Histone-fold;Histone H3/CENP-A;Histone core;
Q6C800	>tr|Q6C800|Q6C800_YARLI YALI0D23947p OS=Yarrowia lipolytica (strain CLIB 122 / E 150) GN=YALI0_D23947g PE=4 SV=1	1	0.00296487	_TVSNK(ac)SQEAVDGAK_	TVSNK(1)SQEAVDGAK	265	-0.69095	67.136	ANELSRTVSNKSQEAVDGAKD	..........KS.........	nuclear	nitrogen compound metabolic process;cellular aromatic compound metabolic process;cellular response to stimulus;cellular macromolecule metabolic process;cellular process;nucleic acid metabolic process;single-organism process;single-organism cellular proces	molecular_function;binding;heterocyclic compound binding;organic cyclic compound binding;nucleic acid binding;DNA binding;	chromosome;cell;cellular_component;intracellular;protein complex;intracellular non-membrane-bounded organelle;organelle;DNA bending complex;protein-DNA complex;non-membrane-bounded organelle;macromolecular complex;intracellular organelle part;cell part;ch				IPR009072;IPR000164;IPR007125;	Histone-fold;Histone H3/CENP-A;Histone core;
Q6CCN4	>tr|Q6CCN4|Q6CCN4_YARLI YALI0C07953p OS=Yarrowia lipolytica (strain CLIB 122 / E 150) GN=YALI0_C07953g PE=3 SV=1	1	0.000147082	_NIYFITGESIK(ac)SVEK_	NIYFITGESIK(1)SVEK	479	0.8149	77.324	NIYFITGESIKSVEKSPFLDA	..........KS.........	cytosol	nitrogen compound metabolic process;cellular aromatic compound metabolic process;cellular response to stimulus;cellular macromolecule metabolic process;cellular process;nucleic acid metabolic process;single-organism process;single-organism cellular proces	molecular_function;binding;heterocyclic compound binding;organic cyclic compound binding;nucleic acid binding;DNA binding;	chromosome;cell;cellular_component;intracellular;protein complex;intracellular non-membrane-bounded organelle;organelle;DNA bending complex;protein-DNA complex;non-membrane-bounded organelle;macromolecular complex;intracellular organelle part;cell part;ch				IPR009072;IPR000164;IPR007125;	Histone-fold;Histone H3/CENP-A;Histone core;
Q6C9W9	>tr|Q6C9W9|Q6C9W9_YARLI YALI0D07700p OS=Yarrowia lipolytica (strain CLIB 122 / E 150) GN=YALI0_D07700g PE=4 SV=1	1	0.000140508	_AVIK(ac)SVDM(ox)ADDMQR_	AVIK(1)SVDMADDMQR	15	0.11943	84.753	APIPEKKAVIKSVDMADDMQR	..........KS.........	cytosol	nitrogen compound metabolic process;cellular aromatic compound metabolic process;cellular response to stimulus;cellular macromolecule metabolic process;cellular process;nucleic acid metabolic process;single-organism process;single-organism cellular proces	molecular_function;binding;heterocyclic compound binding;organic cyclic compound binding;nucleic acid binding;DNA binding;	chromosome;cell;cellular_component;intracellular;protein complex;intracellular non-membrane-bounded organelle;organelle;DNA bending complex;protein-DNA complex;non-membrane-bounded organelle;macromolecular complex;intracellular organelle part;cell part;ch				IPR009072;IPR000164;IPR007125;	Histone-fold;Histone H3/CENP-A;Histone core;
Q6CGF8	>tr|Q6CGF8|Q6CGF8_YARLI YALI0A19712p OS=Yarrowia lipolytica (strain CLIB 122 / E 150) GN=YALI0_A19712g PE=4 SV=1	1	0.00227457	_FLGGK(ac)SSLYDTPTSR_	FLGGK(1)SSLYDTPTSR	232	0.50177	66.246	SLGKGKFLGGKSSLYDTPTSR	..........KS.........	nuclear	nitrogen compound metabolic process;cellular aromatic compound metabolic process;cellular response to stimulus;cellular macromolecule metabolic process;cellular process;nucleic acid metabolic process;single-organism process;single-organism cellular proces	molecular_function;binding;heterocyclic compound binding;organic cyclic compound binding;nucleic acid binding;DNA binding;	chromosome;cell;cellular_component;intracellular;protein complex;intracellular non-membrane-bounded organelle;organelle;DNA bending complex;protein-DNA complex;non-membrane-bounded organelle;macromolecular complex;intracellular organelle part;cell part;ch				IPR009072;IPR000164;IPR007125;	Histone-fold;Histone H3/CENP-A;Histone core;
Q6CBS7	>sp|Q6CBS7|RL17_YARLI 60S ribosomal protein L17 OS=Yarrowia lipolytica (strain CLIB 122 / E 150) GN=RPL17 PE=3 SV=1	1	0.0418199	_WPVK(ac)SIK_	WPVK(1)SIK	86	-1.0585	43.769	FGVTKARWPVKSIKFVQDLLQ	..........KS.........	nuclear	nitrogen compound metabolic process;cellular aromatic compound metabolic process;cellular response to stimulus;cellular macromolecule metabolic process;cellular process;nucleic acid metabolic process;single-organism process;single-organism cellular proces	molecular_function;binding;heterocyclic compound binding;organic cyclic compound binding;nucleic acid binding;DNA binding;	chromosome;cell;cellular_component;intracellular;protein complex;intracellular non-membrane-bounded organelle;organelle;DNA bending complex;protein-DNA complex;non-membrane-bounded organelle;macromolecular complex;intracellular organelle part;cell part;ch				IPR009072;IPR000164;IPR007125;	Histone-fold;Histone H3/CENP-A;Histone core;
Q6CEG7	>tr|Q6CEG7|Q6CEG7_YARLI T-complex protein 1 subunit alpha OS=Yarrowia lipolytica (strain CLIB 122 / E 150) GN=YALI0_B15774g PE=3 SV=2	1	5.22601e-07	_AHGK(ac)SALESVLVK_	AHGK(1)SALESVLVK	212	-0.15224	123.72	KAVNILKAHGKSALESVLVKG	..........KS.........	cytosol	nitrogen compound metabolic process;chromosome organization;cellular aromatic compound metabolic process;protein-DNA complex subunit organization;nucleic acid metabolic process;cellular macromolecule metabolic process;protein complex subunit organization;	molecular_function;binding;heterocyclic compound binding;organic cyclic compound binding;nucleic acid binding;DNA binding;	chromosome;cell;cellular_component;intracellular;protein complex;intracellular non-membrane-bounded organelle;organelle;DNA bending complex;protein-DNA complex;non-membrane-bounded organelle;macromolecular complex;intracellular organelle part;cell part;ch				IPR001951;IPR004823;IPR019809;IPR009072;IPR007125;	Histone H4;TATA box binding protein associated factor (TAF);Histone H4, conserved site;Histone-fold;Histone core;
Q6C109	>tr|Q6C109|Q6C109_YARLI YALI0F20218p OS=Yarrowia lipolytica (strain CLIB 122 / E 150) GN=YALI0_F20218g PE=3 SV=1	1	0.00604044	_FLILSGTPEQQK(ac)SAR_	FLILSGTPEQQK(1)SAR	827	3.7318	58.885	LILSGTPEQQKSARDTLYTCL	..........KS.........	cytosol	nitrogen compound metabolic process;chromosome organization;cellular aromatic compound metabolic process;protein-DNA complex subunit organization;nucleic acid metabolic process;cellular macromolecule metabolic process;protein complex subunit organization;	molecular_function;binding;heterocyclic compound binding;organic cyclic compound binding;nucleic acid binding;DNA binding;	chromosome;cell;cellular_component;intracellular;protein complex;intracellular non-membrane-bounded organelle;organelle;DNA bending complex;protein-DNA complex;non-membrane-bounded organelle;macromolecular complex;intracellular organelle part;cell part;ch				IPR001951;IPR004823;IPR019809;IPR009072;IPR007125;	Histone H4;TATA box binding protein associated factor (TAF);Histone H4, conserved site;Histone-fold;Histone core;
Q6CF23	>tr|Q6CF23|Q6CF23_YARLI YALI0B10934p OS=Yarrowia lipolytica (strain CLIB 122 / E 150) GN=YALI0_B10934g PE=3 SV=1	1	0.00210891	_MSEYFSEWK(ac)SSK_	MSEYFSEWK(1)SSK	419	-0.094697	67.997	AKMSEYFSEWKSSKLERAAFL	..........KS.........	cytosol	nitrogen compound metabolic process;chromosome organization;cellular aromatic compound metabolic process;protein-DNA complex subunit organization;nucleic acid metabolic process;cellular macromolecule metabolic process;protein complex subunit organization;	molecular_function;binding;heterocyclic compound binding;organic cyclic compound binding;nucleic acid binding;DNA binding;	chromosome;cell;cellular_component;intracellular;protein complex;intracellular non-membrane-bounded organelle;organelle;DNA bending complex;protein-DNA complex;non-membrane-bounded organelle;macromolecular complex;intracellular organelle part;cell part;ch				IPR001951;IPR004823;IPR019809;IPR009072;IPR007125;	Histone H4;TATA box binding protein associated factor (TAF);Histone H4, conserved site;Histone-fold;Histone core;
Q6CG47	>tr|Q6CG47|Q6CG47_YARLI YALI0B00924p OS=Yarrowia lipolytica (strain CLIB 122 / E 150) GN=YALI0_B00924g PE=4 SV=2	1	4.61229e-07	_TFPDDWK(ac)SHK_	TFPDDWK(1)SHK	105	-0.82393	103.18	AAGKTFPDDWKSHKIIETLIK	..........KS.........	mitochondria	nitrogen compound metabolic process;chromosome organization;cellular aromatic compound metabolic process;protein-DNA complex subunit organization;nucleic acid metabolic process;cellular macromolecule metabolic process;protein complex subunit organization;	molecular_function;binding;heterocyclic compound binding;organic cyclic compound binding;nucleic acid binding;DNA binding;	chromosome;cell;cellular_component;intracellular;protein complex;intracellular non-membrane-bounded organelle;organelle;DNA bending complex;protein-DNA complex;non-membrane-bounded organelle;macromolecular complex;intracellular organelle part;cell part;ch				IPR001951;IPR004823;IPR019809;IPR009072;IPR007125;	Histone H4;TATA box binding protein associated factor (TAF);Histone H4, conserved site;Histone-fold;Histone core;
Q6CDZ0	>tr|Q6CDZ0|Q6CDZ0_YARLI YALI0B20086p OS=Yarrowia lipolytica (strain CLIB 122 / E 150) GN=YALI0_B20086g PE=4 SV=1	1	2.97596e-11	_FLSAETVK(ac)SAWFEHQHEMLER_	FLSAETVK(1)SAWFEHQHEMLER	45	-0.84134	92.932	INKFLSAETVKSAWFEHQHEM	..........KS.........	mitochondria	nitrogen compound metabolic process;chromosome organization;cellular aromatic compound metabolic process;protein-DNA complex subunit organization;nucleic acid metabolic process;cellular macromolecule metabolic process;protein complex subunit organization;	molecular_function;binding;heterocyclic compound binding;organic cyclic compound binding;nucleic acid binding;DNA binding;	chromosome;cell;cellular_component;intracellular;protein complex;intracellular non-membrane-bounded organelle;organelle;DNA bending complex;protein-DNA complex;non-membrane-bounded organelle;macromolecular complex;intracellular organelle part;cell part;ch				IPR001951;IPR004823;IPR019809;IPR009072;IPR007125;	Histone H4;TATA box binding protein associated factor (TAF);Histone H4, conserved site;Histone-fold;Histone core;
Q6CF67	>tr|Q6CF67|Q6CF67_YARLI YALI0B09845p OS=Yarrowia lipolytica (strain CLIB 122 / E 150) GN=YALI0_B09845g PE=4 SV=1	1	0.00237463	_FYDVNVIYPK(ac)STK_	FYDVNVIYPK(1)STK	345	-0.37836	65.219	KFYDVNVIYPKSTKRALSNGA	..........KS.........	mitochondria	gene expression;organic substance biosynthetic process;biosynthetic process;macromolecule biosynthetic process;cellular macromolecule metabolic process;cellular process;biological_process;cellular macromolecule biosynthetic process;metabolic process;organ	nucleoside phosphate binding;molecular_function;binding;heterocyclic compound binding;small molecule binding;organic cyclic compound binding;nucleotide binding;structural molecule activity;structural constituent of ribosome;	cell;cellular_component;intracellular;cytoplasmic part;cytoplasm;intracellular non-membrane-bounded organelle;organelle;macromolecular complex;non-membrane-bounded organelle;ribonucleoprotein complex;cell part;intracellular organelle;intracellular part;ri	K02893	RP-L23Ae:large subunit ribosomal protein L23Ae;	Ribosome - Yarrowia lipolytica ;	IPR005633;IPR012677;IPR012678;IPR019985;IPR013025;IPR001014;	Ribosomal protein L23/L25, N-terminal;Nucleotide-binding alpha-beta plait domain;Ribosomal protein L23/L15e core domain;Ribosomal protein L23;Ribosomal protein L25/L23;Ribosomal protein L23/L25, conserved site;
Q6CB74	>tr|Q6CB74|Q6CB74_YARLI YALI0C21362p OS=Yarrowia lipolytica (strain CLIB 122 / E 150) GN=YALI0_C21362g PE=4 SV=1	1	5.79116e-05	_VEDESSNVK(ac)SVYFK_	VEDESSNVK(1)SVYFK	170	0.10262	92.939	TKVEDESSNVKSVYFKSADGK	..........KS.........	cytosol	gene expression;organic substance biosynthetic process;biosynthetic process;macromolecule biosynthetic process;cellular macromolecule metabolic process;cellular process;biological_process;cellular macromolecule biosynthetic process;metabolic process;organ	nucleoside phosphate binding;molecular_function;binding;heterocyclic compound binding;small molecule binding;organic cyclic compound binding;nucleotide binding;structural molecule activity;structural constituent of ribosome;	cell;cellular_component;intracellular;cytoplasmic part;cytoplasm;intracellular non-membrane-bounded organelle;organelle;macromolecular complex;non-membrane-bounded organelle;ribonucleoprotein complex;cell part;intracellular organelle;intracellular part;ri	K02893	RP-L23Ae:large subunit ribosomal protein L23Ae;	Ribosome - Yarrowia lipolytica ;	IPR005633;IPR012677;IPR012678;IPR019985;IPR013025;IPR001014;	Ribosomal protein L23/L25, N-terminal;Nucleotide-binding alpha-beta plait domain;Ribosomal protein L23/L15e core domain;Ribosomal protein L23;Ribosomal protein L25/L23;Ribosomal protein L23/L25, conserved site;
F2Z699	>sp|F2Z699|NDH2_YARLI External alternative NADH-ubiquinone oxidoreductase, mitochondrial OS=Yarrowia lipolytica (strain CLIB 122 / E 150) GN=NDH2 PE=1 SV=1	1	1.65392e-07	_TMVK(ac)SVDENVIR_	TMVK(1)SVDENVIR	355	-0.41948	128.85	KISILTKTMVKSVDENVIRAE	..........KS.........	mitochondria			mitochondrial inner membrane;intrinsic to membrane;mitochondrial envelope;envelope;intracellular membrane-bounded organelle;intracellular;mitochondrion;cytoplasm;organelle;organelle inner membrane;membrane-bounded organelle;mitochondrial membrane part;org				IPR019133;	Mitochondrial inner membrane protein Mitofilin;
Q6C6K9	>tr|Q6C6K9|Q6C6K9_YARLI YALI0E08617p OS=Yarrowia lipolytica (strain CLIB 122 / E 150) GN=YALI0_E08617g PE=4 SV=1	1	0.0394848	_YYAEIK(ac)SGK_	YYAEIK(1)SGK	335	0.62716	42.21	TTFDRYYAEIKSGKLSWTPAH	..........KS.........	cytosol	gene expression;organic substance biosynthetic process;biosynthetic process;macromolecule biosynthetic process;cellular macromolecule metabolic process;cellular process;biological_process;cellular macromolecule biosynthetic process;metabolic process;organ	molecular_function;structural molecule activity;structural constituent of ribosome;	cell;cellular_component;intracellular;cytoplasmic part;cytoplasm;intracellular non-membrane-bounded organelle;organelle;macromolecular complex;non-membrane-bounded organelle;ribonucleoprotein complex;cell part;intracellular organelle;intracellular part;ri	K02957	RP-S15Ae:small subunit ribosomal protein S15Ae;	Ribosome - Yarrowia lipolytica ;	IPR000630;	Ribosomal protein S8;
Q6CA02	>tr|Q6CA02|Q6CA02_YARLI YALI0D06974p OS=Yarrowia lipolytica (strain CLIB 122 / E 150) GN=YALI0_D06974g PE=4 SV=1	1	0.00105349	_LPDDTVVYPGHEYTK(ac)SNVK_	LPDDTVVYPGHEYTK(1)SNVK	183	0.21834	66.202	TVVYPGHEYTKSNVKFVKTIL	..........KS.........	cytosol		purine ribonucleotide binding;anion binding;ribonucleotide binding;small molecule binding;ion binding;ribonucleoside binding;purine ribonucleoside triphosphate binding;carbohydrate derivative binding;adenyl ribonucleotide binding;nucleoside phosphate bind		K03283	HSPA1_8:heat shock 70kDa protein 1/8;HSPA1_8:heat shock 70kDa protein 1/8;HSPA1_8:heat shock 70kDa protein 1/8;	Spliceosome - Yarrowia lipolytica ;Protein processing in endoplasmic reticulum - Yarrowia lipolytica ;Endocytosis - Yarrowia lipolytica ;	IPR018181;IPR029047;IPR029048;IPR013126;	Heat shock protein 70, conserved site;Heat shock protein 70kD, peptide-binding domain;Heat shock protein 70kD, C-terminal domain;Heat shock protein 70 family;
Q6C5V2	>tr|Q6C5V2|Q6C5V2_YARLI YALI0E14949p OS=Yarrowia lipolytica (strain CLIB 122 / E 150) GN=YALI0_E14949g PE=4 SV=1	1	5.0457e-12	_ATK(ac)SDGSTYDFR_	ATK(1)SDGSTYDFR	751	1.7832	146.36	NGGFVQMRATKSDGSTYDFRA	..........KS.........	mitochondria		purine ribonucleotide binding;anion binding;ribonucleotide binding;small molecule binding;ion binding;ribonucleoside binding;purine ribonucleoside triphosphate binding;carbohydrate derivative binding;adenyl ribonucleotide binding;nucleoside phosphate bind		K03283	HSPA1_8:heat shock 70kDa protein 1/8;HSPA1_8:heat shock 70kDa protein 1/8;HSPA1_8:heat shock 70kDa protein 1/8;	Spliceosome - Yarrowia lipolytica ;Protein processing in endoplasmic reticulum - Yarrowia lipolytica ;Endocytosis - Yarrowia lipolytica ;	IPR018181;IPR029047;IPR029048;IPR013126;	Heat shock protein 70, conserved site;Heat shock protein 70kD, peptide-binding domain;Heat shock protein 70kD, C-terminal domain;Heat shock protein 70 family;
Q6CGZ4	>tr|Q6CGZ4|Q6CGZ4_YARLI YALI0A14707p OS=Yarrowia lipolytica (strain CLIB 122 / E 150) GN=YALI0_A14707g PE=4 SV=2	1	0.0230535	_TAK(ac)SSESPYR_	TAK(1)SSESPYR	627	-1.2407	54.259	YLIDKASKTAKSSESPYRALL	..........KS.........	nuclear		purine ribonucleotide binding;anion binding;ribonucleotide binding;small molecule binding;ion binding;ribonucleoside binding;purine ribonucleoside triphosphate binding;carbohydrate derivative binding;adenyl ribonucleotide binding;nucleoside phosphate bind		K03283	HSPA1_8:heat shock 70kDa protein 1/8;HSPA1_8:heat shock 70kDa protein 1/8;HSPA1_8:heat shock 70kDa protein 1/8;	Spliceosome - Yarrowia lipolytica ;Protein processing in endoplasmic reticulum - Yarrowia lipolytica ;Endocytosis - Yarrowia lipolytica ;	IPR018181;IPR029047;IPR029048;IPR013126;	Heat shock protein 70, conserved site;Heat shock protein 70kD, peptide-binding domain;Heat shock protein 70kD, C-terminal domain;Heat shock protein 70 family;
Q6CGG9	>tr|Q6CGG9|Q6CGG9_YARLI Coronin OS=Yarrowia lipolytica (strain CLIB 122 / E 150) GN=YALI0_A19470g PE=3 SV=1	1	0.0248744	_ASEPVSK(ac)SAEPK_	ASEPVSK(1)SAEPK	443	2.1263	55.196	LGSKASEPVSKSAEPKEEKPD	..........KS.........	nuclear		purine ribonucleotide binding;anion binding;ribonucleotide binding;small molecule binding;ion binding;ribonucleoside binding;purine ribonucleoside triphosphate binding;carbohydrate derivative binding;adenyl ribonucleotide binding;nucleoside phosphate bind		K03283	HSPA1_8:heat shock 70kDa protein 1/8;HSPA1_8:heat shock 70kDa protein 1/8;HSPA1_8:heat shock 70kDa protein 1/8;	Spliceosome - Yarrowia lipolytica ;Protein processing in endoplasmic reticulum - Yarrowia lipolytica ;Endocytosis - Yarrowia lipolytica ;	IPR029048;IPR029047;IPR018181;IPR013126;	Heat shock protein 70kD, C-terminal domain;Heat shock protein 70kD, peptide-binding domain;Heat shock protein 70, conserved site;Heat shock protein 70 family;
Q6C9C2	>tr|Q6C9C2|Q6C9C2_YARLI YALI0D12364p OS=Yarrowia lipolytica (strain CLIB 122 / E 150) GN=YALI0_D12364g PE=4 SV=1	1	9.4845e-05	_GK(ac)SMLEALHDVR_	GK(1)SMLEALHDVR	316	0.90413	100.22	VSSDVIKARGKSMLEALHDVR	..........KS.........	nuclear		purine ribonucleotide binding;anion binding;ribonucleotide binding;small molecule binding;ion binding;ribonucleoside binding;purine ribonucleoside triphosphate binding;carbohydrate derivative binding;adenyl ribonucleotide binding;nucleoside phosphate bind		K03283	HSPA1_8:heat shock 70kDa protein 1/8;HSPA1_8:heat shock 70kDa protein 1/8;HSPA1_8:heat shock 70kDa protein 1/8;	Spliceosome - Yarrowia lipolytica ;Protein processing in endoplasmic reticulum - Yarrowia lipolytica ;Endocytosis - Yarrowia lipolytica ;	IPR029048;IPR029047;IPR018181;IPR013126;	Heat shock protein 70kD, C-terminal domain;Heat shock protein 70kD, peptide-binding domain;Heat shock protein 70, conserved site;Heat shock protein 70 family;
F2Z6F1	>tr|F2Z6F1|F2Z6F1_YARLI YALI0D05467p OS=Yarrowia lipolytica (strain CLIB 122 / E 150) GN=YALI0_D05467g PE=4 SV=1	1	3.34233e-37	_VHEDVNEEWINDK(ac)SR_	VHEDVNEEWINDK(1)SR	296	-0.18413	184.99	EDVNEEWINDKSRFACDGLKT	..........KS.........	mitochondria		purine ribonucleotide binding;anion binding;ribonucleotide binding;small molecule binding;ion binding;ribonucleoside binding;purine ribonucleoside triphosphate binding;carbohydrate derivative binding;adenyl ribonucleotide binding;nucleoside phosphate bind		K03283	HSPA1_8:heat shock 70kDa protein 1/8;HSPA1_8:heat shock 70kDa protein 1/8;HSPA1_8:heat shock 70kDa protein 1/8;	Spliceosome - Yarrowia lipolytica ;Protein processing in endoplasmic reticulum - Yarrowia lipolytica ;Endocytosis - Yarrowia lipolytica ;	IPR018181;IPR029047;IPR029048;IPR013126;	Heat shock protein 70, conserved site;Heat shock protein 70kD, peptide-binding domain;Heat shock protein 70kD, C-terminal domain;Heat shock protein 70 family;
Q6CI89	>tr|Q6CI89|Q6CI89_YARLI YALI0A00594p OS=Yarrowia lipolytica (strain CLIB 122 / E 150) GN=YALI0_A00594g PE=4 SV=1	1	2.18488e-10	_DWK(ac)SQDHYR_	DWK(1)SQDHYR	94	0.034105	158.76	EDLEREAKDWKSQDHYRVLGI	..........KS.........	nuclear		purine ribonucleotide binding;anion binding;ribonucleotide binding;small molecule binding;ion binding;ribonucleoside binding;purine ribonucleoside triphosphate binding;carbohydrate derivative binding;adenyl ribonucleotide binding;nucleoside phosphate bind		K03283	HSPA1_8:heat shock 70kDa protein 1/8;HSPA1_8:heat shock 70kDa protein 1/8;HSPA1_8:heat shock 70kDa protein 1/8;	Spliceosome - Yarrowia lipolytica ;Protein processing in endoplasmic reticulum - Yarrowia lipolytica ;Endocytosis - Yarrowia lipolytica ;	IPR018181;IPR029047;IPR029048;IPR013126;	Heat shock protein 70, conserved site;Heat shock protein 70kD, peptide-binding domain;Heat shock protein 70kD, C-terminal domain;Heat shock protein 70 family;
Q6CI99	>tr|Q6CI99|Q6CI99_YARLI YALI0A00352p OS=Yarrowia lipolytica (strain CLIB 122 / E 150) GN=YALI0_A00352g PE=4 SV=1	1	0.000292467	_NM(ox)SVIAHVDHGK(ac)STLTDSLVQK_	NMSVIAHVDHGK(1)STLTDSLVQK	32	0.9731	75.773	MSVIAHVDHGKSTLTDSLVQK	..........KS.........	cytosol		purine ribonucleotide binding;anion binding;ribonucleotide binding;small molecule binding;ion binding;ribonucleoside binding;purine ribonucleoside triphosphate binding;carbohydrate derivative binding;adenyl ribonucleotide binding;nucleoside phosphate bind		K03283	HSPA1_8:heat shock 70kDa protein 1/8;HSPA1_8:heat shock 70kDa protein 1/8;HSPA1_8:heat shock 70kDa protein 1/8;	Spliceosome - Yarrowia lipolytica ;Protein processing in endoplasmic reticulum - Yarrowia lipolytica ;Endocytosis - Yarrowia lipolytica ;	IPR018181;IPR029047;IPR029048;IPR013126;	Heat shock protein 70, conserved site;Heat shock protein 70kD, peptide-binding domain;Heat shock protein 70kD, C-terminal domain;Heat shock protein 70 family;
Q6C0C4	>sp|Q6C0C4|H3_YARLI Histone H3 OS=Yarrowia lipolytica (strain CLIB 122 / E 150) GN=HHT1 PE=3 SV=1	1	9.23387e-84	_YQK(ac)STELLIR_	YQK(1)STELLIR	62	-0.97768	256.47	VALREIRRYQKSTELLIRKLP	..........KS.........	nuclear		purine ribonucleotide binding;anion binding;ribonucleotide binding;small molecule binding;ion binding;ribonucleoside binding;purine ribonucleoside triphosphate binding;carbohydrate derivative binding;adenyl ribonucleotide binding;nucleoside phosphate bind		K03283	HSPA1_8:heat shock 70kDa protein 1/8;HSPA1_8:heat shock 70kDa protein 1/8;HSPA1_8:heat shock 70kDa protein 1/8;	Spliceosome - Yarrowia lipolytica ;Protein processing in endoplasmic reticulum - Yarrowia lipolytica ;Endocytosis - Yarrowia lipolytica ;	IPR018181;IPR029047;IPR029048;IPR013126;	Heat shock protein 70, conserved site;Heat shock protein 70kD, peptide-binding domain;Heat shock protein 70kD, C-terminal domain;Heat shock protein 70 family;
Q6C0C4	>sp|Q6C0C4|H3_YARLI Histone H3 OS=Yarrowia lipolytica (strain CLIB 122 / E 150) GN=HHT1 PE=3 SV=1	1	5.68349e-06	_K(ac)SAAPSNTSGGVK(ac)KPHR_	K(1)SAAPSNTSGGVK(0.876)K(0.124)PHR	30	-0.31253	130.29	RKQIGSKAARKSAAPSNTSGG	..........KS.........	nuclear		purine ribonucleotide binding;anion binding;ribonucleotide binding;small molecule binding;ion binding;ribonucleoside binding;purine ribonucleoside triphosphate binding;carbohydrate derivative binding;adenyl ribonucleotide binding;nucleoside phosphate bind		K03283	HSPA1_8:heat shock 70kDa protein 1/8;HSPA1_8:heat shock 70kDa protein 1/8;HSPA1_8:heat shock 70kDa protein 1/8;	Spliceosome - Yarrowia lipolytica ;Protein processing in endoplasmic reticulum - Yarrowia lipolytica ;Endocytosis - Yarrowia lipolytica ;	IPR029048;IPR029047;IPR018181;IPR013126;	Heat shock protein 70kD, C-terminal domain;Heat shock protein 70kD, peptide-binding domain;Heat shock protein 70, conserved site;Heat shock protein 70 family;
F2Z5Z3	>tr|F2Z5Z3|F2Z5Z3_YARLI YALI0A10659p OS=Yarrowia lipolytica (strain CLIB 122 / E 150) GN=YALI0_A10659g PE=3 SV=1;>tr|F2Z694|F2Z694_YARLI YALI0D08228p OS=Yarrowia lipolytica (strain CLIB 122 / E 150) GN=YALI0_D08228g PE=3 SV=1	1	0.00606006	_LANDAK(ac)SVAK_	LANDAK(1)SVAK	141	0.016229	70.942	FARTRLANDAKSVAKDGKAAG	..........KS.........	mitochondria		purine ribonucleotide binding;anion binding;ribonucleotide binding;small molecule binding;ion binding;ribonucleoside binding;purine ribonucleoside triphosphate binding;carbohydrate derivative binding;adenyl ribonucleotide binding;nucleoside phosphate bind		K03283	HSPA1_8:heat shock 70kDa protein 1/8;HSPA1_8:heat shock 70kDa protein 1/8;HSPA1_8:heat shock 70kDa protein 1/8;	Spliceosome - Yarrowia lipolytica ;Protein processing in endoplasmic reticulum - Yarrowia lipolytica ;Endocytosis - Yarrowia lipolytica ;	IPR018181;IPR029047;IPR029048;IPR013126;	Heat shock protein 70, conserved site;Heat shock protein 70kD, peptide-binding domain;Heat shock protein 70kD, C-terminal domain;Heat shock protein 70 family;
Q6C617	>tr|Q6C617|Q6C617_YARLI YALI0E13277p OS=Yarrowia lipolytica (strain CLIB 122 / E 150) GN=YALI0_E13277g PE=3 SV=1	1	7.30304e-06	_NSYEYECSFLLGENLGMK(ac)SEK_	NSYEYECSFLLGENLGMK(1)SEK	836	0.19478	77.221	SFLLGENLGMKSEKWIPMGSV	..........KS.........	cytosol		coenzyme binding;cofactor binding;anion binding;ribonucleotide binding;small molecule binding;ion binding;carbohydrate derivative binding;nucleoside phosphate binding;molecular_function;nucleotide binding;binding;heterocyclic compound binding;organic cycl					IPR007396;IPR012349;	Transcriptional regulator PAI 2-type;FMN-binding split barrel;
Q6CCN4	>tr|Q6CCN4|Q6CCN4_YARLI YALI0C07953p OS=Yarrowia lipolytica (strain CLIB 122 / E 150) GN=YALI0_C07953g PE=3 SV=1	1	0.000373132	_SVEK(ac)SPFLDALK_	SVEK(1)SPFLDALK	483	-0.97237	83.204	ITGESIKSVEKSPFLDALKAK	..........KS.........	cytosol		coenzyme binding;cofactor binding;anion binding;ribonucleotide binding;small molecule binding;ion binding;carbohydrate derivative binding;nucleoside phosphate binding;molecular_function;nucleotide binding;binding;heterocyclic compound binding;organic cycl					IPR007396;IPR012349;	Transcriptional regulator PAI 2-type;FMN-binding split barrel;
Q6C3M8	>tr|Q6C3M8|Q6C3M8_YARLI YALI0E33517p OS=Yarrowia lipolytica (strain CLIB 122 / E 150) GN=YALI0_E33517g PE=4 SV=2	1	3.98131e-23	_NPMAK(ac)SDLSEFVGESHFQWVIEDDQHGK_	NPMAK(1)SDLSEFVGESHFQWVIEDDQHGK	846	-0.94761	124.88	SKNLLRNPMAKSDLSEFVGES	..........KS.........	mitochondria		coenzyme binding;cofactor binding;anion binding;ribonucleotide binding;small molecule binding;ion binding;carbohydrate derivative binding;nucleoside phosphate binding;molecular_function;nucleotide binding;binding;heterocyclic compound binding;organic cycl					IPR007396;IPR012349;	Transcriptional regulator PAI 2-type;FMN-binding split barrel;
Q6C0J1	>tr|Q6C0J1|Q6C0J1_YARLI YALI0F24255p OS=Yarrowia lipolytica (strain CLIB 122 / E 150) GN=YALI0_F24255g PE=4 SV=1	1	1.45834e-06	_LCLGDDCGTK(ac)SGSDGQK_	LCLGDDCGTK(1)SGSDGQK	82	-0.71664	115.8	RLCLGDDCGTKSGSDGQKDFS	..........KS.........	extracellular		coenzyme binding;cofactor binding;anion binding;ribonucleotide binding;small molecule binding;ion binding;carbohydrate derivative binding;nucleoside phosphate binding;molecular_function;nucleotide binding;binding;heterocyclic compound binding;organic cycl					IPR007396;IPR012349;	Transcriptional regulator PAI 2-type;FMN-binding split barrel;
Q6C800	>tr|Q6C800|Q6C800_YARLI YALI0D23947p OS=Yarrowia lipolytica (strain CLIB 122 / E 150) GN=YALI0_D23947g PE=4 SV=1	1	0.00269524	_ANELGQTLSNK(ac)SEEFDK_	ANELGQTLSNK(1)SEEFDK	625	1.3558	69.935	ANELGQTLSNKSEEFDKAANE	..........KS.........	nuclear		coenzyme binding;cofactor binding;anion binding;ribonucleotide binding;small molecule binding;ion binding;carbohydrate derivative binding;nucleoside phosphate binding;molecular_function;nucleotide binding;binding;heterocyclic compound binding;organic cycl					IPR007396;IPR012349;	Transcriptional regulator PAI 2-type;FMN-binding split barrel;
Q6C6Y7	>tr|Q6C6Y7|Q6C6Y7_YARLI YALI0E05225p OS=Yarrowia lipolytica (strain CLIB 122 / E 150) GN=YALI0_E05225g PE=4 SV=1	1	8.77342e-05	_YTTPLSGGHK(ac)SQR_	YTTPLSGGHK(1)SQR	306	0.40527	98.942	RYTTPLSGGHKSQRYHTYMVN	..........KS.........	nuclear		coenzyme binding;cofactor binding;anion binding;ribonucleotide binding;small molecule binding;ion binding;carbohydrate derivative binding;nucleoside phosphate binding;molecular_function;nucleotide binding;binding;heterocyclic compound binding;organic cycl					IPR007396;IPR012349;	Transcriptional regulator PAI 2-type;FMN-binding split barrel;
B5FVF8	>tr|B5FVF8|B5FVF8_YARLI YALI0E28930p OS=Yarrowia lipolytica (strain CLIB 122 / E 150) GN=YALI0_E28930g PE=4 SV=1	1	0.0035237	_GTGFDVDK(ac)SVYNDGK_	GTGFDVDK(1)SVYNDGK	105	0.56245	62.055	IMKGTGFDVDKSVYNDGKFHA	..........KS.........	cytosol	gene expression;organic substance biosynthetic process;biosynthetic process;macromolecule biosynthetic process;cellular macromolecule metabolic process;cellular process;biological_process;cellular macromolecule biosynthetic process;metabolic process;organ	molecular_function;structural molecule activity;structural constituent of ribosome;	cell;cellular_component;intracellular;cytoplasmic part;cytoplasm;intracellular non-membrane-bounded organelle;organelle;macromolecular complex;non-membrane-bounded organelle;ribonucleoprotein complex;cell part;intracellular organelle;intracellular part;ri	K02995	RP-S8e:small subunit ribosomal protein S8e;	Ribosome - Yarrowia lipolytica ;	IPR001047;IPR022309;	Ribosomal protein S8e;Ribosomal protein S8e/ribosomal biogenesis NSA2;
Q6C309	>tr|Q6C309|Q6C309_YARLI YALI0F03567p OS=Yarrowia lipolytica (strain CLIB 122 / E 150) GN=YALI0_F03567g PE=4 SV=1	1	0.0324192	_TQSFEWQEK(ac)SNEILK_	TQSFEWQEK(1)SNEILK	133	-0.39917	43.592	LRTQSFEWQEKSNEILKEVGA	..........KS.........	mitochondria	biological_process;cellular process;metabolic process;cellular metabolic process;	molecular_function;catalytic activity;cofactor binding;binding;coenzyme binding;nucleoside phosphate binding;heterocyclic compound binding;small molecule binding;organic cyclic compound binding;nucleotide binding;					IPR016040;IPR001509;	NAD(P)-binding domain;NAD-dependent epimerase/dehydratase, N-terminal domain;
Q6CBM2	>tr|Q6CBM2|Q6CBM2_YARLI YALI0C17347p OS=Yarrowia lipolytica (strain CLIB 122 / E 150) GN=YALI0_C17347g PE=3 SV=2	1	0.000399904	_VIETVK(ac)SIFGK_	VIETVK(1)SIFGK	377	-1.4859	85.813	TRMPKVIETVKSIFGKEPNKS	..........KS.........	mitochondria	biological_process;cellular process;metabolic process;cellular metabolic process;	molecular_function;catalytic activity;cofactor binding;binding;coenzyme binding;nucleoside phosphate binding;heterocyclic compound binding;small molecule binding;organic cyclic compound binding;nucleotide binding;					IPR016040;IPR001509;	NAD(P)-binding domain;NAD-dependent epimerase/dehydratase, N-terminal domain;
Q6C9P6	>tr|Q6C9P6|Q6C9P6_YARLI YALI0D09361p OS=Yarrowia lipolytica (strain CLIB 122 / E 150) GN=YALI0_D09361g PE=4 SV=2	1	1.63593e-07	_SK(ac)SIYTVTPGSEQIR_	SK(1)SIYTVTPGSEQIR	410	1.2609	120.7	KDAMAHGLKSKSIYTVTPGSE	..........KS.........	mitochondria	gene expression;organic substance biosynthetic process;biosynthetic process;macromolecule biosynthetic process;cellular macromolecule metabolic process;cellular process;biological_process;cellular macromolecule biosynthetic process;metabolic process;organ	molecular_function;structural molecule activity;structural constituent of ribosome;	cell;cellular_component;intracellular;cytoplasmic part;cytoplasm;intracellular non-membrane-bounded organelle;organelle;macromolecular complex;non-membrane-bounded organelle;ribonucleoprotein complex;cell part;intracellular organelle;intracellular part;ri	K02938	RP-L8e:large subunit ribosomal protein L8e;	Ribosome - Yarrowia lipolytica ;	IPR008991;IPR014722;IPR014726;IPR012340;IPR022671;IPR022666;IPR022669;	Translation protein SH3-like domain;Ribosomal protein L2 domain 2;Ribosomal protein L2, domain 3;Nucleic acid-binding, OB-fold;Ribosomal protein L2, conserved site;Ribosomal Proteins L2, RNA binding domain;Ribosomal protein L2, C-terminal;
Q6CEW9	>sp|Q6CEW9|MRD1_YARLI Multiple RNA-binding domain-containing protein 1 OS=Yarrowia lipolytica (strain CLIB 122 / E 150) GN=MRD1 PE=3 SV=1	1	0.000172444	_ILIK(ac)NLPFEATK_	ILIK(1)NLPFEATK	708	-0.34996	91.202	KKAIDSKILIKNLPFEATKKD	........L.K..........	nuclear	gene expression;organic substance biosynthetic process;biosynthetic process;macromolecule biosynthetic process;cellular macromolecule metabolic process;cellular process;biological_process;cellular macromolecule biosynthetic process;metabolic process;organ	molecular_function;structural molecule activity;structural constituent of ribosome;	cell;cellular_component;intracellular;cytoplasmic part;cytoplasm;intracellular non-membrane-bounded organelle;organelle;macromolecular complex;non-membrane-bounded organelle;ribonucleoprotein complex;cell part;intracellular organelle;intracellular part;ri	K02938	RP-L8e:large subunit ribosomal protein L8e;	Ribosome - Yarrowia lipolytica ;	IPR008991;IPR014722;IPR014726;IPR012340;IPR022671;IPR022666;IPR022669;	Translation protein SH3-like domain;Ribosomal protein L2 domain 2;Ribosomal protein L2, domain 3;Nucleic acid-binding, OB-fold;Ribosomal protein L2, conserved site;Ribosomal Proteins L2, RNA binding domain;Ribosomal protein L2, C-terminal;
F2Z673	>tr|F2Z673|F2Z673_YARLI YALI0E29095p OS=Yarrowia lipolytica (strain CLIB 122 / E 150) GN=YALI0_E29095g PE=4 SV=1	1	0.03275	_ILDK(ac)IPVK_	ILDK(1)IPVK	139	1.7435	50.04	YYYNGRRILDKIPVKDKQTGK	........L.K..........	mitochondria		molecular_function;binding;heterocyclic compound binding;organic cyclic compound binding;nucleic acid binding;nucleoside phosphate binding;small molecule binding;nucleotide binding;					IPR000504;IPR012677;	RNA recognition motif domain;Nucleotide-binding alpha-beta plait domain;
Q6C9V0	>tr|Q6C9V0|Q6C9V0_YARLI YALI0D08184p OS=Yarrowia lipolytica (strain CLIB 122 / E 150) GN=YALI0_D08184g PE=3 SV=1	1	8.95657e-07	_DNNILGK(ac)FELTGIPPAPR_	DNNILGK(1)FELTGIPPAPR	456	2.3373	86.8	AQTKDNNILGKFELTGIPPAP	........L.K..........	cytosol		molecular_function;binding;heterocyclic compound binding;organic cyclic compound binding;nucleic acid binding;nucleoside phosphate binding;small molecule binding;nucleotide binding;					IPR000504;IPR012677;	RNA recognition motif domain;Nucleotide-binding alpha-beta plait domain;
Q6C864	>tr|Q6C0E9|Q6C0E9_YARLI YALI0F25289p OS=Yarrowia lipolytica (strain CLIB 122 / E 150) GN=YALI0_F25289g PE=3 SV=1;>tr|Q6C3G5|Q6C3G5_YARLI YALI0E35046p OS=Yarrowia lipolytica (strain CLIB 122 / E 150) GN=YALI0_E35046g PE=3 SV=2;>tr|Q6C864|Q6C864_YARLI YALI0	1	2.07283e-12	_DNNILGK(ac)FELSGIPPAPR_	DNNILGK(1)FELSGIPPAPR	456	-1.2082	130.01	AQTKDNNILGKFELSGIPPAP	........L.K..........	cytosol	biological_process;cellular component biogenesis;ribonucleoprotein complex biogenesis;cellular component organization or biogenesis;ribosome biogenesis;		intracellular;macromolecular complex;cell part;cell;intracellular part;cellular_component;ribonucleoprotein complex;	K02936	RP-L7Ae:large subunit ribosomal protein L7Ae;	Ribosome - Yarrowia lipolytica ;	IPR029064;IPR018492;IPR001921;IPR004038;IPR004037;	50S ribosomal protein L30e-like;Ribosomal protein L7Ae/L8/Nhp2 family;Ribosomal protein L7A/L8;Ribosomal protein L7Ae/L30e/S12e/Gadd45;Ribosomal protein L7Ae conserved site;
Q6C617	>tr|Q6C617|Q6C617_YARLI YALI0E13277p OS=Yarrowia lipolytica (strain CLIB 122 / E 150) GN=YALI0_E13277g PE=3 SV=1	1	0.000122336	_VNLAILEK(ac)LLEPFK_	VNLAILEK(1)LLEPFK	354	-1.261	84.62	DTKVNLAILEKLLEPFKVDTK	........L.K..........	cytosol	biological_process;cellular component biogenesis;ribonucleoprotein complex biogenesis;cellular component organization or biogenesis;ribosome biogenesis;		intracellular;macromolecular complex;cell part;cell;intracellular part;cellular_component;ribonucleoprotein complex;	K02936	RP-L7Ae:large subunit ribosomal protein L7Ae;	Ribosome - Yarrowia lipolytica ;	IPR029064;IPR018492;IPR001921;IPR004038;IPR004037;	50S ribosomal protein L30e-like;Ribosomal protein L7Ae/L8/Nhp2 family;Ribosomal protein L7A/L8;Ribosomal protein L7Ae/L30e/S12e/Gadd45;Ribosomal protein L7Ae conserved site;
Q6C864	>tr|Q6C864|Q6C864_YARLI YALI0D22352p OS=Yarrowia lipolytica (strain CLIB 122 / E 150) GN=YALI0_D22352g PE=3 SV=1	1	0.000176853	_TFTPEEISSMILVK(ac)M(ox)K_	TFTPEEISSMILVK(1)MK	124	1.0984	79.652	PEEISSMILVKMKEIAEAYLG	........L.K..........	cytosol	biological_process;cellular component biogenesis;ribonucleoprotein complex biogenesis;cellular component organization or biogenesis;ribosome biogenesis;		intracellular;macromolecular complex;cell part;cell;intracellular part;cellular_component;ribonucleoprotein complex;	K02936	RP-L7Ae:large subunit ribosomal protein L7Ae;	Ribosome - Yarrowia lipolytica ;	IPR029064;IPR018492;IPR001921;IPR004038;IPR004037;	50S ribosomal protein L30e-like;Ribosomal protein L7Ae/L8/Nhp2 family;Ribosomal protein L7A/L8;Ribosomal protein L7Ae/L30e/S12e/Gadd45;Ribosomal protein L7Ae conserved site;
Q6CAV8	>tr|Q6CAV8|Q6CAV8_YARLI YALI0C23969p OS=Yarrowia lipolytica (strain CLIB 122 / E 150) GN=YALI0_C23969g PE=4 SV=1	1	0.0388373	_WDLAK(ac)FSNVK_	WDLAK(1)FSNVK	410	-0.29448	42.031	VTKIPRWDLAKFSNVKRDIGS	........L.K..........	mitochondria	biological_process;cellular component biogenesis;ribonucleoprotein complex biogenesis;cellular component organization or biogenesis;ribosome biogenesis;		intracellular;macromolecular complex;cell part;cell;intracellular part;cellular_component;ribonucleoprotein complex;	K02936	RP-L7Ae:large subunit ribosomal protein L7Ae;	Ribosome - Yarrowia lipolytica ;	IPR029064;IPR018492;IPR001921;IPR004038;IPR004037;	50S ribosomal protein L30e-like;Ribosomal protein L7Ae/L8/Nhp2 family;Ribosomal protein L7A/L8;Ribosomal protein L7Ae/L30e/S12e/Gadd45;Ribosomal protein L7Ae conserved site;
Q6CE87	>tr|Q6CE87|Q6CE87_YARLI YALI0B17666p OS=Yarrowia lipolytica (strain CLIB 122 / E 150) GN=YALI0_B17666g PE=4 SV=1	1	4.60717e-11	_SSSVAIISVESLQK(ac)ELFTDSGAGTLIR_	SSSVAIISVESLQK(1)ELFTDSGAGTLIR	312	-0.68627	110.03	VAIISVESLQKELFTDSGAGT	........L.K..........	mitochondria	biological_process;cellular component biogenesis;ribonucleoprotein complex biogenesis;cellular component organization or biogenesis;ribosome biogenesis;		intracellular;macromolecular complex;cell part;cell;intracellular part;cellular_component;ribonucleoprotein complex;	K02936	RP-L7Ae:large subunit ribosomal protein L7Ae;	Ribosome - Yarrowia lipolytica ;	IPR029064;IPR018492;IPR001921;IPR004038;IPR004037;	50S ribosomal protein L30e-like;Ribosomal protein L7Ae/L8/Nhp2 family;Ribosomal protein L7A/L8;Ribosomal protein L7Ae/L30e/S12e/Gadd45;Ribosomal protein L7Ae conserved site;
Q6CFX7	>tr|Q6CFX7|Q6CFX7_YARLI YALI0B02728p OS=Yarrowia lipolytica (strain CLIB 122 / E 150) GN=YALI0_B02728g PE=3 SV=1	1	0.00467742	_DILPK(ac)TESLK_	DILPK(1)TESLK	148	-0.12365	69.672	YQDIPKDILPKTESLKLVIDR	........L.K..........	cytosol	nitrogen compound metabolic process;organic substance biosynthetic process;cellular aromatic compound metabolic process;heme a metabolic process;cellular nitrogen compound metabolic process;single-organism metabolic process;heme metabolic process;heterocy	molecular_function;oxidoreductase activity;catalytic activity;oxidoreductase activity, acting on the CH-CH group of donors;	cellular_component;membrane;	K02259	COX15:cytochrome c oxidase assembly protein subunit 15;COX15:cytochrome c oxidase assembly protein subunit 15;COX15:cytochrome c oxidase assembly protein subunit 15;COX15:cytochrome c oxidase assembly protein subunit 15;	Metabolic pathways - Yarrowia lipolytica ;Biosynthesis of secondary metabolites - Yarrowia lipolytica ;Oxidative phosphorylation - Yarrowia lipolytica ;Porphyrin and chlorophyll metabolism - Yarrowia lipolytica ;	IPR023754;IPR003780;	Heme A synthase, type 2;COX15/CtaA family;
Q6C5U6	>tr|Q6C5U6|Q6C5U6_YARLI YALI0E15081p OS=Yarrowia lipolytica (strain CLIB 122 / E 150) GN=YALI0_E15081g PE=4 SV=1	1	2.52492e-07	_TPSFLSK(ac)FLELNK_	TPSFLSK(1)FLELNK	532	0.33441	124.51	ASYRTPSFLSKFLELNKVMWT	........L.K..........	plasma membrane	gene expression;RNA processing;nitrogen compound metabolic process;cellular aromatic compound metabolic process;RNA metabolic process;cellular macromolecule metabolic process;mRNA metabolic process;nucleic acid metabolic process;cellular process;cellular	molecular_function;binding;heterocyclic compound binding;organic cyclic compound binding;nucleic acid binding;RNA binding;	cell;nucleus;cellular_component;nuclear lumen;membrane-enclosed lumen;intracellular membrane-bounded organelle;intracellular;intracellular organelle lumen;organelle lumen;intracellular non-membrane-bounded organelle;organelle;non-membrane-bounded organell	K12845	SNU13:U4/U6 small nuclear ribonucleoprotein SNU13;SNU13:U4/U6 small nuclear ribonucleoprotein SNU13;	Spliceosome - Yarrowia lipolytica ;Ribosome biogenesis in eukaryotes - Yarrowia lipolytica ;	IPR029064;IPR004038;IPR004037;IPR002415;IPR018492;	50S ribosomal protein L30e-like;Ribosomal protein L7Ae/L30e/S12e/Gadd45;Ribosomal protein L7Ae conserved site;H/ACA ribonucleoprotein complex, subunit Nhp2, eukaryote;Ribosomal protein L7Ae/L8/Nhp2 family;
Q6C9P6	>tr|Q6C9P6|Q6C9P6_YARLI YALI0D09361p OS=Yarrowia lipolytica (strain CLIB 122 / E 150) GN=YALI0_D09361g PE=4 SV=2	1	0.0327233	_DGIDMPILIK(ac)SLGK_	DGIDMPILIK(1)SLGK	586	-0.72312	49.595	KDGIDMPILIKSLGKTTTDHI	........L.K..........	mitochondria							IPR007667;	Hypoxia induced protein, domain;
Q6C0E9	>tr|Q6C0E9|Q6C0E9_YARLI YALI0F25289p OS=Yarrowia lipolytica (strain CLIB 122 / E 150) GN=YALI0_F25289g PE=3 SV=1;>tr|Q6C3G5|Q6C3G5_YARLI YALI0E35046p OS=Yarrowia lipolytica (strain CLIB 122 / E 150) GN=YALI0_E35046g PE=3 SV=2;>tr|Q6C9V0|Q6C9V0_YARLI YALI0	1	1.29872e-05	_VFTPEEISSMILTK(ac)MK_	VFTPEEISSMILTK(1)MK	125	0.77366	87.647	PEEISSMILTKMKETAEGYLG	........L.K..........	cytosol							IPR007667;	Hypoxia induced protein, domain;
Q6C881	>tr|Q6C881|Q6C881_YARLI YALI0D21934p OS=Yarrowia lipolytica (strain CLIB 122 / E 150) GN=YALI0_D21934g PE=4 SV=1	1	3.61338e-07	_DLVK(ac)NIEQQSK_	DLVK(1)NIEQQSK	61	-0.29471	124.12	PPVIKTKDLVKNIEQQSKAGW	........L.K..........	mitochondria							IPR007667;	Hypoxia induced protein, domain;
Q6C2E3	>sp|Q6C2E3|QCR2_YARLI Cytochrome b-c1 complex subunit 2, mitochondrial OS=Yarrowia lipolytica (strain CLIB 122 / E 150) GN=QCR2 PE=3 SV=1	1	2.13374e-55	_YATVPGVSHILEK(ac)FAFQNTVPK_	YATVPGVSHILEK(1)FAFQNTVPK	59	-1.1547	177.29	TVPGVSHILEKFAFQNTVPKS	........L.K..........	mitochondria							IPR007667;	Hypoxia induced protein, domain;
Q6CDD5	>tr|Q6CDD5|Q6CDD5_YARLI YALI0C01375p OS=Yarrowia lipolytica (strain CLIB 122 / E 150) GN=YALI0_C01375g PE=4 SV=1	1	0.0228204	_VQPFLDK(ac)LEDCK_	VQPFLDK(1)LEDCK	485	2.4614	50.222	QILKVQPFLDKLEDCKTEIIQ	........L.K..........	nuclear							IPR007667;	Hypoxia induced protein, domain;
Q6BZW4	>tr|Q6BZW4|Q6BZW4_YARLI KRR1 small subunit processome component OS=Yarrowia lipolytica (strain CLIB 122 / E 150) GN=YALI0_F30393g PE=3 SV=1	1	0.0178838	_DLIK(ac)LLAR_	DLIK(1)LLAR	102	1.2797	59.35	YAIMNARDLIKLLARSVPFPQ	........L.K..........	nuclear							IPR007667;	Hypoxia induced protein, domain;
Q6C0Q1	>tr|Q6C0Q1|Q6C0Q1_YARLI YALI0F22693p OS=Yarrowia lipolytica (strain CLIB 122 / E 150) GN=YALI0_F22693g PE=4 SV=1	1	7.91912e-06	_GPLDLQK(ac)LNR_	GPLDLQK(1)LNR	178	-0.96341	121.73	YKTKGPLDLQKLNRVCVNRIH	........L.K..........	mitochondria							IPR007667;	Hypoxia induced protein, domain;
Q6C592	>tr|Q6C592|Q6C592_YARLI YALI0E20031p OS=Yarrowia lipolytica (strain CLIB 122 / E 150) GN=YALI0_E20031g PE=4 SV=2	1	0.0204018	_VFDLEK(ac)R_	VFDLEK(1)R	273	0.71672	77.282	SSSIKVFDLEKRVLIDELKTQ	........L.K..........	extracellular	nitrogen compound metabolic process;purine nucleoside triphosphate catabolic process;purine nucleoside triphosphate metabolic process;nucleoside triphosphate catabolic process;ribonucleoside triphosphate catabolic process;phosphate-containing compound met	purine ribonucleotide binding;anion binding;ribonucleotide binding;small molecule binding;ion binding;ribonucleoside binding;purine ribonucleoside triphosphate binding;carbohydrate derivative binding;nucleoside phosphate binding;molecular_function;guanyl	cell part;cell;cellular_component;intracellular;				IPR009001;IPR009000;IPR027417;IPR000795;IPR004541;IPR004161;IPR004160;	Translation elongation factor EF1A/initiation factor IF2gamma, C-terminal;Translation protein, beta-barrel domain;P-loop containing nucleoside triphosphate hydrolase;Elongation factor, GTP-binding domain;Translation elongation factor EFTu/EF1A, bacterial/
Q6C9P6	>tr|Q6C9P6|Q6C9P6_YARLI YALI0D09361p OS=Yarrowia lipolytica (strain CLIB 122 / E 150) GN=YALI0_D09361g PE=4 SV=2	1	9.22551e-17	_ILYGHLDK(ac)PHEQEIVR_	ILYGHLDK(1)PHEQEIVR	75	-1.5702	142.91	AEKILYGHLDKPHEQEIVRGQ	........L.K..........	mitochondria	nitrogen compound metabolic process;purine nucleoside triphosphate catabolic process;purine nucleoside triphosphate metabolic process;nucleoside triphosphate catabolic process;ribonucleoside triphosphate catabolic process;phosphate-containing compound met	purine ribonucleotide binding;anion binding;ribonucleotide binding;small molecule binding;ion binding;ribonucleoside binding;purine ribonucleoside triphosphate binding;carbohydrate derivative binding;nucleoside phosphate binding;molecular_function;guanyl	cell part;cell;cellular_component;intracellular;				IPR009001;IPR009000;IPR027417;IPR000795;IPR004541;IPR004161;IPR004160;	Translation elongation factor EF1A/initiation factor IF2gamma, C-terminal;Translation protein, beta-barrel domain;P-loop containing nucleoside triphosphate hydrolase;Elongation factor, GTP-binding domain;Translation elongation factor EFTu/EF1A, bacterial/
Q6CE61	>tr|Q6CE61|Q6CE61_YARLI YALI0B18304p OS=Yarrowia lipolytica (strain CLIB 122 / E 150) GN=YALI0_B18304g PE=4 SV=2	1	0.00451513	_WLEK(ac)CVADVK_	WLEK(1)CVADVK	185	0.96444	67.385	MVMRSQRWLEKCVADVKVPIY	........L.K..........	mitochondria
Q6CDX5	>tr|Q6CDX5|Q6CDX5_YARLI YALI0B20460p OS=Yarrowia lipolytica (strain CLIB 122 / E 150) GN=YALI0_B20460g PE=4 SV=1	1	0.011808	_EHLEK(ac)MTGILAQK_	EHLEK(1)MTGILAQK	285	-0.45127	59.116	KEQRRKEHLEKMTGILAQKKQ	........L.K..........	cytosol,nuclear
Q6CC60	>tr|Q6CC60|Q6CC60_YARLI YALI0C12210p OS=Yarrowia lipolytica (strain CLIB 122 / E 150) GN=YALI0_C12210g PE=4 SV=2	1	2.32414e-07	_QDILSK(ac)IPIIGEHWIR_	QDILSK(1)IPIIGEHWIR	63	0.33277	108.14	VPRTRQDILSKIPIIGEHWIR	........L.K..........	plasma membrane
Q6CEU6	>tr|Q6CEU6|Q6CEU6_YARLI 60S ribosomal protein L13 OS=Yarrowia lipolytica (strain CLIB 122 / E 150) GN=YALI0_B12826g PE=3 SV=2	1	9.60268e-12	_NYPLVK(ac)NHFR_	NYPLVK(1)NHFR	11	-0.077155	158.76	MAIGKNYPLVKNHFRKNWQER	........L.K..........	nuclear			membrane;intrinsic to membrane;cellular_component;membrane part;integral to membrane;				IPR006593;IPR004877;	Cytochrome b561/ferric reductase transmembrane;Cytochrome b561 domain;
Q6CIA7	>tr|Q6CIA7|Q6CIA7_YARLI YALI0A00132p OS=Yarrowia lipolytica (strain CLIB 122 / E 150) GN=YALI0_A00132g PE=3 SV=1	1	0.00595325	_TFSPQEISSMVLTK(ac)MK_	TFSPQEISSMVLTK(1)MK	128	0.78696	58.246	PQEISSMVLTKMKEIAEAKLG	........L.K..........	cytosol	gene expression;organic substance biosynthetic process;biosynthetic process;macromolecule biosynthetic process;cellular macromolecule metabolic process;cellular process;biological_process;cellular macromolecule biosynthetic process;metabolic process;organ	molecular_function;structural molecule activity;structural constituent of ribosome;	cell;cellular_component;intracellular;cytoplasmic part;cytoplasm;intracellular non-membrane-bounded organelle;organelle;macromolecular complex;non-membrane-bounded organelle;ribonucleoprotein complex;cell part;intracellular organelle;intracellular part;ri	K02882	RP-L18Ae:large subunit ribosomal protein L18Ae;	Ribosome - Yarrowia lipolytica ;	IPR028877;IPR023573;	50S ribosomal protein L18Ae/60S ribosomal protein L20 and L18a;Ribosomal protein L18a/LX;
Q6C9M3	>tr|Q6C9M3|Q6C9M3_YARLI YALI0D09977p OS=Yarrowia lipolytica (strain CLIB 122 / E 150) GN=YALI0_D09977g PE=4 SV=1	1	0.000200252	_SNIAAALEK(ac)LLVLEK_	SNIAAALEK(1)LLVLEK	39	1.0663	76.761	AKSNIAAALEKLLVLEKQTRQ	........L.K..........	cytosol	gene expression;organic substance biosynthetic process;biosynthetic process;macromolecule biosynthetic process;cellular macromolecule metabolic process;cellular process;biological_process;cellular macromolecule biosynthetic process;metabolic process;organ	molecular_function;structural molecule activity;structural constituent of ribosome;	cell;cellular_component;intracellular;cytoplasmic part;cytoplasm;intracellular non-membrane-bounded organelle;organelle;macromolecular complex;non-membrane-bounded organelle;ribonucleoprotein complex;cell part;intracellular organelle;intracellular part;ri	K02882	RP-L18Ae:large subunit ribosomal protein L18Ae;	Ribosome - Yarrowia lipolytica ;	IPR028877;IPR023573;	50S ribosomal protein L18Ae/60S ribosomal protein L20 and L18a;Ribosomal protein L18a/LX;
Q6C1S7	>tr|Q6C1S7|Q6C1S7_YARLI YALI0F13717p OS=Yarrowia lipolytica (strain CLIB 122 / E 150) GN=YALI0_F13717g PE=4 SV=1	1	0.0204751	_AELGK(ac)TLPCLTVR_	AELGK(1)TLPCLTVR	1198	0.70217	55.196	VPIMLRAELGKTLPCLTVRTI	........L.K..........	nuclear	gene expression;organic substance biosynthetic process;biosynthetic process;macromolecule biosynthetic process;cellular macromolecule metabolic process;cellular process;biological_process;cellular macromolecule biosynthetic process;metabolic process;organ	molecular_function;structural molecule activity;structural constituent of ribosome;	cell;cellular_component;intracellular;cytoplasmic part;cytoplasm;intracellular non-membrane-bounded organelle;organelle;macromolecular complex;non-membrane-bounded organelle;ribonucleoprotein complex;cell part;intracellular organelle;intracellular part;ri	K02882	RP-L18Ae:large subunit ribosomal protein L18Ae;	Ribosome - Yarrowia lipolytica ;	IPR028877;IPR023573;	50S ribosomal protein L18Ae/60S ribosomal protein L20 and L18a;Ribosomal protein L18a/LX;
Q99170	>sp|Q99170|GRP78_YARLI 78 kDa glucose-regulated protein homolog OS=Yarrowia lipolytica (strain CLIB 122 / E 150) GN=KAR2 PE=3 SV=1	1	0.00503031	_TYTPEEISAMILTK(ac)MK_	TYTPEEISAMILTK(1)MK	159	0.52216	59.345	PEEISAMILTKMKDIAQDYLG	........L.K..........	extracellular	gene expression;organic substance biosynthetic process;biosynthetic process;macromolecule biosynthetic process;cellular macromolecule metabolic process;cellular process;biological_process;cellular macromolecule biosynthetic process;metabolic process;organ	molecular_function;structural molecule activity;structural constituent of ribosome;	cell;cellular_component;intracellular;cytoplasmic part;cytoplasm;intracellular non-membrane-bounded organelle;organelle;macromolecular complex;non-membrane-bounded organelle;ribonucleoprotein complex;cell part;intracellular organelle;intracellular part;ri	K02882	RP-L18Ae:large subunit ribosomal protein L18Ae;	Ribosome - Yarrowia lipolytica ;	IPR028877;IPR023573;	50S ribosomal protein L18Ae/60S ribosomal protein L20 and L18a;Ribosomal protein L18a/LX;
Q6C9X9	>tr|Q6C9X9|Q6C9X9_YARLI YALI0D07480p OS=Yarrowia lipolytica (strain CLIB 122 / E 150) GN=YALI0_D07480g PE=4 SV=1	1	6.32993e-05	_VQSQSDLDK(ac)IAGCK_	VQSQSDLDK(1)IAGCK	47	-1.6835	92.939	IKVQSQSDLDKIAGCKKLDGS	........L.K..........	extracellular	gene expression;organic substance biosynthetic process;biosynthetic process;macromolecule biosynthetic process;cellular macromolecule metabolic process;cellular process;biological_process;cellular macromolecule biosynthetic process;metabolic process;organ	molecular_function;structural molecule activity;structural constituent of ribosome;	cell;cellular_component;intracellular;cytoplasmic part;cytoplasm;intracellular non-membrane-bounded organelle;organelle;macromolecular complex;non-membrane-bounded organelle;ribonucleoprotein complex;cell part;intracellular organelle;intracellular part;ri	K02882	RP-L18Ae:large subunit ribosomal protein L18Ae;	Ribosome - Yarrowia lipolytica ;	IPR028877;IPR023573;	50S ribosomal protein L18Ae/60S ribosomal protein L20 and L18a;Ribosomal protein L18a/LX;
Q6C0X4	>tr|Q6C0X4|Q6C0X4_YARLI YALI0F20988p OS=Yarrowia lipolytica (strain CLIB 122 / E 150) GN=YALI0_F20988g PE=3 SV=1	1	1.25647e-10	_YYLNK(ac)LLEDQFK_	YYLNK(1)LLEDQFK	412	1.0234	129.74	YVWETRYYLNKLLEDQFKIDQ	........L.K..........	mitochondria	gene expression;organic substance biosynthetic process;biosynthetic process;macromolecule biosynthetic process;cellular macromolecule metabolic process;cellular process;biological_process;cellular macromolecule biosynthetic process;metabolic process;organ	molecular_function;structural molecule activity;structural constituent of ribosome;	cell;cellular_component;intracellular;cytoplasmic part;cytoplasm;intracellular non-membrane-bounded organelle;organelle;macromolecular complex;non-membrane-bounded organelle;ribonucleoprotein complex;cell part;intracellular organelle;intracellular part;ri	K02882	RP-L18Ae:large subunit ribosomal protein L18Ae;	Ribosome - Yarrowia lipolytica ;	IPR028877;IPR023573;	50S ribosomal protein L18Ae/60S ribosomal protein L20 and L18a;Ribosomal protein L18a/LX;
Q6C6W8	>tr|Q6C6W8|Q6C6W8_YARLI YALI0E05643p OS=Yarrowia lipolytica (strain CLIB 122 / E 150) GN=YALI0_E05643g PE=3 SV=1	1	0.00257826	_NFLSK(ac)FR_	NFLSK(1)FR	40	0.34221	87.754	PVFQAKNFLSKFRLDGKVAIV	........L.K..........	cytosol	gene expression;organic substance biosynthetic process;biosynthetic process;macromolecule biosynthetic process;cellular macromolecule metabolic process;cellular process;biological_process;cellular macromolecule biosynthetic process;metabolic process;organ	molecular_function;structural molecule activity;structural constituent of ribosome;	cell;cellular_component;intracellular;cytoplasmic part;cytoplasm;intracellular non-membrane-bounded organelle;organelle;macromolecular complex;non-membrane-bounded organelle;ribonucleoprotein complex;cell part;intracellular organelle;intracellular part;ri	K02882	RP-L18Ae:large subunit ribosomal protein L18Ae;	Ribosome - Yarrowia lipolytica ;	IPR028877;IPR023573;	50S ribosomal protein L18Ae/60S ribosomal protein L20 and L18a;Ribosomal protein L18a/LX;
Q6C7V2	>tr|Q6C7V2|Q6C7V2_YARLI YALI0D25102p OS=Yarrowia lipolytica (strain CLIB 122 / E 150) GN=YALI0_D25102g PE=4 SV=2	1	0.00138947	_QQCLEK(ac)ALAICR_	QQCLEK(1)ALAICR	41	-0.7752	72.29	HKPLRQQCLEKALAICRQSTR	........L.K..........	nuclear	gene expression;organic substance biosynthetic process;biosynthetic process;macromolecule biosynthetic process;cellular macromolecule metabolic process;cellular process;biological_process;cellular macromolecule biosynthetic process;metabolic process;organ	molecular_function;structural molecule activity;structural constituent of ribosome;	cell;cellular_component;intracellular;cytoplasmic part;cytoplasm;intracellular non-membrane-bounded organelle;organelle;macromolecular complex;non-membrane-bounded organelle;ribonucleoprotein complex;cell part;intracellular organelle;intracellular part;ri	K02882	RP-L18Ae:large subunit ribosomal protein L18Ae;	Ribosome - Yarrowia lipolytica ;	IPR028877;IPR023573;	50S ribosomal protein L18Ae/60S ribosomal protein L20 and L18a;Ribosomal protein L18a/LX;
Q6C109	>tr|Q6C109|Q6C109_YARLI YALI0F20218p OS=Yarrowia lipolytica (strain CLIB 122 / E 150) GN=YALI0_F20218g PE=3 SV=1	1	0.00957188	_ASLEK(ac)QMAVK_	ASLEK(1)QMAVK	1002	0.85147	65.719	KCEKSKASLEKQMAVKDYETK	........L.K..........	cytosol	gene expression;organic substance biosynthetic process;biosynthetic process;macromolecule biosynthetic process;cellular macromolecule metabolic process;cellular process;biological_process;cellular macromolecule biosynthetic process;metabolic process;organ	molecular_function;structural molecule activity;structural constituent of ribosome;	cell;cellular_component;intracellular;cytoplasmic part;cytoplasm;intracellular non-membrane-bounded organelle;organelle;macromolecular complex;non-membrane-bounded organelle;ribonucleoprotein complex;cell part;intracellular organelle;intracellular part;ri	K02882	RP-L18Ae:large subunit ribosomal protein L18Ae;	Ribosome - Yarrowia lipolytica ;	IPR028877;IPR023573;	50S ribosomal protein L18Ae/60S ribosomal protein L20 and L18a;Ribosomal protein L18a/LX;
F2Z620	>tr|F2Z620|F2Z620_YARLI Signal recognition particle subunit SRP72 OS=Yarrowia lipolytica (strain CLIB 122 / E 150) GN=YALI0_E34309g PE=3 SV=1	1	6.08363e-05	_HAELAK(ac)VLETAQK_	HAELAK(1)VLETAQK	87	0.28457	103.83	YRQGKHAELAKVLETAQKDTR	........L.K..........	nuclear	regulation of gene expression;gene expression;nitrogen compound metabolic process;organic substance biosynthetic process;cellular aromatic compound metabolic process;regulation of nitrogen compound metabolic process;regulation of RNA metabolic process;nuc	molecular_function;binding;cation binding;ion binding;transition metal ion binding;metal ion binding;zinc ion binding;	intracellular;organelle;membrane-bounded organelle;cell part;cell;intracellular organelle;intracellular part;cellular_component;intracellular membrane-bounded organelle;nucleus;				IPR019786;IPR012921;IPR003618;IPR013083;IPR017890;IPR011011;	Zinc finger, PHD-type, conserved site;Spen paralogue and orthologue SPOC, C-terminal;Transcription elongation factor S-II, central domain;Zinc finger, RING/FYVE/PHD-type;Transcription elongation factor S-IIM;Zinc finger, FYVE/PHD-type;
Q6BZY5	>tr|Q6BZY5|Q6BZY5_YARLI YALI0F29909p OS=Yarrowia lipolytica (strain CLIB 122 / E 150) GN=YALI0_F29909g PE=4 SV=1	1	0.0328827	_GSHDQLVK(ac)EASK_	GSHDQLVK(1)EASK	420	0.72465	48.405	AAKGSHDQLVKEASKYINQAQ	........L.K..........	extracellular	biological_process;single-organism metabolic process;cellular process;metabolic process;organic substance metabolic process;cellular metabolic process;cellular aldehyde metabolic process;	molecular_function;oxidoreductase activity, acting on the aldehyde or oxo group of = donors;oxidoreductase activity, acting on the aldehyde or oxo group of = donors, NAD or NADP as acceptor;oxidoreductase activity;catalytic activity;aldehyde dehydrogenase		K00128	E1.2.1.3:aldehyde dehydrogenase (NAD+) [EC:1.2.1.3];E1.2.1.3:aldehyde dehydrogenase (NAD+) [EC:1.2.1.3];E1.2.1.3:aldehyde dehydrogenase (NAD+) [EC:1.2.1.3];E1.2.1.3:aldehyde dehydrogenase (NAD+) [EC:1.2.1.3];E1.2.1.3:aldehyde dehydrogenase (NAD+) [EC:1.2.	Metabolic pathways - Yarrowia lipolytica ;Biosynthesis of secondary metabolites - Yarrowia lipolytica ;Biosynthesis of antibiotics - Yarrowia lipolytica ;Glycolysis / Gluconeogenesis - Yarrowia lipolytica ;Pyruvate metabolism - Yarrowia lipolytica ;Argini	IPR015590;IPR016160;IPR016162;IPR016161;IPR016163;IPR029510;	Aldehyde dehydrogenase domain;Aldehyde dehydrogenase, cysteine active site;Aldehyde dehydrogenase N-terminal domain;Aldehyde/histidinol dehydrogenase;Aldehyde dehydrogenase, C-terminal;Aldehyde dehydrogenase, glutamic acid active site;
Q6C1W7	>tr|Q6C1W7|Q6C1W7_YARLI YALI0F12815p OS=Yarrowia lipolytica (strain CLIB 122 / E 150) GN=YALI0_F12815g PE=4 SV=1	1	2.28225e-05	_EQADLSK(ac)IAPDGGAR_	EQADLSK(1)IAPDGGAR	145	0.35019	99.344	PVKREQADLSKIAPDGGARHA	........L.K..........	nuclear		molecular_function;oxidoreductase activity;catalytic activity;oxidoreductase activity, acting on the CH-CH group of donors;acyl-CoA dehydrogenase activity;nucleoside phosphate binding;coenzyme binding;cofactor binding;nucleotide binding;anion binding;hete		K00252	GCDH:glutaryl-CoA dehydrogenase [EC:1.3.8.6];GCDH:glutaryl-CoA dehydrogenase [EC:1.3.8.6];GCDH:glutaryl-CoA dehydrogenase [EC:1.3.8.6];GCDH:glutaryl-CoA dehydrogenase [EC:1.3.8.6];GCDH:glutaryl-CoA dehydrogenase [EC:1.3.8.6];	Metabolic pathways - Yarrowia lipolytica ;Biosynthesis of antibiotics - Yarrowia lipolytica ;Tryptophan metabolism - Yarrowia lipolytica ;Lysine degradation - Yarrowia lipolytica ;Fatty acid degradation - Yarrowia lipolytica ;	IPR009075;IPR009100;IPR006091;IPR013786;	Acyl-CoA dehydrogenase/oxidase C-terminal;Acyl-CoA dehydrogenase/oxidase, N-terminal and middle domain;Acyl-CoA oxidase/dehydrogenase, central domain;Acyl-CoA dehydrogenase/oxidase, N-terminal;
Q6CBS7	>sp|Q6CBS7|RL17_YARLI 60S ribosomal protein L17 OS=Yarrowia lipolytica (strain CLIB 122 / E 150) GN=RPL17 PE=3 SV=1	1	1.83477e-42	_GWNLQK(ac)ALAYLDQVTDHKR_	GWNLQK(1)ALAYLDQVTDHKR	43	0.26557	170.11	AGAIRGWNLQKALAYLDQVTD	........L.K..........	nuclear				K01011	TST:thiosulfate/3-mercaptopyruvate sulfurtransferase [EC:2.8.1.1 2.8.1.2];TST:thiosulfate/3-mercaptopyruvate sulfurtransferase [EC:2.8.1.1 2.8.1.2];TST:thiosulfate/3-mercaptopyruvate sulfurtransferase [EC:2.8.1.1 2.8.1.2];TST:thiosulfate/3-mercaptopyruvat	Metabolic pathways - Yarrowia lipolytica ;Cysteine and methionine metabolism - Yarrowia lipolytica ;Sulfur metabolism - Yarrowia lipolytica ;Sulfur relay system - Yarrowia lipolytica ;	IPR001763;	Rhodanese-like domain;
Q6CE89	>tr|Q6CE89|Q6CE89_YARLI YALI0B17622p OS=Yarrowia lipolytica (strain CLIB 122 / E 150) GN=YALI0_B17622g PE=4 SV=2	1	0.00653733	_GLLSK(ac)IDIK_	GLLSK(1)IDIK	245	0.86721	69.275	WQIIRRGLLSKIDIKHHPELY	........L.K..........	cytosol	nitrogen compound metabolic process;purine ribonucleoside biosynthetic process;phosphate-containing compound metabolic process;phosphorus metabolic process;purine ribonucleoside metabolic process;cellular nitrogen compound metabolic process;nucleoside pho	molecular_function;kinase activity;catalytic activity;nucleoside kinase activity;transferase activity;transferase activity, transferring phosphorus-containing groups;nucleobase-containing compound kinase activity;adenosine kinase activity;phosphotransfera		K00856	E2.7.1.20:adenosine kinase [EC:2.7.1.20];E2.7.1.20:adenosine kinase [EC:2.7.1.20];	Metabolic pathways - Yarrowia lipolytica ;Purine metabolism - Yarrowia lipolytica ;	IPR001805;IPR029056;IPR011611;IPR002173;	Adenosine kinase;Ribokinase-like;Carbohydrate kinase PfkB;Carbohydrate/puine kinase, PfkB, conserved site;
Q6CIA2	>tr|Q6CIA2|Q6CIA2_YARLI YALI0A00264p OS=Yarrowia lipolytica (strain CLIB 122 / E 150) GN=YALI0_A00264g PE=3 SV=1	1	0.0365991	_AIENNSDLLTK(ac)TLR_	AIENNSDLLTK(1)TLR	1039	2.6931	43.592	AIENNSDLLTKTLRRPLRKEG	........L.K..........	cytosol	nitrogen compound metabolic process;purine ribonucleoside biosynthetic process;phosphate-containing compound metabolic process;phosphorus metabolic process;purine ribonucleoside metabolic process;cellular nitrogen compound metabolic process;nucleoside pho	molecular_function;kinase activity;catalytic activity;nucleoside kinase activity;transferase activity;transferase activity, transferring phosphorus-containing groups;nucleobase-containing compound kinase activity;adenosine kinase activity;phosphotransfera		K00856	E2.7.1.20:adenosine kinase [EC:2.7.1.20];E2.7.1.20:adenosine kinase [EC:2.7.1.20];	Metabolic pathways - Yarrowia lipolytica ;Purine metabolism - Yarrowia lipolytica ;	IPR001805;IPR029056;IPR011611;IPR002173;	Adenosine kinase;Ribokinase-like;Carbohydrate kinase PfkB;Carbohydrate/puine kinase, PfkB, conserved site;
Q6CFN8	>tr|Q6CFN8|Q6CFN8_YARLI YALI0B05302p OS=Yarrowia lipolytica (strain CLIB 122 / E 150) GN=YALI0_B05302g PE=4 SV=1	1	4.66585e-08	_ELAK(ac)THDLAIAPPTEEEAK_	ELAK(1)THDLAIAPPTEEEAK	272	0.72674	98.169	KFNAHKKELAKTHDLAIAPPT	........L.K..........	mitochondria	organonitrogen compound catabolic process;organonitrogen compound metabolic process;nitrogen compound metabolic process;organic substance catabolic process;heterocycle catabolic process;cellular nitrogen compound catabolic process;cellular process;allanto	molecular_function;hydrolase activity;hydrolase activity, acting on carbon-nitrogen (but not peptide) = bonds;hydrolase activity, acting on carbon-nitrogen (but not peptide) = bonds, in cyclic amides;catalytic activity;allantoinase activity;binding;cation		K01466	allB:allantoinase [EC:3.5.2.5];allB:allantoinase [EC:3.5.2.5];	Metabolic pathways - Yarrowia lipolytica ;Purine metabolism - Yarrowia lipolytica ;	IPR006680;IPR002195;IPR017593;IPR011059;	Amidohydrolase 1;Dihydroorotase, conserved site;Allantoinase;Metal-dependent hydrolase, composite domain;
Q6C8T1	>tr|Q6C8T1|Q6C8T1_YARLI YALI0D17204p OS=Yarrowia lipolytica (strain CLIB 122 / E 150) GN=YALI0_D17204g PE=3 SV=1	1	0.00772136	_VLVK(ac)VHPEGK_	VLVK(1)VHPEGK	85	0.25471	66.664	KIMGKQKVLVKVHPEGKYVVD	........L.K..........	cytoskeleton	organonitrogen compound catabolic process;organonitrogen compound metabolic process;nitrogen compound metabolic process;organic substance catabolic process;heterocycle catabolic process;cellular nitrogen compound catabolic process;cellular process;allanto	molecular_function;hydrolase activity;hydrolase activity, acting on carbon-nitrogen (but not peptide) = bonds;hydrolase activity, acting on carbon-nitrogen (but not peptide) = bonds, in cyclic amides;catalytic activity;allantoinase activity;binding;cation		K01466	allB:allantoinase [EC:3.5.2.5];allB:allantoinase [EC:3.5.2.5];	Metabolic pathways - Yarrowia lipolytica ;Purine metabolism - Yarrowia lipolytica ;	IPR006680;IPR002195;IPR017593;IPR011059;	Amidohydrolase 1;Dihydroorotase, conserved site;Allantoinase;Metal-dependent hydrolase, composite domain;
Q6C9Y6	>sp|Q6C9Y6|EFGM_YARLI Elongation factor G, mitochondrial OS=Yarrowia lipolytica (strain CLIB 122 / E 150) GN=MEF1 PE=3 SV=1	1	0.0266123	_GEFSLEFSHYAPCSPHLQK(ac)ELVDAHQK_	GEFSLEFSHYAPCSPHLQK(1)ELVDAHQK	747	0.38997	52.97	HYAPCSPHLQKELVDAHQKKL	........L.K..........	cytosol,mitochondria	nitrogen compound metabolic process;organic substance biosynthetic process;aspartate family amino acid biosynthetic process;small molecule biosynthetic process;aspartate family amino acid metabolic process;oxoacid metabolic process;small molecule metaboli	molecular_function;cofactor binding;anion binding;binding;ion binding;pyridoxal phosphate binding;carbon-oxygen lyase activity;carbon-oxygen lyase activity, acting on phosphates;catalytic activity;lyase activity;threonine synthase activity;		K01733	thrC:threonine synthase [EC:4.2.3.1];thrC:threonine synthase [EC:4.2.3.1];thrC:threonine synthase [EC:4.2.3.1];thrC:threonine synthase [EC:4.2.3.1];thrC:threonine synthase [EC:4.2.3.1];	Metabolic pathways - Yarrowia lipolytica ;Biosynthesis of secondary metabolites - Yarrowia lipolytica ;Biosynthesis of amino acids - Yarrowia lipolytica ;Glycine, serine and threonine metabolism - Yarrowia lipolytica ;Vitamin B6 metabolism - Yarrowia lipo	IPR004450;IPR000634;IPR029144;IPR001926;	Threonine synthase-like;Serine/threonine dehydratase, pyridoxal-phosphate-binding site;Threonine synthase, N-terminal;Tryptophan synthase beta subunit-like PLP-dependent enzyme;
Q6CH57	>tr|Q6CH57|Q6CH57_YARLI YALI0A12155p OS=Yarrowia lipolytica (strain CLIB 122 / E 150) GN=YALI0_A12155g PE=4 SV=1	1	0.00108999	_VSQYSLIK(ac)DVR_	VSQYSLIK(1)DVR	125	-1.7656	78.324	HFKVSQYSLIKDVRKFVRSPK	........L.K..........	mitochondria				K12604	CNOT1:CCR4-NOT transcription complex subunit 1;	RNA degradation - Yarrowia lipolytica ;	IPR007196;IPR024557;	CCR4-Not complex component, Not1, C-terminal;CCR4-Not complex, Not1 subunit, domain of unknown function DUF3819;
Q6C127	>tr|Q6C127|Q6C127_YARLI YALI0F19756p OS=Yarrowia lipolytica (strain CLIB 122 / E 150) GN=YALI0_F19756g PE=4 SV=1	1	7.86006e-08	_YLDK(ac)FDLVQNR_	YLDK(1)FDLVQNR	170	0.22893	129.82	YVTNADRYLDKFDLVQNRDFQ	........L.K..........	nuclear				K12604	CNOT1:CCR4-NOT transcription complex subunit 1;	RNA degradation - Yarrowia lipolytica ;	IPR007196;IPR024557;	CCR4-Not complex component, Not1, C-terminal;CCR4-Not complex, Not1 subunit, domain of unknown function DUF3819;
Q6C211	>tr|Q6C211|Q6C211_YARLI Adenosylhomocysteinase OS=Yarrowia lipolytica (strain CLIB 122 / E 150) GN=YALI0_F11759g PE=3 SV=1	1	0.00135185	_SGPFEVGVHVLPK(ac)ILDEEVAR_	SGPFEVGVHVLPK(1)ILDEEVAR	405	2.3587	67.668	PFEVGVHVLPKILDEEVARLH	........L.K..........	cytosol	gene expression;organic substance biosynthetic process;biosynthetic process;macromolecule biosynthetic process;cellular macromolecule metabolic process;cellular process;biological_process;cellular macromolecule biosynthetic process;metabolic process;organ	molecular_function;structural molecule activity;structural constituent of ribosome;	cell;cellular_component;intracellular;cytoplasmic part;cytoplasm;intracellular non-membrane-bounded organelle;organelle;macromolecular complex;non-membrane-bounded organelle;ribonucleoprotein complex;cell part;intracellular organelle;intracellular part;ri	K02946	RP-S10:small subunit ribosomal protein S10;	Ribosome - Yarrowia lipolytica ;	IPR027486;IPR001848;	Ribosomal protein S10 domain;Ribosomal protein S10;
Q6C0F7	>tr|Q6C0F7|Q6C0F7_YARLI YALI0F25113p OS=Yarrowia lipolytica (strain CLIB 122 / E 150) GN=YALI0_F25113g PE=4 SV=1	1	4.26402e-06	_VSDASDSHLEK(ac)LLPK_	VSDASDSHLEK(1)LLPK	172	0.19933	111.07	VSDASDSHLEKLLPKIIGIEI	........L.K..........	cytosol		molecular_function;binding;cation binding;ion binding;transition metal ion binding;metal ion binding;zinc ion binding;					IPR004457;	Zinc finger, ZPR1-type;
Q6C4G4	>tr|Q6C4G4|Q6C4G4_YARLI YALI0E27005p OS=Yarrowia lipolytica (strain CLIB 122 / E 150) GN=YALI0_E27005g PE=4 SV=1	1	0.00212181	_GLLDK(ac)FGEK_	GLLDK(1)FGEK	44	-0.36374	77.662	AYKVTKGLLDKFGEKRVVDTP	........L.K..........	cytosol	nitrogen compound metabolic process;cellular aromatic compound metabolic process;organic substance biosynthetic process;small molecule metabolic process;cellular nitrogen compound metabolic process;single-organism metabolic process;nucleobase biosynthetic	molecular_function;hydrolase activity;hydrolase activity, acting on carbon-nitrogen (but not peptide) = bonds;hydrolase activity, acting on carbon-nitrogen (but not peptide) = bonds, in cyclic amides;catalytic activity;dihydroorotase activity;		K01465	URA4:dihydroorotase [EC:3.5.2.3];URA4:dihydroorotase [EC:3.5.2.3];	Metabolic pathways - Yarrowia lipolytica ;Pyrimidine metabolism - Yarrowia lipolytica ;	IPR006680;IPR004721;IPR002195;	Amidohydrolase 1;Dihydroorotase homodimeric type;Dihydroorotase, conserved site;
Q6C7B1	>tr|Q6C7B1|Q6C7B1_YARLI YALI0E02244p OS=Yarrowia lipolytica (strain CLIB 122 / E 150) GN=YALI0_E02244g PE=3 SV=1	1	0.0216596	_FEWDLSK(ac)LDK_	FEWDLSK(1)LDK	193	-2.3696	51.286	KTTKFEWDLSKLDKLIEGETI	........L.K..........	cytosol		molecular_function;tRNA (adenine) methyltransferase activity;methyltransferase activity;tRNA methyltransferase activity;S-adenosylmethionine-dependent methyltransferase activity;catalytic activity;transferase activity;RNA methyltransferase activity;transf	intracellular;organelle;membrane-bounded organelle;cell part;cell;intracellular organelle;intracellular part;cellular_component;intracellular membrane-bounded organelle;nucleus;protein complex;cytoplasmic part;catalytic complex;cytoplasm;macromolecular co				IPR029063;IPR014816;	S-adenosyl-L-methionine-dependent methyltransferase;tRNA (1-methyladenosine) methyltransferase catalytic subunit Gcd14;
Q6CAL0	>tr|Q6CAL0|Q6CAL0_YARLI YALI0D01892p OS=Yarrowia lipolytica (strain CLIB 122 / E 150) GN=YALI0_D01892g PE=4 SV=1	1	0.00133836	_VCLVK(ac)EVVPLK_	VCLVK(1)EVVPLK	260	-2.0605	77.541	TEQRNRVCLVKEVVPLKHKTY	........L.K..........	nuclear
Q6CA42	>tr|Q6CA42|Q6CA42_YARLI YALI0D06061p OS=Yarrowia lipolytica (strain CLIB 122 / E 150) GN=YALI0_D06061g PE=4 SV=1	1	0.0250289	_ELQK(ac)EVFDK_	ELQK(1)EVFDK	349	3.2054	51.445	RAEMNDKELQKEVFDKTKLMV	........L.K..........	plasma membrane
Q6C098	>tr|Q6C098|Q6C098_YARLI Succinyl-CoA:3-ketoacid-coenzyme A transferase OS=Yarrowia lipolytica (strain CLIB 122 / E 150) GN=YALI0_F26587g PE=3 SV=1	1	0.000116286	_GLSK(ac)LLENGQISK_	GLSK(1)LLENGQISK	86	0.52052	94.673	NCGIEGKGLSKLLENGQISKF	........L.K..........	mitochondria
Q6C354	>sp|Q6C354|PRPD_YARLI 2-methylcitrate dehydratase, mitochondrial OS=Yarrowia lipolytica (strain CLIB 122 / E 150) GN=PDH1 PE=1 SV=1	1	0.000110289	_REEGTPVLLEK(ac)FAR_	REEGTPVLLEK(1)FAR	479	1.3709	93.348	REEGTPVLLEKFARHLRGRFP	........L.K..........	mitochondria		molecular_function;binding;heterocyclic compound binding;organic cyclic compound binding;nucleic acid binding;cation binding;ion binding;transition metal ion binding;metal ion binding;zinc ion binding;	cell part;cell;cellular_component;intracellular;				IPR013087;IPR015880;IPR007087;	Zinc finger C2H2-type/integrase DNA-binding domain;Zinc finger, C2H2-like;Zinc finger, C2H2;
Q6CDH0	>sp|Q6CDH0|NACA_YARLI Nascent polypeptide-associated complex subunit alpha OS=Yarrowia lipolytica (strain CLIB 122 / E 150) GN=EGD2 PE=3 SV=1	1	0.000288867	_LNLQK(ac)VEGITR_	LNLQK(1)VEGITR	44	0.59631	89.301	RALISKLNLQKVEGITRVVLK	........L.K..........	cytosol,nuclear		molecular_function;binding;heterocyclic compound binding;organic cyclic compound binding;nucleic acid binding;cation binding;ion binding;transition metal ion binding;metal ion binding;zinc ion binding;	cell part;cell;cellular_component;intracellular;				IPR013087;IPR015880;IPR007087;	Zinc finger C2H2-type/integrase DNA-binding domain;Zinc finger, C2H2-like;Zinc finger, C2H2;
Q6CFH9	>tr|Q6CFH9|Q6CFH9_YARLI YALI0B06831p OS=Yarrowia lipolytica (strain CLIB 122 / E 150) GN=YALI0_B06831g PE=4 SV=1	1	9.20857e-66	_VNQEIGDLQK(ac)TLENIESAR_	VNQEIGDLQK(1)TLENIESAR	122	1.6125	205.78	KVNQEIGDLQKTLENIESARP	........L.K..........	mitochondria							IPR013078;IPR019481;IPR029033;	Histidine phosphatase superfamily, clade-1;Transcription factor TFIIIC, tau55-related;Histidine phosphatase superfamily;
Q6C4X4	>tr|Q6C4X4|Q6C4X4_YARLI YALI0E22979p OS=Yarrowia lipolytica (strain CLIB 122 / E 150) GN=YALI0_E22979g PE=4 SV=1	1	0.0042524	_NLGK(ac)FLYIIK_	NLGK(1)FLYIIK	200	0.38581	68.657	EFYEKDKNLGKFLYIIKDAPV	........L.K..........	cytosol,nuclear							IPR005493;	Ribonuclease E inhibitor RraA/Dimethylmenaquinone methyltransferase;
Q99170	>sp|Q99170|GRP78_YARLI 78 kDa glucose-regulated protein homolog OS=Yarrowia lipolytica (strain CLIB 122 / E 150) GN=KAR2 PE=3 SV=1	1	0.00207489	_DNNLLGK(ac)FELK_	DNNLLGK(1)FELK	488	0.27203	73.346	TMSKDNNLLGKFELKGIPPAP	........L.K..........	extracellular							IPR008462;	CsbD-like;
P29407	>sp|P29407|PGK_YARLI Phosphoglycerate kinase OS=Yarrowia lipolytica (strain CLIB 122 / E 150) GN=PGK1 PE=3 SV=1	1	0.0027559	_YSLKPVQAELSK(ac)LLGK_	YSLKPVQAELSK(1)LLGK	86	-0.71601	79.837	SLKPVQAELSKLLGKPVTFLD	........L.K..........	cytosol							IPR008462;	CsbD-like;
Q6CEG2	>tr|Q6CEG2|Q6CEG2_YARLI YALI0B15884p OS=Yarrowia lipolytica (strain CLIB 122 / E 150) GN=YALI0_B15884g PE=4 SV=1	1	0.000151582	_ILHK(ac)MNLLR_	ILHK(1)MNLLR	128	1.8533	99.442	DTNGPQRILHKMNLLRMDFMN	........L.K..........	nuclear		molecular_function;catalytic activity;					IPR001753;IPR018376;IPR029045;	Crotonase superfamily;Enoyl-CoA hydratase/isomerase, conserved site;ClpP/crotonase-like domain;
Q6CEM5	>tr|Q6CEM5|Q6CEM5_YARLI S-adenosylmethionine synthase OS=Yarrowia lipolytica (strain CLIB 122 / E 150) GN=YALI0_B14509g PE=3 SV=1	1	0.0123466	_SEILEK(ac)IIK_	SEILEK(1)IIK	216	0.37797	59.908	TEDLRSEILEKIIKKVIPAKL	........L.K..........	cytosol		molecular_function;catalytic activity;					IPR001753;IPR018376;IPR029045;	Crotonase superfamily;Enoyl-CoA hydratase/isomerase, conserved site;ClpP/crotonase-like domain;
Q6C0H1	>tr|Q6C0H1|Q6C0H1_YARLI YALI0F24739p OS=Yarrowia lipolytica (strain CLIB 122 / E 150) GN=YALI0_F24739g PE=4 SV=1	1	0.00151696	_GAPLAK(ac)VVFR_	GAPLAK(1)VVFR	60	-0.29158	80.755	HDPGRGAPLAKVVFRDPYKYK	........L.K..........	mitochondria		molecular_function;catalytic activity;					IPR001753;IPR018376;IPR029045;	Crotonase superfamily;Enoyl-CoA hydratase/isomerase, conserved site;ClpP/crotonase-like domain;
Q6CEZ3	>tr|Q6CEZ3|Q6CEZ3_YARLI YALI0B11682p OS=Yarrowia lipolytica (strain CLIB 122 / E 150) GN=YALI0_B11682g PE=4 SV=1	1	0.0082351	_IEILAK(ac)AR_	IEILAK(1)AR	319	0.25393	68.224	YSNTRIEILAKARGQFKKRST	........L.K..........	cytoskeleton							IPR007009;	SHQ1 protein;
Q6C3H7	>tr|Q6C3H7|Q6C3H7_YARLI Catalase OS=Yarrowia lipolytica (strain CLIB 122 / E 150) GN=YALI0_E34749g PE=3 SV=1	1	8.13011e-16	_YSILDLTK(ac)VWSHK_	YSILDLTK(1)VWSHK	293	-1.14	142.83	KFRYSILDLTKVWSHKEFPLR	........L.K..........	cytosol	nitrogen compound metabolic process;purine nucleoside triphosphate catabolic process;purine nucleoside triphosphate metabolic process;nucleoside triphosphate catabolic process;ribonucleoside triphosphate catabolic process;phosphate-containing compound met	purine ribonucleotide binding;anion binding;ribonucleotide binding;small molecule binding;ion binding;ribonucleoside binding;purine ribonucleoside triphosphate binding;carbohydrate derivative binding;adenyl ribonucleotide binding;nucleoside phosphate bind	membrane;intrinsic to membrane;cellular_component;membrane part;integral to membrane;				IPR023299;IPR023214;IPR001757;IPR018303;IPR006544;IPR008250;	P-type ATPase, cytoplasmic domain N;HAD-like domain;P-type ATPase;P-type ATPase, phosphorylation site;P-type ATPase, subfamily V;P-type ATPase, A domain;
Q6C9Q2	>tr|Q6C9Q2|Q6C9Q2_YARLI YALI0D09229p OS=Yarrowia lipolytica (strain CLIB 122 / E 150) GN=YALI0_D09229g PE=4 SV=1	1	0.000382573	_VDELIK(ac)EIR_	VDELIK(1)EIR	150	0.62606	93.096	QVQKRVDELIKEIRVIHKKAL	........L.K..........	cytosol	single-organism transport;biological_process;single-organism process;transport;establishment of localization;organic substance transport;localization;carbohydrate transport;nitrogen compound transport;carbohydrate derivative transport;organophosphate este	anion transmembrane transporter activity;molecular_function;transporter activity;ion transmembrane transporter activity;substrate-specific transmembrane transporter activity;transmembrane transporter activity;substrate-specific transporter activity;nucleo	vesicle membrane;membrane-bounded vesicle;cell;cytoplasmic vesicle;cellular_component;vesicle;intracellular membrane-bounded organelle;intracellular;cytoplasmic part;cytoplasm;cytoplasmic vesicle part;membrane;organelle;organelle membrane;intracellular or				IPR004689;IPR013657;	UDP-galactose transporter;UAA transporter;
Q6C647	>tr|Q6C647|Q6C647_YARLI YALI0E12485p OS=Yarrowia lipolytica (strain CLIB 122 / E 150) GN=YALI0_E12485g PE=4 SV=1	1	0.00291241	_NLSK(ac)QLVLESFAR_	NLSK(1)QLVLESFAR	397	-0.30056	64.104	KLVFIGKNLSKQLVLESFARF	........L.K..........	cytosol	macromolecule localization;cellular macromolecule localization;cellular process;single-organism process;single-organism cellular process;intracellular transport;protein transport;establishment of localization;establishment of protein localization;cellular	molecular_function;transporter activity;substrate-specific transporter activity;protein transporter activity;	intracellular;protein complex;cytoplasmic part;cytoplasm;membrane;macromolecular complex;coated membrane;cell part;cell;intracellular part;membrane part;cellular_component;membrane coat;				IPR002553;IPR011989;IPR016024;	Clathrin/coatomer adaptor, adaptin-like, N-terminal;Armadillo-like helical;Armadillo-type fold;
Q6C2Q5	>tr|Q6C2Q5|Q6C2Q5_YARLI Acetyl-coenzyme A synthetase OS=Yarrowia lipolytica (strain CLIB 122 / E 150) GN=YALI0_F05962g PE=3 SV=1	1	0.00136516	_NVIIVDDLPK(ac)TR_	NVIIVDDLPK(1)TR	611	-0.55388	74.987	KNVIIVDDLPKTRSGKIMRRI	........L.K..........	cytosol	macromolecule localization;cellular macromolecule localization;cellular process;single-organism process;single-organism cellular process;intracellular transport;protein transport;establishment of localization;establishment of protein localization;cellular	molecular_function;transporter activity;substrate-specific transporter activity;protein transporter activity;	intracellular;protein complex;cytoplasmic part;cytoplasm;membrane;macromolecular complex;coated membrane;cell part;cell;intracellular part;membrane part;cellular_component;membrane coat;				IPR002553;IPR011989;IPR016024;	Clathrin/coatomer adaptor, adaptin-like, N-terminal;Armadillo-like helical;Armadillo-type fold;
Q6C4S9	>tr|Q6C4S9|Q6C4S9_YARLI YALI0E24013p OS=Yarrowia lipolytica (strain CLIB 122 / E 150) GN=YALI0_E24013g PE=3 SV=2	1	0.00096227	_LGK(ac)TLYDEFVK_	LGK(1)TLYDEFVK	316	0.073468	78.903	AVEPSPARLGKTLYDEFVKRD	........L.K..........	mitochondria		molecular_function;binding;heterocyclic compound binding;RNA binding;organic cyclic compound binding;nucleic acid binding;translation factor activity, nucleic acid binding;translation initiation factor activity;		K03236	EIF1A:translation initiation factor 1A;	RNA transport - Yarrowia lipolytica ;	IPR018104;IPR006196;IPR001253;IPR012340;	Translation initiation factor 1A (eIF-1A), conserved site;RNA-binding domain, S1, IF1 type;Translation initiation factor 1A (eIF-1A);Nucleic acid-binding, OB-fold;
Q6CE71	>tr|Q6CE71|Q6CE71_YARLI YALI0B18062p OS=Yarrowia lipolytica (strain CLIB 122 / E 150) GN=YALI0_B18062g PE=4 SV=1	1	4.73814e-05	_VLEK(ac)SSVDLER_	VLEK(1)SSVDLER	172	3.0812	111.26	KLKKKSKVLEKSSVDLERLAA	........L.K..........	nuclear		molecular_function;binding;heterocyclic compound binding;RNA binding;organic cyclic compound binding;nucleic acid binding;translation factor activity, nucleic acid binding;translation initiation factor activity;		K03236	EIF1A:translation initiation factor 1A;	RNA transport - Yarrowia lipolytica ;	IPR018104;IPR006196;IPR001253;IPR012340;	Translation initiation factor 1A (eIF-1A), conserved site;RNA-binding domain, S1, IF1 type;Translation initiation factor 1A (eIF-1A);Nucleic acid-binding, OB-fold;
Q6CEH1	>tr|Q6CEH1|Q6CEH1_YARLI YALI0B15664p OS=Yarrowia lipolytica (strain CLIB 122 / E 150) GN=YALI0_B15664g PE=4 SV=1	1	0.00106121	_VQNSANYMPAEQLHK(ac)VLTK_	VQNSANYMPAEQLHK(1)VLTK	258	-1.1463	65.924	ANYMPAEQLHKVLTKELGQGW	........L.K..........	cytosol,nuclear	gene expression;RNA processing;nitrogen compound metabolic process;cellular aromatic compound metabolic process;RNA metabolic process;cellular macromolecule metabolic process;mRNA metabolic process;nucleic acid metabolic process;cellular process;cellular	purine ribonucleotide binding;anion binding;ribonucleotide binding;small molecule binding;ion binding;ribonucleoside binding;purine ribonucleoside triphosphate binding;carbohydrate derivative binding;adenyl ribonucleotide binding;nucleoside phosphate bind	cell;cellular_component;intracellular;cytoplasmic part;cytoplasm;intracellular non-membrane-bounded organelle;organelle;macromolecular complex;ribonucleoprotein complex;non-membrane-bounded organelle;cell part;intracellular organelle;intracellular part;ri	K12614	DDX6:ATP-dependent RNA helicase DDX6/DHH1 [EC:3.6.4.13];	RNA degradation - Yarrowia lipolytica ;	IPR011545;IPR027417;IPR000629;IPR001650;IPR014014;IPR014001;	DEAD/DEAH box helicase domain;P-loop containing nucleoside triphosphate hydrolase;ATP-dependent RNA helicase DEAD-box, conserved site;Helicase, C-terminal;RNA helicase, DEAD-box type, Q motif;Helicase superfamily 1/2, ATP-binding domain;
Q6CEG8	>tr|Q6CEG8|Q6CEG8_YARLI YALI0B15752p OS=Yarrowia lipolytica (strain CLIB 122 / E 150) GN=YALI0_B15752g PE=3 SV=2	1	0.00215225	_MILDK(ac)LSR_	MILDK(1)LSR	128	-0.14471	82.287	DLRSDRMILDKLSRHKLRPMT	........L.K..........	cytosol	gene expression;RNA processing;nitrogen compound metabolic process;cellular aromatic compound metabolic process;RNA metabolic process;cellular macromolecule metabolic process;mRNA metabolic process;nucleic acid metabolic process;cellular process;cellular	purine ribonucleotide binding;anion binding;ribonucleotide binding;small molecule binding;ion binding;ribonucleoside binding;purine ribonucleoside triphosphate binding;carbohydrate derivative binding;adenyl ribonucleotide binding;nucleoside phosphate bind	cell;cellular_component;intracellular;cytoplasmic part;cytoplasm;intracellular non-membrane-bounded organelle;organelle;macromolecular complex;ribonucleoprotein complex;non-membrane-bounded organelle;cell part;intracellular organelle;intracellular part;ri	K12614	DDX6:ATP-dependent RNA helicase DDX6/DHH1 [EC:3.6.4.13];	RNA degradation - Yarrowia lipolytica ;	IPR011545;IPR027417;IPR000629;IPR001650;IPR014014;IPR014001;	DEAD/DEAH box helicase domain;P-loop containing nucleoside triphosphate hydrolase;ATP-dependent RNA helicase DEAD-box, conserved site;Helicase, C-terminal;RNA helicase, DEAD-box type, Q motif;Helicase superfamily 1/2, ATP-binding domain;
Q6C7U8	>sp|Q6C7U8|PHO85_YARLI Negative regulator of the PHO system OS=Yarrowia lipolytica (strain CLIB 122 / E 150) GN=PHO85 PE=3 SV=1	1	0.0112051	_EISLMK(ac)ELK_	EISLMK(1)ELK	58	-1.1873	60.102	STAIREISLMKELKHENIVTL	........L.K..........	nuclear	biological_process;metabolic process;organic substance metabolic process;macromolecule metabolic process;protein metabolic process;primary metabolic process;proteolysis;	molecular_function;binding;cation binding;ion binding;metal ion binding;peptidase activity, acting on L-amino acid peptides;endopeptidase activity;hydrolase activity;peptidase activity;catalytic activity;metallopeptidase activity;metalloendopeptidase acti					IPR001567;IPR024080;IPR024079;IPR024077;	Peptidase M3A/M3B;Neurolysin/Thimet oligopeptidase, N-terminal;Metallopeptidase, catalytic domain;Neurolysin/Thimet oligopeptidase, domain 2;
Q6CHM8	>tr|Q6CHM8|Q6CHM8_YARLI YALI0A07084p OS=Yarrowia lipolytica (strain CLIB 122 / E 150) GN=YALI0_A07084g PE=3 SV=1	1	0.038837	_DLEK(ac)AEAAHATAK_	DLEK(1)AEAAHATAK	46	-0.23899	44.925	KLKKSNRDLEKAEAAHATAKK	........L.K..........	cytosol	biological_process;metabolic process;organic substance metabolic process;macromolecule metabolic process;protein metabolic process;primary metabolic process;proteolysis;	molecular_function;binding;cation binding;ion binding;metal ion binding;peptidase activity, acting on L-amino acid peptides;endopeptidase activity;hydrolase activity;peptidase activity;catalytic activity;metallopeptidase activity;metalloendopeptidase acti					IPR001567;IPR024080;IPR024079;IPR024077;	Peptidase M3A/M3B;Neurolysin/Thimet oligopeptidase, N-terminal;Metallopeptidase, catalytic domain;Neurolysin/Thimet oligopeptidase, domain 2;
Q6C8M8	>sp|Q6C8M8|ATG26_YARLI Sterol 3-beta-glucosyltransferase OS=Yarrowia lipolytica (strain CLIB 122 / E 150) GN=ATG26 PE=3 SV=3	1	0.00220211	_ALQK(ac)EIFR_	ALQK(1)EIFR	348	-0.66728	81.296	AAHEWVKALQKEIFRAHNQGD	........L.K..........	cytosol	biological_process;metabolic process;organic substance metabolic process;macromolecule metabolic process;protein metabolic process;primary metabolic process;proteolysis;	molecular_function;binding;cation binding;ion binding;metal ion binding;peptidase activity, acting on L-amino acid peptides;endopeptidase activity;hydrolase activity;peptidase activity;catalytic activity;metallopeptidase activity;metalloendopeptidase acti					IPR001567;IPR024080;IPR024079;IPR024077;	Peptidase M3A/M3B;Neurolysin/Thimet oligopeptidase, N-terminal;Metallopeptidase, catalytic domain;Neurolysin/Thimet oligopeptidase, domain 2;
Q6C0F7	>tr|Q6C0F7|Q6C0F7_YARLI YALI0F25113p OS=Yarrowia lipolytica (strain CLIB 122 / E 150) GN=YALI0_F25113g PE=4 SV=1	1	0.00922774	_LLPK(ac)IIGIEIK_	LLPK(1)IIGIEIK	176	-0.35345	64.121	SDSHLEKLLPKIIGIEIKITK	........L.K..........	cytosol	biological_process;metabolic process;organic substance metabolic process;macromolecule metabolic process;protein metabolic process;primary metabolic process;proteolysis;	molecular_function;binding;cation binding;ion binding;metal ion binding;peptidase activity, acting on L-amino acid peptides;endopeptidase activity;hydrolase activity;peptidase activity;catalytic activity;metallopeptidase activity;metalloendopeptidase acti					IPR001567;IPR024080;IPR024079;IPR024077;	Peptidase M3A/M3B;Neurolysin/Thimet oligopeptidase, N-terminal;Metallopeptidase, catalytic domain;Neurolysin/Thimet oligopeptidase, domain 2;
P41929	>sp|P41929|LYC1_YARLI Lysine acetyltransferase OS=Yarrowia lipolytica (strain CLIB 122 / E 150) GN=LYC1 PE=4 SV=2	1	0.0402296	_FLAK(ac)FAK_	FLAK(1)FAK	261	-0.72821	45.952	WHLARAKFLAKFAKVPEPKVF	........L.K..........	cytosol	biological_process;metabolic process;organic substance metabolic process;macromolecule metabolic process;protein metabolic process;primary metabolic process;proteolysis;	molecular_function;binding;cation binding;ion binding;metal ion binding;peptidase activity, acting on L-amino acid peptides;endopeptidase activity;hydrolase activity;peptidase activity;catalytic activity;metallopeptidase activity;metalloendopeptidase acti					IPR001567;IPR024080;IPR024079;IPR024077;	Peptidase M3A/M3B;Neurolysin/Thimet oligopeptidase, N-terminal;Metallopeptidase, catalytic domain;Neurolysin/Thimet oligopeptidase, domain 2;
Q6C074	>sp|Q6C074|COQ4_YARLI Ubiquinone biosynthesis protein COQ4, mitochondrial OS=Yarrowia lipolytica (strain CLIB 122 / E 150) GN=COQ4 PE=3 SV=1	1	0.0200314	_SLDLDK(ac)LR_	SLDLDK(1)LR	105	0.95458	57.59	RMTSKSLDLDKLRNMKVGSIG	........L.K..........	mitochondria	biological_process;metabolic process;organic substance metabolic process;macromolecule metabolic process;protein metabolic process;primary metabolic process;proteolysis;	molecular_function;binding;cation binding;ion binding;metal ion binding;peptidase activity, acting on L-amino acid peptides;endopeptidase activity;hydrolase activity;peptidase activity;catalytic activity;metallopeptidase activity;metalloendopeptidase acti					IPR001567;IPR024080;IPR024079;IPR024077;	Peptidase M3A/M3B;Neurolysin/Thimet oligopeptidase, N-terminal;Metallopeptidase, catalytic domain;Neurolysin/Thimet oligopeptidase, domain 2;
Q6C6W8	>tr|Q6C6W8|Q6C6W8_YARLI YALI0E05643p OS=Yarrowia lipolytica (strain CLIB 122 / E 150) GN=YALI0_E05643g PE=3 SV=1	1	2.10279e-11	_HLSK(ac)SLAAEWAVHNIR_	HLSK(1)SLAAEWAVHNIR	211	0.62158	131.56	ASKAAVKHLSKSLAAEWAVHN	........L.K..........	cytosol	water-soluble vitamin biosynthetic process;nitrogen compound metabolic process;organic substance biosynthetic process;pantothenate metabolic process;water-soluble vitamin metabolic process;small molecule biosynthetic process;oxoacid metabolic process;smal	molecular_function;oxidoreductase activity;oxidoreductase activity, acting on CH-OH group of donors;catalytic activity;oxidoreductase activity, acting on the CH-OH group of donors, NAD = or NADP as acceptor;2-dehydropantoate 2-reductase activity;nucleosid	intracellular;cell part;cell;intracellular part;cellular_component;cytoplasm;	K00077	panE:2-dehydropantoate 2-reductase [EC:1.1.1.169];panE:2-dehydropantoate 2-reductase [EC:1.1.1.169];panE:2-dehydropantoate 2-reductase [EC:1.1.1.169];	Metabolic pathways - Yarrowia lipolytica ;Biosynthesis of secondary metabolites - Yarrowia lipolytica ;Pantothenate and CoA biosynthesis - Yarrowia lipolytica ;	IPR003710;IPR016040;IPR013752;IPR013332;IPR013328;IPR008927;	Ketopantoate reductase ApbA/PanE;NAD(P)-binding domain;Ketopantoate reductase, C-terminal domain;Ketopantoate reductase, N-terminal domain;Dehydrogenase, multihelical;6-phosphogluconate dehydrogenase, C-terminal-like;
Q6C6Y4	>sp|Q6C6Y4|CAPZA_YARLI F-actin-capping protein subunit alpha OS=Yarrowia lipolytica (strain CLIB 122 / E 150) GN=CAP1 PE=3 SV=2	1	6.94538e-49	_YNQLSK(ac)DTFYDSQSGQK_	YNQLSK(1)DTFYDSQSGQK	74	-0.68238	185.26	SLVSKYNQLSKDTFYDSQSGQ	........L.K..........	cytosol,nuclear	biological_process;cellular process;single-organism process;single-organism cellular process;cell cycle;cell division;		intracellular;cell part;cell;intracellular part;cellular_component;cytoplasm;intracellular non-membrane-bounded organelle;organelle;non-membrane-bounded organelle;intracellular organelle;cytoskeleton;nucleus;nuclear lumen;membrane-enclosed lumen;intracell				IPR029006;IPR002108;	ADF-H/Gelsolin-like domain;Actin-depolymerising factor homology domain;
Q6C1Y2	>tr|Q6C1Y2|Q6C1Y2_YARLI YALI0F12463p OS=Yarrowia lipolytica (strain CLIB 122 / E 150) GN=YALI0_F12463g PE=3 SV=1	1	3.93346e-08	_LTK(ac)VWEDEKR_	LTK(1)VWEDEKR	381	0.47078	150.04	FKKGEIERLTKVWEDEKRAID	........L.K..........	mitochondria	biological_process;cellular component biogenesis;ribonucleoprotein complex biogenesis;cellular component organization or biogenesis;ribosome biogenesis;	molecular_function;binding;heterocyclic compound binding;organic cyclic compound binding;nucleic acid binding;RNA binding;	cell;nucleus;cellular_component;nuclear lumen;membrane-enclosed lumen;intracellular membrane-bounded organelle;intracellular;intracellular organelle lumen;organelle lumen;intracellular non-membrane-bounded organelle;organelle;non-membrane-bounded organell	K11129	NHP2:H/ACA ribonucleoprotein complex subunit 2;	Ribosome biogenesis in eukaryotes - Yarrowia lipolytica ;	IPR004038;IPR004037;IPR002415;IPR029064;IPR018492;	Ribosomal protein L7Ae/L30e/S12e/Gadd45;Ribosomal protein L7Ae conserved site;H/ACA ribonucleoprotein complex, subunit Nhp2, eukaryote;50S ribosomal protein L30e-like;Ribosomal protein L7Ae/L8/Nhp2 family;
Q6C6H1	>tr|Q6C6H1|Q6C6H1_YARLI YALI0E09603p OS=Yarrowia lipolytica (strain CLIB 122 / E 150) GN=YALI0_E09603g PE=4 SV=1	1	1.71113e-08	_EHVEILEK(ac)LK_	EHVEILEK(1)LK	342	0.81809	144.17	TGKEHVEILEKLKRRLRQETF	........L.K..........	cytosol	biological_process;cellular component biogenesis;ribonucleoprotein complex biogenesis;cellular component organization or biogenesis;ribosome biogenesis;	molecular_function;binding;heterocyclic compound binding;organic cyclic compound binding;nucleic acid binding;RNA binding;	cell;nucleus;cellular_component;nuclear lumen;membrane-enclosed lumen;intracellular membrane-bounded organelle;intracellular;intracellular organelle lumen;organelle lumen;intracellular non-membrane-bounded organelle;organelle;non-membrane-bounded organell	K11129	NHP2:H/ACA ribonucleoprotein complex subunit 2;	Ribosome biogenesis in eukaryotes - Yarrowia lipolytica ;	IPR004038;IPR004037;IPR002415;IPR029064;IPR018492;	Ribosomal protein L7Ae/L30e/S12e/Gadd45;Ribosomal protein L7Ae conserved site;H/ACA ribonucleoprotein complex, subunit Nhp2, eukaryote;50S ribosomal protein L30e-like;Ribosomal protein L7Ae/L8/Nhp2 family;
Q6C2Y0	>tr|Q6C2Y0|Q6C2Y0_YARLI Alpha-1,4 glucan phosphorylase OS=Yarrowia lipolytica (strain CLIB 122 / E 150) GN=YALI0_F04169g PE=3 SV=1	1	3.67944e-07	_HLEK(ac)FADDEDFQR_	HLEK(1)FADDEDFQR	577	0.53489	119.25	KDLSELRHLEKFADDEDFQRQ	........L.K..........	nuclear	monosaccharide catabolic process;organic substance catabolic process;cellular process;carbohydrate metabolic process;hexose metabolic process;catabolic process;generation of precursor metabolites and energy;biological_process;carbohydrate catabolic proces	molecular_function;oxidoreductase activity, acting on the aldehyde or oxo group of = donors;oxidoreductase activity;oxidoreductase activity, acting on the aldehyde or oxo group of = donors, disulfide as acceptor;pyruvate dehydrogenase activity;catalytic a	intracellular;organelle;membrane-bounded organelle;cell part;cell;intracellular organelle;intracellular part;cellular_component;intracellular membrane-bounded organelle;	K00161	PDHA:pyruvate dehydrogenase E1 component alpha subunit [EC:1.2.4.1];PDHA:pyruvate dehydrogenase E1 component alpha subunit [EC:1.2.4.1];PDHA:pyruvate dehydrogenase E1 component alpha subunit [EC:1.2.4.1];PDHA:pyruvate dehydrogenase E1 component alpha subu	Metabolic pathways - Yarrowia lipolytica ;Biosynthesis of secondary metabolites - Yarrowia lipolytica ;Biosynthesis of antibiotics - Yarrowia lipolytica ;Carbon metabolism - Yarrowia lipolytica ;Glycolysis / Gluconeogenesis - Yarrowia lipolytica ;Pyruvate	IPR029061;IPR017597;IPR001017;	Thiamin diphosphate-binding fold;Pyruvate dehydrogenase (acetyl-transferring) E1 component, alpha subunit, subgroup y;Dehydrogenase, E1 component;
Q6CHQ2	>tr|Q6CHQ2|Q6CHQ2_YARLI YALI0A06501p OS=Yarrowia lipolytica (strain CLIB 122 / E 150) GN=YALI0_A06501g PE=4 SV=2	1	0.000432702	_DLCK(ac)ALDLHK_	DLCK(1)ALDLHK	151	-0.13262	86.243	SAVLLKRDLCKALDLHKSDVV	........L.K..........	mitochondria	monosaccharide catabolic process;organic substance catabolic process;cellular process;carbohydrate metabolic process;hexose metabolic process;catabolic process;generation of precursor metabolites and energy;biological_process;carbohydrate catabolic proces	molecular_function;oxidoreductase activity, acting on the aldehyde or oxo group of = donors;oxidoreductase activity;oxidoreductase activity, acting on the aldehyde or oxo group of = donors, disulfide as acceptor;pyruvate dehydrogenase activity;catalytic a	intracellular;organelle;membrane-bounded organelle;cell part;cell;intracellular organelle;intracellular part;cellular_component;intracellular membrane-bounded organelle;	K00161	PDHA:pyruvate dehydrogenase E1 component alpha subunit [EC:1.2.4.1];PDHA:pyruvate dehydrogenase E1 component alpha subunit [EC:1.2.4.1];PDHA:pyruvate dehydrogenase E1 component alpha subunit [EC:1.2.4.1];PDHA:pyruvate dehydrogenase E1 component alpha subu	Metabolic pathways - Yarrowia lipolytica ;Biosynthesis of secondary metabolites - Yarrowia lipolytica ;Biosynthesis of antibiotics - Yarrowia lipolytica ;Carbon metabolism - Yarrowia lipolytica ;Glycolysis / Gluconeogenesis - Yarrowia lipolytica ;Pyruvate	IPR029061;IPR017597;IPR001017;	Thiamin diphosphate-binding fold;Pyruvate dehydrogenase (acetyl-transferring) E1 component, alpha subunit, subgroup y;Dehydrogenase, E1 component;
Q6CC41	>tr|Q6CC41|Q6CC41_YARLI YALI0C12661p OS=Yarrowia lipolytica (strain CLIB 122 / E 150) GN=YALI0_C12661g PE=4 SV=1	1	0.0132241	_SVENNLDLAK(ac)VHIPLAK_	SVENNLDLAK(1)VHIPLAK	864	-0.92913	54.281	KSVENNLDLAKVHIPLAKIFY	........L.K..........	nuclear	monosaccharide catabolic process;organic substance catabolic process;cellular process;carbohydrate metabolic process;hexose metabolic process;catabolic process;generation of precursor metabolites and energy;biological_process;carbohydrate catabolic proces	molecular_function;oxidoreductase activity, acting on the aldehyde or oxo group of = donors;oxidoreductase activity;oxidoreductase activity, acting on the aldehyde or oxo group of = donors, disulfide as acceptor;pyruvate dehydrogenase activity;catalytic a	intracellular;organelle;membrane-bounded organelle;cell part;cell;intracellular organelle;intracellular part;cellular_component;intracellular membrane-bounded organelle;	K00161	PDHA:pyruvate dehydrogenase E1 component alpha subunit [EC:1.2.4.1];PDHA:pyruvate dehydrogenase E1 component alpha subunit [EC:1.2.4.1];PDHA:pyruvate dehydrogenase E1 component alpha subunit [EC:1.2.4.1];PDHA:pyruvate dehydrogenase E1 component alpha subu	Metabolic pathways - Yarrowia lipolytica ;Biosynthesis of secondary metabolites - Yarrowia lipolytica ;Biosynthesis of antibiotics - Yarrowia lipolytica ;Carbon metabolism - Yarrowia lipolytica ;Glycolysis / Gluconeogenesis - Yarrowia lipolytica ;Pyruvate	IPR029061;IPR017597;IPR001017;	Thiamin diphosphate-binding fold;Pyruvate dehydrogenase (acetyl-transferring) E1 component, alpha subunit, subgroup y;Dehydrogenase, E1 component;
Q6C278	>tr|Q6C278|Q6C278_YARLI YALI0F10098p OS=Yarrowia lipolytica (strain CLIB 122 / E 150) GN=YALI0_F10098g PE=4 SV=2	1	0.000219617	_ADQILEK(ac)STESESK_	ADQILEK(1)STESESK	58	0.89355	80.632	AWLKADQILEKSTESESKYIA	........L.K..........	cytoskeleton	biological_process;response to stress;response to stimulus;response to oxidative stress;	molecular_function;antioxidant activity;peroxidase activity;oxidoreductase activity;catalytic activity;oxidoreductase activity, acting on peroxide as acceptor;cytochrome-c peroxidase activity;binding;heterocyclic compound binding;organic cyclic compound b	cell;cellular_component;membrane-enclosed lumen;intracellular membrane-bounded organelle;mitochondrion;intracellular;cytoplasmic part;cytoplasm;intracellular organelle lumen;organelle lumen;organelle;membrane-bounded organelle;mitochondrial part;intracell				IPR010255;IPR019793;IPR019794;IPR002016;IPR002207;	Haem peroxidase;Peroxidases heam-ligand binding site;Peroxidase, active site;Haem peroxidase, plant/fungal/bacterial;Plant ascorbate peroxidase;
Q6C6Q4	>tr|Q6C6Q4|Q6C6Q4_YARLI YALI0E07271p OS=Yarrowia lipolytica (strain CLIB 122 / E 150) GN=YALI0_E07271g PE=4 SV=1;>tr|Q6C3G2|Q6C3G2_YARLI YALI0E35156p OS=Yarrowia lipolytica (strain CLIB 122 / E 150) GN=YALI0_E35156g PE=4 SV=2	1	6.34509e-05	_ASEMLAK(ac)NLNYR_	ASEMLAK(1)NLNYR	881	-1.9948	84.821	RMMKASEMLAKNLNYRGAGTV	........L.K..........	cytosol	biological_process;response to stress;response to stimulus;response to oxidative stress;	molecular_function;antioxidant activity;peroxidase activity;oxidoreductase activity;catalytic activity;oxidoreductase activity, acting on peroxide as acceptor;cytochrome-c peroxidase activity;binding;heterocyclic compound binding;organic cyclic compound b	cell;cellular_component;membrane-enclosed lumen;intracellular membrane-bounded organelle;mitochondrion;intracellular;cytoplasmic part;cytoplasm;intracellular organelle lumen;organelle lumen;organelle;membrane-bounded organelle;mitochondrial part;intracell				IPR010255;IPR019793;IPR019794;IPR002016;IPR002207;	Haem peroxidase;Peroxidases heam-ligand binding site;Peroxidase, active site;Haem peroxidase, plant/fungal/bacterial;Plant ascorbate peroxidase;
Q6C650	>tr|Q6C650|Q6C650_YARLI YALI0E12419p OS=Yarrowia lipolytica (strain CLIB 122 / E 150) GN=YALI0_E12419g PE=4 SV=1	1	0.035692	_TWLDK(ac)QLPK_	TWLDK(1)QLPK	550	-4.1923	44.863	DAVEIKTWLDKQLPKYKQLHA	........L.K..........	cytosol	biological_process;response to stress;response to stimulus;response to oxidative stress;	molecular_function;antioxidant activity;peroxidase activity;oxidoreductase activity;catalytic activity;oxidoreductase activity, acting on peroxide as acceptor;cytochrome-c peroxidase activity;binding;heterocyclic compound binding;organic cyclic compound b	cell;cellular_component;membrane-enclosed lumen;intracellular membrane-bounded organelle;mitochondrion;intracellular;cytoplasmic part;cytoplasm;intracellular organelle lumen;organelle lumen;organelle;membrane-bounded organelle;mitochondrial part;intracell				IPR010255;IPR019793;IPR019794;IPR002016;IPR002207;	Haem peroxidase;Peroxidases heam-ligand binding site;Peroxidase, active site;Haem peroxidase, plant/fungal/bacterial;Plant ascorbate peroxidase;
Q6C356	>tr|Q6C356|Q6C356_YARLI YALI0F02453p OS=Yarrowia lipolytica (strain CLIB 122 / E 150) GN=YALI0_F02453g PE=4 SV=1	1	1.68949e-12	_EVLHK(ac)FTVDLPK_	EVLHK(1)FTVDLPK	173	1.848	127.79	LSGNTREVLHKFTVDLPKKHG	........L.K..........	cytosol	biological_process;response to stress;response to stimulus;response to oxidative stress;	molecular_function;antioxidant activity;peroxidase activity;oxidoreductase activity;catalytic activity;oxidoreductase activity, acting on peroxide as acceptor;cytochrome-c peroxidase activity;binding;heterocyclic compound binding;organic cyclic compound b	cell;cellular_component;membrane-enclosed lumen;intracellular membrane-bounded organelle;mitochondrion;intracellular;cytoplasmic part;cytoplasm;intracellular organelle lumen;organelle lumen;organelle;membrane-bounded organelle;mitochondrial part;intracell				IPR010255;IPR019793;IPR019794;IPR002016;IPR002207;	Haem peroxidase;Peroxidases heam-ligand binding site;Peroxidase, active site;Haem peroxidase, plant/fungal/bacterial;Plant ascorbate peroxidase;
Q6C0H2	>tr|Q6C0H2|Q6C0H2_YARLI YALI0F24717p OS=Yarrowia lipolytica (strain CLIB 122 / E 150) GN=YALI0_F24717g PE=4 SV=1	1	4.50354e-05	_GFALVK(ac)FADEATR_	GFALVK(1)FADEATR	229	1.2304	107.65	ERVNRGFALVKFADEATRDAV	........L.K..........	nuclear	gene expression;organic substance biosynthetic process;biosynthetic process;macromolecule biosynthetic process;cellular macromolecule metabolic process;cellular process;biological_process;cellular macromolecule biosynthetic process;metabolic process;organ	molecular_function;structural molecule activity;structural constituent of ribosome;	cell;cellular_component;intracellular;cytoplasmic part;cytoplasm;intracellular non-membrane-bounded organelle;organelle;macromolecular complex;non-membrane-bounded organelle;ribonucleoprotein complex;cell part;intracellular organelle;intracellular part;ri	K02949	RP-S11e:small subunit ribosomal protein S11e;	Ribosome - Yarrowia lipolytica ;	IPR028333;IPR000266;IPR012340;IPR019979;	Ribosomal protein S17, archaeal/eukaryotic;Ribosomal protein S17;Nucleic acid-binding, OB-fold;Ribosomal protein S17, conserved site;
Q6C234	>tr|Q6C234|Q6C234_YARLI YALI0F11231p OS=Yarrowia lipolytica (strain CLIB 122 / E 150) GN=YALI0_F11231g PE=3 SV=1	1	0.00820196	_LVLSK(ac)ENLLK_	LVLSK(1)ENLLK	241	0.71381	64.82	KQKFERLVLSKENLLKMFAYN	........L.K..........	cytosol	gene expression;organic substance biosynthetic process;biosynthetic process;macromolecule biosynthetic process;cellular macromolecule metabolic process;cellular process;biological_process;cellular macromolecule biosynthetic process;metabolic process;organ	molecular_function;structural molecule activity;structural constituent of ribosome;	cell;cellular_component;intracellular;cytoplasmic part;cytoplasm;intracellular non-membrane-bounded organelle;organelle;macromolecular complex;non-membrane-bounded organelle;ribonucleoprotein complex;cell part;intracellular organelle;intracellular part;ri	K02949	RP-S11e:small subunit ribosomal protein S11e;	Ribosome - Yarrowia lipolytica ;	IPR028333;IPR000266;IPR012340;IPR019979;	Ribosomal protein S17, archaeal/eukaryotic;Ribosomal protein S17;Nucleic acid-binding, OB-fold;Ribosomal protein S17, conserved site;
B5FVB8	>tr|B5FVB8|B5FVB8_YARLI YALI0B21527p OS=Yarrowia lipolytica (strain CLIB 122 / E 150) GN=YALI0_B21527g PE=4 SV=1	1	5.07177e-05	_VTGELGK(ac)QIYLK_	VTGELGK(1)QIYLK	53	-0.21599	108.56	YWAKVTGELGKQIYLKEGFAP	........L.K..........	mitochondria	gene expression;organic substance biosynthetic process;biosynthetic process;macromolecule biosynthetic process;cellular macromolecule metabolic process;cellular process;biological_process;cellular macromolecule biosynthetic process;metabolic process;organ	molecular_function;structural molecule activity;structural constituent of ribosome;	cell;cellular_component;intracellular;cytoplasmic part;cytoplasm;intracellular non-membrane-bounded organelle;organelle;macromolecular complex;non-membrane-bounded organelle;ribonucleoprotein complex;cell part;intracellular organelle;intracellular part;ri	K02949	RP-S11e:small subunit ribosomal protein S11e;	Ribosome - Yarrowia lipolytica ;	IPR028333;IPR000266;IPR012340;IPR019979;	Ribosomal protein S17, archaeal/eukaryotic;Ribosomal protein S17;Nucleic acid-binding, OB-fold;Ribosomal protein S17, conserved site;
Q6C6T4	>tr|Q6C6T4|Q6C6T4_YARLI Transketolase OS=Yarrowia lipolytica (strain CLIB 122 / E 150) GN=YALI0_E06479g PE=3 SV=1	1	1.69537e-07	_LSEIVLTK(ac)IHEVLPELVGGSADLTGSNLTR_	LSEIVLTK(1)IHEVLPELVGGSADLTGSNLTR	369	0.88981	98.567	SRKLSEIVLTKIHEVLPELVG	........L.K..........	cytosol	gene expression;organic substance biosynthetic process;biosynthetic process;macromolecule biosynthetic process;cellular macromolecule metabolic process;cellular process;biological_process;cellular macromolecule biosynthetic process;metabolic process;organ	molecular_function;structural molecule activity;structural constituent of ribosome;	cell;cellular_component;intracellular;cytoplasmic part;cytoplasm;intracellular non-membrane-bounded organelle;organelle;macromolecular complex;non-membrane-bounded organelle;ribonucleoprotein complex;cell part;intracellular organelle;intracellular part;ri	K02949	RP-S11e:small subunit ribosomal protein S11e;	Ribosome - Yarrowia lipolytica ;	IPR028333;IPR000266;IPR012340;IPR019979;	Ribosomal protein S17, archaeal/eukaryotic;Ribosomal protein S17;Nucleic acid-binding, OB-fold;Ribosomal protein S17, conserved site;
Q6C803	>tr|Q6C803|Q6C803_YARLI YALI0D23881p OS=Yarrowia lipolytica (strain CLIB 122 / E 150) GN=YALI0_D23881g PE=4 SV=1	1	0.0367814	_AANAGLNK(ac)SLFER_	AANAGLNK(1)SLFER	634	-0.73037	45.614	NSKAANAGLNKSLFERLILIG	........L.K..........	cytosol,nuclear	biological_process;cellular process;cellular macromolecule metabolic process;metabolic process;organic substance metabolic process;cellular protein metabolic process;protein metabolic process;macromolecule metabolic process;cellular metabolic process;prim	purine ribonucleotide binding;anion binding;ribonucleotide binding;small molecule binding;ion binding;ribonucleoside binding;purine ribonucleoside triphosphate binding;carbohydrate derivative binding;adenyl ribonucleotide binding;nucleoside phosphate bind	intracellular;cell part;cell;intracellular part;cellular_component;cytoplasm;				IPR002194;IPR002423;IPR017998;IPR027410;IPR027413;IPR027409;IPR012717;	Chaperonin TCP-1, conserved site;Chaperonin Cpn60/TCP-1 family;Chaperone tailless complex polypeptide 1 (TCP-1);TCP-1-like chaperonin intermediate domain;GroEL-like equatorial domain;GroEL-like apical domain;T-complex protein 1, delta subunit;
Q6C6Q8	>tr|Q6C6Q8|Q6C6Q8_YARLI YALI0E07139p OS=Yarrowia lipolytica (strain CLIB 122 / E 150) GN=YALI0_E07139g PE=4 SV=1	1	0.0149759	_LLAK(ac)NVFDK_	LLAK(1)NVFDK	525	-2.0672	59.067	SAVTVERLLAKNVFDKTEVAE	........L.K..........	cytosol	nitrogen compound metabolic process;purine nucleoside triphosphate biosynthetic process;purine ribonucleoside biosynthetic process;ribonucleoside triphosphate biosynthetic process;purine nucleoside triphosphate metabolic process;nucleoside triphosphate bi	molecular_function;transporter activity;ion transmembrane transporter activity;inorganic cation transmembrane transporter activity;substrate-specific transmembrane transporter activity;transmembrane transporter activity;substrate-specific transporter acti	mitochondrial inner membrane;mitochondrial envelope;envelope;intracellular membrane-bounded organelle;intracellular;mitochondrion;cytoplasm;organelle;macromolecular complex;mitochondrial membrane part;membrane-bounded organelle;organelle membrane;organell	K02127	ATPeF0B:F-type H+-transporting ATPase subunit b;ATPeF0B:F-type H+-transporting ATPase subunit b;	Metabolic pathways - Yarrowia lipolytica ;Oxidative phosphorylation - Yarrowia lipolytica ;	IPR008688;	ATPase, F0 complex, B chain/subunit B/MI25;
Q6C2J7	>tr|Q6C2J7|Q6C2J7_YARLI YALI0F07315p OS=Yarrowia lipolytica (strain CLIB 122 / E 150) GN=YALI0_F07315g PE=4 SV=1	1	0.0261627	_ELHK(ac)NHDDQTIQER_	ELHK(1)NHDDQTIQER	316	0.33427	47.037	SVYPIVRELHKNHDDQTIQER	........L.K..........	nuclear	regulation of gene expression;gene expression;organic substance biosynthetic process;cellular macromolecule metabolic process;regulation of metabolic process;regulation of translational elongation;translation;regulation of primary metabolic process;transl	carboxylic ester hydrolase activity;molecular_function;hydrolase activity;hydrolase activity, acting on ester bonds;catalytic activity;aminoacyl-tRNA editing activity;purine ribonucleotide binding;anion binding;ribonucleotide binding;small molecule bindin	intracellular;cell part;cell;intracellular part;cellular_component;cytoplasm;	K01873	VARS:valyl-tRNA synthetase [EC:6.1.1.9];	Aminoacyl-tRNA biosynthesis - Yarrowia lipolytica ;	IPR013155;IPR009008;IPR009080;IPR014729;IPR002300;IPR002303;IPR001412;	Methionyl/Valyl/Leucyl/Isoleucyl-tRNA synthetase, anticodon-binding;Valyl/Leucyl/Isoleucyl-tRNA synthetase, editing domain;Aminoacyl-tRNA synthetase, class 1a, anticodon-binding;Rossmann-like alpha/beta/alpha sandwich fold;Aminoacyl-tRNA synthetase, class
Q6BZX5	>sp|Q6BZX5|SEC13_YARLI Protein transport protein SEC13 OS=Yarrowia lipolytica (strain CLIB 122 / E 150) GN=SEC13 PE=3 SV=1	1	3.62089e-05	_IVTGGCDNLVK(ac)IWK_	IVTGGCDNLVK(1)IWK	185	0.7099	101.53	IVTGGCDNLVKIWKYDPSSKT	........L.K..........	cytosol	regulation of gene expression;gene expression;organic substance biosynthetic process;cellular macromolecule metabolic process;regulation of metabolic process;regulation of translational elongation;translation;regulation of primary metabolic process;transl	carboxylic ester hydrolase activity;molecular_function;hydrolase activity;hydrolase activity, acting on ester bonds;catalytic activity;aminoacyl-tRNA editing activity;purine ribonucleotide binding;anion binding;ribonucleotide binding;small molecule bindin	intracellular;cell part;cell;intracellular part;cellular_component;cytoplasm;	K01873	VARS:valyl-tRNA synthetase [EC:6.1.1.9];	Aminoacyl-tRNA biosynthesis - Yarrowia lipolytica ;	IPR013155;IPR009008;IPR009080;IPR014729;IPR002300;IPR002303;IPR001412;	Methionyl/Valyl/Leucyl/Isoleucyl-tRNA synthetase, anticodon-binding;Valyl/Leucyl/Isoleucyl-tRNA synthetase, editing domain;Aminoacyl-tRNA synthetase, class 1a, anticodon-binding;Rossmann-like alpha/beta/alpha sandwich fold;Aminoacyl-tRNA synthetase, class
Q6C3K6	>tr|Q6C3K6|Q6C3K6_YARLI YALI0E34045p OS=Yarrowia lipolytica (strain CLIB 122 / E 150) GN=YALI0_E34045g PE=4 SV=1	1	0.000376217	_FYSVDLVK(ac)DVK_	FYSVDLVK(1)DVK	264	0.66343	84.605	GTKFYSVDLVKDVKGVSQDAQ	........L.K..........	cytosol	regulation of gene expression;gene expression;organic substance biosynthetic process;cellular macromolecule metabolic process;regulation of metabolic process;regulation of translational elongation;translation;regulation of primary metabolic process;transl	carboxylic ester hydrolase activity;molecular_function;hydrolase activity;hydrolase activity, acting on ester bonds;catalytic activity;aminoacyl-tRNA editing activity;purine ribonucleotide binding;anion binding;ribonucleotide binding;small molecule bindin	intracellular;cell part;cell;intracellular part;cellular_component;cytoplasm;	K01873	VARS:valyl-tRNA synthetase [EC:6.1.1.9];	Aminoacyl-tRNA biosynthesis - Yarrowia lipolytica ;	IPR013155;IPR009008;IPR009080;IPR014729;IPR002300;IPR002303;IPR001412;	Methionyl/Valyl/Leucyl/Isoleucyl-tRNA synthetase, anticodon-binding;Valyl/Leucyl/Isoleucyl-tRNA synthetase, editing domain;Aminoacyl-tRNA synthetase, class 1a, anticodon-binding;Rossmann-like alpha/beta/alpha sandwich fold;Aminoacyl-tRNA synthetase, class
Q6C6H5	>tr|Q6C6H5|Q6C6H5_YARLI YALI0E09493p OS=Yarrowia lipolytica (strain CLIB 122 / E 150) GN=YALI0_E09493g PE=3 SV=1	1	0.000129756	_WFLNK(ac)LDGLVK_	WFLNK(1)LDGLVK	860	-0.46987	94.82	LTNIDKWFLNKLDGLVKFAKG	........L.K..........	cytosol	regulation of gene expression;gene expression;organic substance biosynthetic process;cellular macromolecule metabolic process;regulation of metabolic process;regulation of translational elongation;translation;regulation of primary metabolic process;transl	carboxylic ester hydrolase activity;molecular_function;hydrolase activity;hydrolase activity, acting on ester bonds;catalytic activity;aminoacyl-tRNA editing activity;purine ribonucleotide binding;anion binding;ribonucleotide binding;small molecule bindin	intracellular;cell part;cell;intracellular part;cellular_component;cytoplasm;	K01873	VARS:valyl-tRNA synthetase [EC:6.1.1.9];	Aminoacyl-tRNA biosynthesis - Yarrowia lipolytica ;	IPR013155;IPR009008;IPR009080;IPR014729;IPR002300;IPR002303;IPR001412;	Methionyl/Valyl/Leucyl/Isoleucyl-tRNA synthetase, anticodon-binding;Valyl/Leucyl/Isoleucyl-tRNA synthetase, editing domain;Aminoacyl-tRNA synthetase, class 1a, anticodon-binding;Rossmann-like alpha/beta/alpha sandwich fold;Aminoacyl-tRNA synthetase, class
Q6CB65	>tr|Q6CB65|Q6CB65_YARLI YALI0C21560p OS=Yarrowia lipolytica (strain CLIB 122 / E 150) GN=YALI0_C21560g PE=3 SV=1	1	0.0128449	_DLEK(ac)TQLK_	DLEK(1)TQLK	353	0.61804	61.679	WLHTSRRDLEKTQLKWIDTAS	........L.K..........	mitochondria	regulation of gene expression;gene expression;organic substance biosynthetic process;cellular macromolecule metabolic process;regulation of metabolic process;regulation of translational elongation;translation;regulation of primary metabolic process;transl	carboxylic ester hydrolase activity;molecular_function;hydrolase activity;hydrolase activity, acting on ester bonds;catalytic activity;aminoacyl-tRNA editing activity;purine ribonucleotide binding;anion binding;ribonucleotide binding;small molecule bindin	intracellular;cell part;cell;intracellular part;cellular_component;cytoplasm;	K01873	VARS:valyl-tRNA synthetase [EC:6.1.1.9];	Aminoacyl-tRNA biosynthesis - Yarrowia lipolytica ;	IPR013155;IPR009008;IPR009080;IPR014729;IPR002300;IPR002303;IPR001412;	Methionyl/Valyl/Leucyl/Isoleucyl-tRNA synthetase, anticodon-binding;Valyl/Leucyl/Isoleucyl-tRNA synthetase, editing domain;Aminoacyl-tRNA synthetase, class 1a, anticodon-binding;Rossmann-like alpha/beta/alpha sandwich fold;Aminoacyl-tRNA synthetase, class
Q6C0P6	>tr|Q6C0P6|Q6C0P6_YARLI YALI0F22803p OS=Yarrowia lipolytica (strain CLIB 122 / E 150) GN=YALI0_F22803g PE=4 SV=1	1	0.00421129	_IEEFLAK(ac)IR_	IEEFLAK(1)IR	193	1.6406	70.056	THAKIEEFLAKIRGTIEGDEQ	........L.K..........	nuclear	macromolecule localization;cellular macromolecule localization;cellular process;single-organism process;single-organism cellular process;intracellular transport;protein transport;establishment of localization;establishment of protein localization;cellular		coated membrane;cell;cellular_component;AP-type membrane coat adaptor complex;membrane coat;clathrin coat;intracellular;protein complex;cytoplasmic part;cytoplasm;membrane;macromolecular complex;cell part;intracellular part;membrane part;clathrin adaptor				IPR011012;IPR018240;IPR028565;IPR008968;IPR001392;	Longin-like domain;Clathrin adaptor, mu subunit, conserved site;Mu homology domain;Clathrin adaptor, mu subunit, C-terminal;Clathrin adaptor, mu subunit;
Q6CBF1	>tr|Q6CBF1|Q6CBF1_YARLI YALI0C19382p OS=Yarrowia lipolytica (strain CLIB 122 / E 150) GN=YALI0_C19382g PE=4 SV=1	1	0.00568191	_ILSK(ac)TM(ox)DNTNLTSEK_	ILSK(1)TMDNTNLTSEK	199	1.3633	64.52	ACELAVKILSKTMDNTNLTSE	........L.K..........	mitochondria	biological_process;metabolic process;	molecular_function;catalytic activity;nucleoside phosphate binding;binding;heterocyclic compound binding;small molecule binding;organic cyclic compound binding;nucleotide binding;					IPR009036;IPR016040;IPR000594;	Molybdenum cofactor biosynthesis, MoeB;NAD(P)-binding domain;UBA/THIF-type NAD/FAD binding fold;
Q6C3V0	>tr|Q6C3V0|Q6C3V0_YARLI YALI0E31955p OS=Yarrowia lipolytica (strain CLIB 122 / E 150) GN=YALI0_E31955g PE=4 SV=1	1	0.00149195	_VVNPNVSLVK(ac)IEGVSNPDEAK_	VVNPNVSLVK(1)IEGVSNPDEAK	31	1.7523	69.259	RVVNPNVSLVKIEGVSNPDEA	........L.K..........	mitochondria	proton-transporting two-sector ATPase complex assembly;organelle organization;cellular process;protein complex subunit organization;single-organism process;single-organism cellular process;cellular component biogenesis;proton-transporting ATP synthase com		organelle envelope;mitochondrial membrane;cell;mitochondrial envelope;cellular_component;intracellular membrane-bounded organelle;envelope;mitochondrion;intracellular;cytoplasmic part;cytoplasm;membrane;organelle;organelle inner membrane;organelle membran				IPR007849;	ATPase assembly factor ATP10;
Q6C169	>sp|Q6C169|RS6_YARLI 40S ribosomal protein S6 OS=Yarrowia lipolytica (strain CLIB 122 / E 150) GN=RPS6 PE=3 SV=1	1	1.7805e-05	_LLLSK(ac)DSSCYR_	LLLSK(1)DSSCYR	79	0.50701	116.55	HPTRVRLLLSKDSSCYRSRRA	........L.K..........	nuclear							IPR025718;	Histone deacetylase complex subunit SAP30, Sin3 binding domain;
Q6CCT1	>sp|Q6CCT1|GLGB_YARLI 1,4-alpha-glucan-branching enzyme OS=Yarrowia lipolytica (strain CLIB 122 / E 150) GN=GLC3 PE=3 SV=1	1	0.00190707	_GIALHK(ac)MIR_	GIALHK(1)MIR	507	-1.3077	78.516	PIIDRGIALHKMIRLITHSLG	........L.K..........	cytosol
Q6C793	>sp|Q6C793|PRPC_YARLI 2-methylcitrate synthase, mitochondrial OS=Yarrowia lipolytica (strain CLIB 122 / E 150) GN=YALI0_E02684g PE=1 SV=1	1	1.67664e-08	_GLTIPDLQK(ac)QLPHAPGGK_	GLTIPDLQK(1)QLPHAPGGK	102	0.31242	107.5	FRGLTIPDLQKQLPHAPGGKE	........L.K..........	mitochondria
Q6CEU5	>tr|Q6CEU5|Q6CEU5_YARLI YALI0B12848p OS=Yarrowia lipolytica (strain CLIB 122 / E 150) GN=YALI0_B12848g PE=3 SV=2	1	0.00133691	_VYEPLLVVGLDK(ac)FANVDIR_	VYEPLLVVGLDK(1)FANVDIR	57	0.70967	63.998	YEPLLVVGLDKFANVDIRIKV	........L.K..........	mitochondria	nitrogen compound metabolic process;cellular aromatic compound metabolic process;organic substance biosynthetic process;cellular nitrogen compound metabolic process;single-organism metabolic process;heme metabolic process;heterocycle biosynthetic process;	molecular_function;catalytic activity;lyase activity;ferrochelatase activity;		K01772	hemH:ferrochelatase [EC:4.99.1.1];hemH:ferrochelatase [EC:4.99.1.1];hemH:ferrochelatase [EC:4.99.1.1];	Metabolic pathways - Yarrowia lipolytica ;Biosynthesis of secondary metabolites - Yarrowia lipolytica ;Porphyrin and chlorophyll metabolism - Yarrowia lipolytica ;	IPR001015;IPR019772;	Ferrochelatase;Ferrochelatase, active site;
Q6CAG7	>tr|Q6CAG7|Q6CAG7_YARLI YALI0D02893p OS=Yarrowia lipolytica (strain CLIB 122 / E 150) GN=YALI0_D02893g PE=4 SV=2	1	2.55979e-18	_ETLVK(ac)CLQDNK_	ETLVK(1)CLQDNK	128	0.12309	169.52	ETNSVRETLVKCLQDNKGRPL	........L.K..........	nuclear	nitrogen compound metabolic process;cellular aromatic compound metabolic process;organic substance biosynthetic process;cellular nitrogen compound metabolic process;single-organism metabolic process;heme metabolic process;heterocycle biosynthetic process;	molecular_function;catalytic activity;lyase activity;ferrochelatase activity;		K01772	hemH:ferrochelatase [EC:4.99.1.1];hemH:ferrochelatase [EC:4.99.1.1];hemH:ferrochelatase [EC:4.99.1.1];	Metabolic pathways - Yarrowia lipolytica ;Biosynthesis of secondary metabolites - Yarrowia lipolytica ;Porphyrin and chlorophyll metabolism - Yarrowia lipolytica ;	IPR001015;IPR019772;	Ferrochelatase;Ferrochelatase, active site;
Q6C6P6	>tr|Q6C6P6|Q6C6P6_YARLI Arginase OS=Yarrowia lipolytica (strain CLIB 122 / E 150) GN=YALI0_E07535g PE=3 SV=1	1	1.09754e-07	_VVEMALQK(ac)VNPDLSK_	VVEMALQK(1)VNPDLSK	219	0.45172	122.33	IGKVVEMALQKVNPDLSKPIH	........L.K..........	cytosol	nitrogen compound metabolic process;cellular aromatic compound metabolic process;organic substance biosynthetic process;cellular nitrogen compound metabolic process;single-organism metabolic process;heme metabolic process;heterocycle biosynthetic process;	molecular_function;catalytic activity;lyase activity;ferrochelatase activity;		K01772	hemH:ferrochelatase [EC:4.99.1.1];hemH:ferrochelatase [EC:4.99.1.1];hemH:ferrochelatase [EC:4.99.1.1];	Metabolic pathways - Yarrowia lipolytica ;Biosynthesis of secondary metabolites - Yarrowia lipolytica ;Porphyrin and chlorophyll metabolism - Yarrowia lipolytica ;	IPR001015;IPR019772;	Ferrochelatase;Ferrochelatase, active site;
[truncated: 2,753 more rows]
