# Supplementary material for: Systematic analysis of the lysine acetylome reveals diverse functions of lysine acetylation in the oleaginous yeast Yarrowia lipolytica
Source: AMB Express. 2017 May 12;7:94. doi: 10.1186/s13568-017-0393-2 (PMC5427063; doi:10.1186/s13568-017-0393-2)
Supplement: Supplementary file 3 — Additional file 3: Table S2. Protein GO enrichment based on molecular functions. [file 13568_2017_393_MOESM3_ESM.xls]

## Sheet: Table S2
Table S2. Protein GO enrichment based on molecular functions
GO Terms	Mapping	Background	All mapping	All background	Fold enrichment	Fisher' exact Test P value	Benjamini	Protein IDs
structural molecule activity	98	144	972	3154	2.2083	2.2e-16	3.696e-14	Q6CBS7;Q6C4U7;Q6CFS7;Q6C9C4;Q6C2R9;O59950;Q6C169;Q6CGM0;Q6CFK6;Q6CAD1;B5FVC6;B5FVF9;B5FVG4;Q6BZR8;Q6C0E1;Q6C0E7;Q6C0G4;Q6C0H1;Q6C0J5;Q6C0P3;Q6C0Z7;Q6C157;Q6C1C1;Q6C1P8;Q6C1V9;Q6C242;Q6C279;Q6C281;Q6C290;Q6C2D7;Q6C2E5;Q6C2P6;Q6C2R2;Q6C2R3;Q6C2S5;Q6C2S6;Q6C
structural constituent of ribosome	89	120	972	3154	2.4066	2.2e-16	3.696e-14	Q6CBS7;Q6C4U7;Q6CFS7;Q6C9C4;Q6C2R9;O59950;Q6C169;Q6CGM0;Q6CFK6;Q6CAD1;B5FVC6;B5FVF9;B5FVG4;Q6BZR8;Q6C0E1;Q6C0E7;Q6C0G4;Q6C0H1;Q6C0J5;Q6C0P3;Q6C0Z7;Q6C1C1;Q6C1P8;Q6C1V9;Q6C242;Q6C279;Q6C281;Q6C290;Q6C2D7;Q6C2E5;Q6C2P6;Q6C2R2;Q6C2R3;Q6C2S5;Q6C2S6;Q6C3I3;Q6C
ligase activity, forming carbon-oxygen bonds	27	35	972	3154	2.50317	1.266e-07	3.5448e-06	Q6BZY8;Q6C109;Q6C1H2;Q6C234;Q6C350;Q6C4A4;Q6C4Q2;Q6C4X4;Q6C5H6;Q6C5H9;Q6C5W5;Q6C624;Q6C6Z6;Q6C6Z7;Q6C868;Q6C8V7;Q6C8Z3;Q6C909;Q6CAE1;Q6CBI1;Q6CBI6;Q6CBV3;Q6CD53;Q6CFA0;Q6CFL2;Q6CFS9;Q6CIA2
ligase activity, forming aminoacyl-tRNA and related compounds	27	35	972	3154	2.50317	1.266e-07	3.5448e-06	Q6BZY8;Q6C109;Q6C1H2;Q6C234;Q6C350;Q6C4A4;Q6C4Q2;Q6C4X4;Q6C5H6;Q6C5H9;Q6C5W5;Q6C624;Q6C6Z6;Q6C6Z7;Q6C868;Q6C8V7;Q6C8Z3;Q6C909;Q6CAE1;Q6CBI1;Q6CBI6;Q6CBV3;Q6CD53;Q6CFA0;Q6CFL2;Q6CFS9;Q6CIA2
aminoacyl-tRNA ligase activity	27	35	972	3154	2.50317	1.266e-07	3.5448e-06	Q6BZY8;Q6C109;Q6C1H2;Q6C234;Q6C350;Q6C4A4;Q6C4Q2;Q6C4X4;Q6C5H6;Q6C5H9;Q6C5W5;Q6C624;Q6C6Z6;Q6C6Z7;Q6C868;Q6C8V7;Q6C8Z3;Q6C909;Q6CAE1;Q6CBI1;Q6CBI6;Q6CBV3;Q6CD53;Q6CFA0;Q6CFL2;Q6CFS9;Q6CIA2
cofactor binding	82	175	972	3154	1.52045	1.004e-05	0.000187413	O74936;Q6C846;Q6CCU7;Q6C5H4;Q6CCW0;Q6CDM0;F2Z699;B5FVF1;F2Z626;F2Z660;F2Z6C9;F2Z6J4;Q6BZZ9;Q6C0F7;Q6C0G5;Q6C0L1;Q6C0N3;Q6C0X8;Q6C1K9;Q6C272;Q6C2C1;Q6C2F2;Q6C2Q9;Q6C2Y0;Q6C2Y4;Q6C351;Q6C3H5;Q6C3M8;Q6C421;Q6C4B5;Q6C4H2;Q6C4S9;Q6C4Y7;Q6C551;Q6C5F0;Q6C5G6;Q6C
small molecule binding	314	852	972	3154	1.19587	1.371e-05	0.000242451	O74936;Q9UVF3;Q6C1X5;Q6C6N0;Q6C835;Q6BZR4;Q6CB69;Q6C0X2;O59949;Q6C9Y6;Q6C1H8;Q6C747;Q6CBE4;Q6CCU7;Q6C6I6;Q6C3E0;Q99170;Q6C5H4;Q8TFK3;Q6C255;Q6C7D2;Q99145;Q6C4M9;Q6CDV4;Q6CDL9;P59680;Q6CG57;P30614;Q6C0B5;Q6CFD2;Q6CCU3;Q6CEW9;Q6C7C0;F2Z699;Q6CDL0;Q6CDH3;Q6C
oxidoreductase activity	163	403	972	3154	1.31244	1.808e-05	0.000288502	Q6CFX1;O74936;Q6C1X5;Q6CAB5;Q6C0Z6;Q6CBE4;P34229;Q9Y753;Q6CCU7;Q6C5H4;P38997;Q6C9G8;Q6CA86;F2Z699;Q9B6E8;Q9B6C7;Q6C3K7;Q6C662;B5FVG1;F2Z619;F2Z626;F2Z650;F2Z660;F2Z678;F2Z6C0;F2Z6C9;F2Z6F1;F2Z6I5;F2Z6J4;Q6BZQ3;Q6BZT7;Q6BZU8;Q6BZY3;Q6BZY9;Q6BZZ7;Q6C034;Q6C
nucleotide binding	308	837	972	3154	1.19404	2.21e-05	0.0003094	O74936;Q9UVF3;Q6C1X5;Q6C6N0;Q6C835;Q6BZR4;Q6CB69;Q6C0X2;O59949;Q6C9Y6;Q6C1H8;Q6C747;Q6CBE4;Q6CCU7;Q6C6I6;Q6C3E0;Q99170;Q6C5H4;Q8TFK3;Q6C255;Q6C7D2;Q99145;Q6C4M9;Q6CDV4;Q6CDL9;P59680;Q6CG57;P30614;Q6C0B5;Q6CFD2;Q6CCU3;Q6CEW9;Q6C7C0;F2Z699;Q6CDL0;Q6CDH3;Q6C
nucleoside phosphate binding	308	837	972	3154	1.19404	2.21e-05	0.0003094	O74936;Q9UVF3;Q6C1X5;Q6C6N0;Q6C835;Q6BZR4;Q6CB69;Q6C0X2;O59949;Q6C9Y6;Q6C1H8;Q6C747;Q6CBE4;Q6CCU7;Q6C6I6;Q6C3E0;Q99170;Q6C5H4;Q8TFK3;Q6C255;Q6C7D2;Q99145;Q6C4M9;Q6CDV4;Q6CDL9;P59680;Q6CG57;P30614;Q6C0B5;Q6CFD2;Q6CCU3;Q6CEW9;Q6C7C0;F2Z699;Q6CDL0;Q6CDH3;Q6C
lyase activity	33	59	972	3154	1.81492	0.0001683	0.0020196	P41555;Q6C1X5;Q6C1F3;P34229;Q6BZP5;Q6C0N3;Q6C140;Q6C1R7;Q6C2F2;Q6C354;Q6C4B5;Q6C4K5;Q6C4S7;Q6C5V2;Q6C6J2;Q6C7P9;Q6C893;Q6C8Q1;Q6C9G9;Q6C9H7;Q6C9P6;Q6CAY2;Q6CBN4;Q6CBP5;Q6CCR8;Q6CCT2;Q6CDC5;Q6CDK7;Q6CDL1;Q6CDN6;Q6CE97;Q6CF99;Q6CG29
translation factor activity, nucleic acid binding	25	40	972	3154	2.02803	0.0001792	0.00207625	Q6CB69;O59949;Q6C9Y6;Q6C161;Q6C1H8;Q6C855;Q6C1N1;Q6C747;Q6C1I3;Q6CI08;Q6C830;Q6CAE9;Q6CB51;Q6CDV4;Q6C0I5;Q6C0W6;Q6C294;Q6C356;Q6C7Y7;Q6C9Y1;Q6CAT7;Q6CCQ3;Q6CCS7;Q6CEV6;Q6CG42
anion binding	260	711	972	3154	1.18659	0.0002625	0.00284516	O74936;Q9UVF3;Q6C846;Q6C1X5;Q6C8M8;Q6C6N0;Q6C835;Q6BZR4;Q6CB69;Q6C0X2;O59949;Q6C9Y6;Q6C6I6;Q6C3E0;Q99170;Q6C5H4;Q8TFK3;Q6C255;Q6C7D2;Q6CCW0;Q99145;Q6C4M9;Q6CDV4;P59680;Q6CG57;P30614;Q6CDM0;Q6C0B5;Q6CFD2;Q6CCU3;Q6C7C0;F2Z699;Q6CBZ0;P29407;Q6C7U8;Q99148;Q6C
ligase activity	55	115	972	3154	1.55189	0.0002744	0.0028812	Q6C6I6;Q6C3E0;Q99148;Q6C482;F2Z650;Q6BZU8;Q6BZY1;Q6BZY8;Q6C109;Q6C1H2;Q6C234;Q6C2Q5;Q6C350;Q6C3H5;Q6C3Q2;Q6C4A4;Q6C4Q2;Q6C4Q7;Q6C4S9;Q6C4X4;Q6C5H6;Q6C5H9;Q6C5W5;Q6C624;Q6C642;Q6C6Q4;Q6C6V1;Q6C6Z6;Q6C6Z7;Q6C868;Q6C873;Q6C8V7;Q6C8Z3;Q6C907;Q6C909;Q6C923;Q6C
antioxidant activity	15	20	972	3154	2.43364	0.000338	0.00344145	Q6CAB5;Q6C0Z6;Q6C5H4;Q6C662;Q6BZT7;Q6C2G0;Q6C3H7;Q6C3J7;Q6C7A8;Q6CBQ1;Q6CDZ0;Q6CEC5;Q6CEJ7;Q6CFA1;Q6CGH1
RNA binding	84	198	972	3154	1.37661	0.0006101	0.00602922	Q6C835;Q6BZR4;Q6CB69;Q6C0X2;O59949;Q6C9Y6;Q6C161;Q6C1H8;Q6C855;Q6C1N1;Q6C747;Q6C1I3;Q6CI08;Q6C830;Q6CAE9;Q6CB51;Q6C7D2;Q6CDV4;Q6CEW9;Q6C9H2;Q6CDH3;Q6CC39;O59950;Q6C0I0;Q6C193;Q99150;Q6CH90;Q6CE12;Q6CHK0;Q6C922;F2Z5Z4;F2Z620;Q6BZW4;Q6C038;Q6C067;Q6C0I5;Q6C
catalytic activity	657	1996	972	3154	1.06807	0.0008955	0.008358	Q6CFX1;P41555;Q6C3Z9;O74936;Q6CA79;Q6CA53;Q6C846;Q6C627;Q6C1X5;Q6CCY2;Q6C6N0;Q6CAB5;Q6C0Z6;Q6C6U9;Q6C835;Q6BZR4;Q6CB69;Q6C0X2;Q6C1E0;O59949;Q6C9Y6;Q6C1F3;Q6C710;Q6CBE4;P34229;Q9Y753;Q6C4C9;Q6CF41;Q6CCU7;Q6C6I6;Q8WZM0;Q6CCT1;Q6C3E0;Q6C5H4;Q8TFK3;Q6C255;Q6C
pyridoxal phosphate binding	25	44	972	3154	1.84367	0.001406	0.012432	Q6C846;Q6CCW0;Q6CDM0;Q6BZZ9;Q6C0N3;Q6C1K9;Q6C2F2;Q6C2Q9;Q6C2Y0;Q6C4B5;Q6C551;Q6C5G6;Q6C5N1;Q6C5P5;Q6C6R2;Q6C7F4;Q6C7U9;Q6C859;Q6CBG6;Q6CBP5;Q6CCZ6;Q6CD74;Q6CE24;Q6CFZ7;Q6CHE0
coenzyme binding	54	122	972	3154	1.43625	0.002622	0.0220248	O74936;Q6CCU7;Q6C5H4;F2Z699;B5FVF1;F2Z626;F2Z660;F2Z6C9;F2Z6J4;Q6C0F7;Q6C0G5;Q6C0L1;Q6C0X8;Q6C2C1;Q6C2Y4;Q6C351;Q6C3M8;Q6C421;Q6C4H2;Q6C4Y7;Q6C5F0;Q6C5X3;Q6C5X6;Q6C612;Q6C6Q2;Q6C6X0;Q6C6Z1;Q6C704;Q6C7U5;Q6C853;Q6C8C6;Q6C8Y9;Q6C946;Q6C9C1;Q6C9F5;Q6C9G6;Q6C
isomerase activity	31	61	972	3154	1.64903	0.002907	0.0228714	Q6C4C9;Q6CF41;Q6C2U0;Q6CGS4;Q6CDL0;Q6C4W6;Q6CBP4;Q6CC39;Q6C2T9;Q6C2I1;Q6C2Y8;Q6C3D2;Q6C4H2;Q6C5J7;Q6C609;Q6C6Q4;Q6C781;Q6C7B1;Q6C7B8;Q6C7R2;Q6C7U6;Q6C8V2;Q6C985;Q6CAL7;Q6CC54;Q6CCD9;Q6CCE8;Q6CDK7;Q6CE59;Q6CFS3;Q6CFX7
magnesium ion binding	23	41	972	3154	1.82029	0.00315	0.0240545	Q6C1F3;Q99145;Q6C1T4;P30614;Q6C482;Q6C2Y4;Q6C3T1;Q6C4X4;Q6C6I2;Q6C6Q2;Q6C6Z1;Q6C7B1;Q6C7B8;Q6C9K0;Q6C9L5;Q6CA04;Q6CA33;Q6CBI1;Q6CC75;Q6CDI5;Q6CE16;Q6CER7;Q6CG51
carbon-carbon lyase activity	14	21	972	3154	2.16324	0.003485	0.0260213	P41555;Q6BZP5;Q6C2F2;Q6C4B5;Q6C4K5;Q6C893;Q6C9H7;Q6CBN4;Q6CBP5;Q6CCR8;Q6CDC5;Q6CDK7;Q6CDN6;Q6CF99
translation initiation factor activity	17	28	972	3154	1.97009	0.003712	0.026481	Q6CB69;Q6C161;Q6C1H8;Q6C855;Q6C1N1;Q6C747;Q6C1I3;Q6CI08;Q6C830;Q6CAE9;Q6CB51;Q6CDV4;Q6C0W6;Q6C7Y7;Q6C9Y1;Q6CCQ3;Q6CG42
translation elongation factor activity	7	7	972	3154	3.24486	0.004347	0.0286391	O59949;Q6C9Y6;Q6C0I5;Q6C294;Q6CAT7;Q6CCS7;Q6CEV6
transferase activity, transferring acyl groups, acyl groups = converted into alkyl on transfer	8	9	972	3154	2.88432	0.004991	0.0316411	Q12726;Q6BZW0;Q6C3H5;Q6C4S9;Q6C5R9;Q6C793;Q6C7I2;Q6CFF6
ATPase activity, coupled to transmembrane movement of ions, = rotational mechanism	8	9	972	3154	2.88432	0.004991	0.0316411	Q6C1K0;Q6C326;Q6C338;Q6C5Q2;Q6C6K9;Q6C9B1;Q6CFT7;Q6CHD8
purine nucleotide binding	198	553	972	3154	1.16181	0.007186	0.0423596	Q9UVF3;Q6C1X5;Q6C6N0;Q6C835;Q6BZR4;Q6CB69;Q6C0X2;O59949;Q6C9Y6;Q6C6I6;Q6C3E0;Q99170;Q8TFK3;Q6C255;Q6C7D2;Q99145;Q6C4M9;Q6CDV4;P59680;Q6CG57;P30614;Q6C0B5;Q6CFD2;Q6CCU3;Q6C7C0;Q6CBZ0;P29407;Q6C7U8;Q99148;Q6C482;Q6CBI0;Q6CB54;Q6C193;Q99150;Q6CH90;Q6C100;F2Z
purine ribonucleoside binding	197	551	972	3154	1.16014	0.008234	0.0453545	Q9UVF3;Q6C1X5;Q6C6N0;Q6C835;Q6BZR4;Q6CB69;Q6C0X2;O59949;Q6C9Y6;Q6C6I6;Q6C3E0;Q99170;Q8TFK3;Q6C255;Q6C7D2;Q99145;Q6C4M9;Q6CDV4;P59680;Q6CG57;P30614;Q6C0B5;Q6CFD2;Q6CCU3;Q6C7C0;Q6CBZ0;P29407;Q6C7U8;Q99148;Q6C482;Q6CBI0;Q6CB54;Q6C193;Q99150;Q6CH90;Q6C100;F2Z
purine nucleoside binding	197	551	972	3154	1.16014	0.008234	0.0453545	Q9UVF3;Q6C1X5;Q6C6N0;Q6C835;Q6BZR4;Q6CB69;Q6C0X2;O59949;Q6C9Y6;Q6C6I6;Q6C3E0;Q99170;Q8TFK3;Q6C255;Q6C7D2;Q99145;Q6C4M9;Q6CDV4;P59680;Q6CG57;P30614;Q6C0B5;Q6CFD2;Q6CCU3;Q6C7C0;Q6CBZ0;P29407;Q6C7U8;Q99148;Q6C482;Q6CBI0;Q6CB54;Q6C193;Q99150;Q6CH90;Q6C100;F2Z
purine ribonucleoside triphosphate binding	196	550	972	3154	1.15635	0.009559	0.0507825	Q9UVF3;Q6C1X5;Q6C6N0;Q6C835;Q6BZR4;Q6CB69;Q6C0X2;O59949;Q6C9Y6;Q6C6I6;Q6C3E0;Q99170;Q8TFK3;Q6C255;Q6C7D2;Q99145;Q6C4M9;Q6CDV4;P59680;Q6CG57;P30614;Q6C0B5;Q6CFD2;Q6CCU3;Q6C7C0;Q6CBZ0;P29407;Q6C7U8;Q99148;Q6C482;Q6CBI0;Q6CB54;Q6C193;Q99150;Q6CH90;Q6C100;F2Z
purine ribonucleotide binding	197	552	972	3154	1.15804	0.00958	0.0507825	Q9UVF3;Q6C1X5;Q6C6N0;Q6C835;Q6BZR4;Q6CB69;Q6C0X2;O59949;Q6C9Y6;Q6C6I6;Q6C3E0;Q99170;Q8TFK3;Q6C255;Q6C7D2;Q99145;Q6C4M9;Q6CDV4;P59680;Q6CG57;P30614;Q6C0B5;Q6CFD2;Q6CCU3;Q6C7C0;Q6CBZ0;P29407;Q6C7U8;Q99148;Q6C482;Q6CBI0;Q6CB54;Q6C193;Q99150;Q6CH90;Q6C100;F2Z
ribonucleoside binding	198	555	972	3154	1.15762	0.009732	0.0507825	Q9UVF3;Q6C1X5;Q6C6N0;Q6C835;Q6BZR4;Q6CB69;Q6C0X2;O59949;Q6C9Y6;Q6C6I6;Q6C3E0;Q99170;Q8TFK3;Q6C255;Q6C7D2;Q99145;Q6C4M9;Q6CDV4;P59680;Q6CG57;P30614;Q6C0B5;Q6CFD2;Q6CCU3;Q6C7C0;Q6CBZ0;P29407;Q6C7U8;Q99148;Q6C482;Q6CBI0;Q6CB54;Q6C193;Q99150;Q6CH90;Q6C100;F2Z
nucleoside binding	198	556	972	3154	1.15554	0.009824	0.0507825	Q9UVF3;Q6C1X5;Q6C6N0;Q6C835;Q6BZR4;Q6CB69;Q6C0X2;O59949;Q6C9Y6;Q6C6I6;Q6C3E0;Q99170;Q8TFK3;Q6C255;Q6C7D2;Q99145;Q6C4M9;Q6CDV4;P59680;Q6CG57;P30614;Q6C0B5;Q6CFD2;Q6CCU3;Q6C7C0;Q6CBZ0;P29407;Q6C7U8;Q99148;Q6C482;Q6CBI0;Q6CB54;Q6C193;Q99150;Q6CH90;Q6C100;F2Z
oxidoreductase activity, acting on CH-OH group of donors	24	47	972	3154	1.65695	0.01005	0.0511636	Q6C1X5;Q6C0X8;Q6C2Y4;Q6C351;Q6C4Y7;Q6C5F0;Q6C5X6;Q6C5X9;Q6C6Z1;Q6C704;Q6C7U5;Q6C897;Q6C8V3;Q6C9K0;Q6CA24;Q6CA33;Q6CAF8;Q6CAJ1;Q6CAP2;Q6CCJ7;Q6CEH4;Q6CEP8;Q6CEQ0;Q6CH50
oxidoreductase activity, acting on NAD(P)H	16	28	972	3154	1.8542	0.01261	0.0632382	Q6C5H4;Q6C9G8;Q6CA86;Q9B6E8;Q9B6C7;B5FVG1;F2Z619;F2Z626;F2Z660;F2Z6C9;F2Z6F1;Q6C4W9;Q6C7L6;Q6C8C6;Q6CA88;Q6CG53
hydrogen-exporting ATPase activity	7	8	972	3154	2.83925	0.01285	0.0634941	Q6C1K0;Q6C326;Q6C338;Q6C5Q2;Q6C6K9;Q6CFT7;Q6CHD8
oxidoreductase activity, acting on the aldehyde or oxo group of = donors	13	21	972	3154	2.00872	0.01514	0.072672	Q6CCU7;Q6C0B4;Q6C0L0;Q6C0Y7;Q6C2W9;Q6C3M8;Q6C421;Q6C7J6;Q6C9S7;Q6CDB9;Q6CE87;Q6CF74;Q6CGH0
ribonucleotide binding	203	579	972	3154	1.13766	0.01921	0.0909093	Q9UVF3;Q6C1X5;Q6C6N0;Q6C835;Q6BZR4;Q6CB69;Q6C0X2;O59949;Q6C9Y6;Q6C6I6;Q6C3E0;Q99170;Q8TFK3;Q6C255;Q6C7D2;Q99145;Q6C4M9;Q6CDV4;P59680;Q6CG57;P30614;Q6C0B5;Q6CFD2;Q6CCU3;Q6C7C0;Q6CBZ0;P29407;Q6C7U8;Q99148;Q6C482;Q6CBI0;Q6CB54;Q6C193;Q99150;Q6CH90;Q6C100;F2Z
oxidoreductase activity, acting on the CH-OH group of donors, NAD = or NADP as acceptor	22	45	972	3154	1.58637	0.02319	0.10822	Q6C1X5;Q6C0X8;Q6C2Y4;Q6C351;Q6C4Y7;Q6C5F0;Q6C5X6;Q6C5X9;Q6C6Z1;Q6C704;Q6C7U5;Q6C897;Q6C8V3;Q6C9K0;Q6CA24;Q6CA33;Q6CAF8;Q6CAJ1;Q6CAP2;Q6CCJ7;Q6CEH4;Q6CH50
carbohydrate derivative binding	204	585	972	3154	1.13154	0.0255	0.11737	Q9UVF3;Q6C1X5;Q6C6N0;Q6C835;Q6BZR4;Q6CB69;Q6C0X2;O59949;Q6C9Y6;Q6C6I6;Q6C3E0;Q99170;Q8TFK3;Q6C255;Q6C7D2;Q99145;Q6C4M9;Q6CDV4;P59680;Q6CG57;P30614;Q6C0B5;Q6CFD2;Q6CCU3;Q6C7C0;Q6CBZ0;P29407;Q6C7U8;Q99148;Q6C482;Q6CBI0;Q6CB54;Q6C193;Q99150;Q6CH90;Q6C100;F2Z
metallopeptidase activity	18	35	972	3154	1.66878	0.02692	0.122231	Q6CA79;Q6CCY2;Q6C3E5;Q6C2E3;Q6C0X4;Q6C1A8;Q6C1G4;Q6C1U0;Q6C2I3;Q6C827;Q6CCD1;Q6CEL9;Q6CEZ5;Q6CFM9;Q6CFY2;Q6CG28;Q6CGY9;Q6CHB1
rRNA binding	7	9	972	3154	2.52378	0.02858	0.126354	O59950;Q6C281;Q6C2S5;Q6C477;Q6C4Z8;Q6C7E6;Q6CBJ9
disulfide oxidoreductase activity	9	13	972	3154	2.24644	0.02944	0.128465	Q6C5H4;Q6BZZ7;Q6C034;Q6C399;Q6C3W5;Q6C781;Q6CC54;Q6CCY8;Q6CES4
proton-transporting ATP synthase activity, rotational mechanism	6	7	972	3154	2.78131	0.03206	0.131368	Q6C326;Q6C338;Q6C5Q2;Q6C9B1;Q6CFT7;Q6CHD8
proton-transporting ATPase activity, rotational mechanism	6	7	972	3154	2.78131	0.03206	0.131368	Q6C1K0;Q6C326;Q6C338;Q6C5Q2;Q6C6K9;Q6CHD8
oxidoreductase activity, acting on peroxide as acceptor	6	7	972	3154	2.78131	0.03206	0.131368	Q6CAB5;Q6C0Z6;Q6BZT7;Q6C3H7;Q6C3J7;Q6C7A8
peroxidase activity	6	7	972	3154	2.78131	0.03206	0.131368	Q6CAB5;Q6C0Z6;Q6BZT7;Q6C3H7;Q6C3J7;Q6C7A8
sulfur compound binding	5	5	972	3154	3.24486	0.03374	0.133372	Q6C3M8;Q6C6Q2;Q6C9L5;Q6CA04;Q6CDI5
thiamine pyrophosphate binding	5	5	972	3154	3.24486	0.03374	0.133372	Q6C3M8;Q6C6Q2;Q6C9L5;Q6CA04;Q6CDI5
transferase activity, transferring acyl groups	38	90	972	3154	1.37005	0.03672	0.142549	Q6C627;Q6C710;P34229;Q8WZM0;Q6CCW0;Q12726;P41929;Q6CEE1;Q6C7G2;Q05493;Q6L8K7;Q6BZV1;Q6BZW0;Q6C218;Q6C336;Q6C3H5;Q6C3J9;Q6C4S9;Q6C5D5;Q6C5L8;Q6C5R9;Q6C6F4;Q6C6M4;Q6C6T8;Q6C793;Q6C7I2;Q6C812;Q6C8F2;Q6CDI7;Q6CEP7;Q6CEV3;Q6CF46;Q6CF67;Q6CFB6;Q6CFF6;Q6CGW9;Q6C
NADP binding	9	14	972	3154	2.08598	0.042	0.155077	Q6CCU7;Q6C5H4;Q6C0X8;Q6C421;Q6C4Y7;Q6C704;Q6C853;Q6CAP2;Q6CEH4
threonine-type endopeptidase activity	9	14	972	3154	2.08598	0.042	0.155077	Q6C1N0;Q6C2N9;Q6C3S4;Q6C788;Q6CA23;Q6CBF1;Q6CCW2;Q6CEN6;Q6CF05
threonine-type peptidase activity	9	14	972	3154	2.08598	0.042	0.155077	Q6C1N0;Q6C2N9;Q6C3S4;Q6C788;Q6CA23;Q6CBF1;Q6CCW2;Q6CEN6;Q6CF05
adenyl nucleotide binding	162	463	972	3154	1.13535	0.04966	0.17564	Q9UVF3;Q6C1X5;Q6C6N0;Q6C835;Q6BZR4;Q6CB69;Q6C0X2;Q6C6I6;Q6C3E0;Q99170;Q6C7D2;Q99145;Q6C4M9;Q6CDV4;P59680;Q6CG57;P30614;Q6C0B5;Q6CFD2;Q6C7C0;Q6CBZ0;P29407;Q6C7U8;Q99148;Q6C193;Q6CH90;Q6C100;F2Z650;F2Z672;Q6BZQ3;Q6BZR9;Q6BZU8;Q6BZY8;Q6C0E9;Q6C0T2;Q6C109;Q6C
intramolecular transferase activity	10	16	972	3154	2.02803	0.05227	0.182945	Q6CC39;Q6C5J7;Q6C609;Q6C7B1;Q6C7B8;Q6C7U6;Q6C985;Q6CAL7;Q6CDK7;Q6CFX7
metalloendopeptidase activity	12	21	972	3154	1.8542	0.05395	0.186878	Q6C3E5;Q6C2E3;Q6C0X4;Q6C1U0;Q6C2I3;Q6C827;Q6CEL9;Q6CEZ5;Q6CFY2;Q6CG28;Q6CGY9;Q6CHB1
cation-transporting ATPase activity	8	12	972	3154	2.16324	0.05588	0.187029	Q6C1K0;Q6C326;Q6C338;Q6C5Q2;Q6C6K9;Q6C9B1;Q6CFT7;Q6CHD8
carboxy-lyase activity	8	12	972	3154	2.16324	0.05588	0.187029	Q6C2F2;Q6C4B5;Q6C893;Q6C9H7;Q6CBN4;Q6CBP5;Q6CDC5;Q6CDK7
protein disulfide oxidoreductase activity	8	12	972	3154	2.16324	0.05588	0.187029	Q6BZZ7;Q6C034;Q6C399;Q6C3W5;Q6C781;Q6CC54;Q6CCY8;Q6CES4
adenyl ribonucleotide binding	161	462	972	3154	1.13078	0.05622	0.187029	Q9UVF3;Q6C1X5;Q6C6N0;Q6C835;Q6BZR4;Q6CB69;Q6C0X2;Q6C6I6;Q6C3E0;Q99170;Q6C7D2;Q99145;Q6C4M9;Q6CDV4;P59680;Q6CG57;P30614;Q6C0B5;Q6CFD2;Q6C7C0;Q6CBZ0;P29407;Q6C7U8;Q99148;Q6C193;Q6CH90;Q6C100;F2Z650;F2Z672;Q6BZQ3;Q6BZR9;Q6BZU8;Q6BZY8;Q6C0E9;Q6C0T2;Q6C109;Q6C
carbon-oxygen lyase activity	14	27	972	3154	1.68252	0.05936	0.195539	Q6C1X5;Q6C1F3;P34229;Q6C0N3;Q6C1R7;Q6C354;Q6C5V2;Q6C6J2;Q6C8Q1;Q6C9G9;Q6C9P6;Q6CAY2;Q6CCT2;Q6CG29
ATP binding	160	460	972	3154	1.12865	0.06308	0.205776	Q9UVF3;Q6C1X5;Q6C6N0;Q6C835;Q6BZR4;Q6CB69;Q6C0X2;Q6C6I6;Q6C3E0;Q99170;Q6C7D2;Q99145;Q6C4M9;Q6CDV4;P59680;Q6CG57;P30614;Q6C0B5;Q6CFD2;Q6C7C0;Q6CBZ0;P29407;Q6C7U8;Q99148;Q6C193;Q6CH90;Q6C100;F2Z650;F2Z672;Q6BZQ3;Q6BZR9;Q6BZU8;Q6BZY8;Q6C0E9;Q6C0T2;Q6C109;Q6C
superoxide dismutase activity	5	6	972	3154	2.70405	0.07669	0.243093	Q6C662;Q6CBQ1;Q6CDZ0;Q6CEC5;Q6CFA1
oxidoreductase activity, acting on superoxide radicals as acceptor	5	6	972	3154	2.70405	0.07669	0.243093	Q6C662;Q6CBQ1;Q6CDZ0;Q6CEC5;Q6CFA1
hydro-lyase activity	11	21	972	3154	1.69969	0.1008	0.310723	Q6C1X5;Q6C1F3;P34229;Q6C354;Q6C5V2;Q6C6J2;Q6C9G9;Q6C9P6;Q6CAY2;Q6CCT2;Q6CG29
guanyl nucleotide binding	36	90	972	3154	1.29794	0.1044	0.3132	O59949;Q6C9Y6;Q8TFK3;Q6C255;Q6CCU3;Q6C482;Q6CBI0;Q6CB54;Q99150;Q6C077;Q6C0I5;Q6C2D0;Q6C369;Q6C4X3;Q6C604;Q6C7H8;Q6C816;Q6C932;Q6C9K9;Q6C9N5;Q6C9V1;Q6CAF7;Q6CAV6;Q6CB88;Q6CD68;Q6CDQ3;Q6CEG8;Q6CEU1;Q6CFF3;Q6CG44;Q6CHD2;Q6CHF1;Q6CHX3;Q6CI82;Q6CI99;Q6CIA1
guanyl ribonucleotide binding	36	90	972	3154	1.29794	0.1044	0.3132	O59949;Q6C9Y6;Q8TFK3;Q6C255;Q6CCU3;Q6C482;Q6CBI0;Q6CB54;Q99150;Q6C077;Q6C0I5;Q6C2D0;Q6C369;Q6C4X3;Q6C604;Q6C7H8;Q6C816;Q6C932;Q6C9K9;Q6C9N5;Q6C9V1;Q6CAF7;Q6CAV6;Q6CB88;Q6CD68;Q6CDQ3;Q6CEG8;Q6CEU1;Q6CFF3;Q6CG44;Q6CHD2;Q6CHF1;Q6CHX3;Q6CI82;Q6CI99;Q6CIA1
GTP binding	36	90	972	3154	1.29794	0.1044	0.3132	O59949;Q6C9Y6;Q8TFK3;Q6C255;Q6CCU3;Q6C482;Q6CBI0;Q6CB54;Q99150;Q6C077;Q6C0I5;Q6C2D0;Q6C369;Q6C4X3;Q6C604;Q6C7H8;Q6C816;Q6C932;Q6C9K9;Q6C9N5;Q6C9V1;Q6CAF7;Q6CAV6;Q6CB88;Q6CD68;Q6CDQ3;Q6CEG8;Q6CEU1;Q6CFF3;Q6CG44;Q6CHD2;Q6CHF1;Q6CHX3;Q6CI82;Q6CI99;Q6CIA1
hydrogen ion transmembrane transporter activity	21	48	972	3154	1.41962	0.1147	0.335123	Q6C3K7;B5FVB8;B5FVG3;Q6C105;Q6C1H5;Q6C1K0;Q6C309;Q6C325;Q6C326;Q6C338;Q6C387;Q6C5M8;Q6C5Q2;Q6C6E6;Q6C6K9;Q6C767;Q6C9B1;Q6CFH9;Q6CFT7;Q6CHD8;Q6CI02
oxidoreductase activity, acting on the aldehyde or oxo group of = donors, NAD or NADP as acceptor	10	18	972	3154	1.8027	0.1203	0.345477	Q6CCU7;Q6C0B4;Q6C0L0;Q6C2W9;Q6C421;Q6C7J6;Q6CDB9;Q6CE87;Q6CF74;Q6CGH0
oxidoreductase activity, acting on the CH-NH group of donors	8	13	972	3154	1.99683	0.1268	0.354327	P38997;F2Z650;Q6BZU8;Q6CBW8;Q6CEM7;Q6CEX7;Q6CF74;Q6CF75
transferase activity, transferring acyl groups other than = amino-acyl groups	26	63	972	3154	1.33915	0.1301	0.358308	Q6C627;Q6C710;P34229;Q8WZM0;Q6CCW0;P41929;Q6CEE1;Q6C7G2;Q05493;Q6L8K7;Q6BZV1;Q6C218;Q6C3J9;Q6C5D5;Q6C5L8;Q6C6F4;Q6C6M4;Q6C6T8;Q6C812;Q6C8F2;Q6CEP7;Q6CEV3;Q6CFB6;Q6CGW9;Q6CGX8;Q6CHC0
vitamin binding	6	9	972	3154	2.16324	0.1447	0.39209	Q6C3M8;Q6C6Q2;Q6C9L5;Q6CA04;Q6CDI5;Q6CDU6
transferase activity, transferring pentosyl groups	8	14	972	3154	1.8542	0.1461	0.392717	Q6CA53;Q99145;Q6CES3;P41923;Q6BZX6;Q6C7L2;Q6CCR8;Q6CE61
heterocyclic compound binding	435	1351	972	3154	1.04479	0.1608	0.4288	O74936;Q9UVF3;Q6C1X5;Q6C6N0;Q6CAB5;Q6C0Z6;Q6C9Q0;Q6C835;Q6BZR4;Q6CB69;Q6C0X2;O59949;Q6C9Y6;Q6C161;Q6C1H8;Q6C855;Q6C1N1;Q6C747;Q6C1I3;Q6CI08;Q6C830;Q6CAE9;Q6CB51;Q6CBE4;Q6C4C9;Q6CCU7;Q6C6I6;Q6C3E0;Q99170;Q6C5H4;Q8TFK3;Q6C255;Q6C341;Q6C4I6;Q6C4I7;Q6C0C4;Q6C
protein transporter activity	11	22	972	3154	1.62243	0.1633	0.432038	Q6C019;Q6C0U1;Q6C278;Q6C386;Q6C5P6;Q6C6Q8;Q6C8B1;Q6CAP0;Q6CBH9;Q6CDT5;Q6CG75
organic cyclic compound binding	435	1352	972	3154	1.04402	0.1726	0.435045	O74936;Q9UVF3;Q6C1X5;Q6C6N0;Q6CAB5;Q6C0Z6;Q6C9Q0;Q6C835;Q6BZR4;Q6CB69;Q6C0X2;O59949;Q6C9Y6;Q6C161;Q6C1H8;Q6C855;Q6C1N1;Q6C747;Q6C1I3;Q6CI08;Q6C830;Q6CAE9;Q6CB51;Q6CBE4;Q6C4C9;Q6CCU7;Q6C6I6;Q6C3E0;Q99170;Q6C5H4;Q8TFK3;Q6C255;Q6C341;Q6C4I6;Q6C4I7;Q6C0C4;Q6C
intramolecular transferase activity, phosphotransferases	4	5	972	3154	2.59588	0.1735	0.435045	Q6C7B1;Q6C7B8;Q6C985;Q6CFX7
biotin carboxylase activity	4	5	972	3154	2.59588	0.1735	0.435045	Q6C6Q4;Q6CAV2;Q6CC91;Q6CEM0
exopeptidase activity	12	25	972	3154	1.55753	0.1901	0.469659	Q6CA79;Q6C3E5;Q6C1A8;Q6C1G4;Q6C610;Q6C9V4;Q6CCD1;Q6CE11;Q6CEB0;Q6CFM9;Q6CG27;Q6CGJ3
catalase activity	3	3	972	3154	3.24486	0.2259	0.489693	Q6BZT7;Q6C3H7;Q6C3J7
oxidoreductase activity, acting on the aldehyde or oxo group of = donors, disulfide as acceptor	3	3	972	3154	3.24486	0.2259	0.489693	Q6C0Y7;Q6C3M8;Q6C9S7
malate dehydrogenase activity	3	3	972	3154	3.24486	0.2259	0.489693	Q6C5F0;Q6C5X9;Q6C8V3
oxidoreductase activity, acting on NAD(P)H, heme protein as = acceptor	3	3	972	3154	3.24486	0.2259	0.489693	Q6C9G8;Q6CA86;F2Z6C9
acid-thiol ligase activity	3	3	972	3154	3.24486	0.2259	0.489693	Q6C2Q5;Q6C3H5;Q6C4S9
ligase activity, forming carbon-sulfur bonds	3	3	972	3154	3.24486	0.2259	0.489693	Q6C2Q5;Q6C3H5;Q6C4S9
carbon-oxygen lyase activity, acting on phosphates	3	3	972	3154	3.24486	0.2259	0.489693	Q6C1X5;Q6C0N3;Q6C8Q1
S-acyltransferase activity	3	3	972	3154	3.24486	0.2259	0.489693	P34229;Q6C5L8;Q6C812
peroxiredoxin activity	3	3	972	3154	3.24486	0.2259	0.489693	Q6C2G0;Q6CEJ7;Q6CGH1
C-acyltransferase activity	3	3	972	3154	3.24486	0.2259	0.489693	P34229;Q05493;Q6L8K7
CoA-ligase activity	3	3	972	3154	3.24486	0.2259	0.489693	Q6C2Q5;Q6C3H5;Q6C4S9
methylenetetrahydrofolate dehydrogenase (NADP+) activity	3	3	972	3154	3.24486	0.2259	0.489693	F2Z650;Q6BZU8;Q6CEX7
isocitrate dehydrogenase activity	3	3	972	3154	3.24486	0.2259	0.489693	Q6C2Y4;Q6C6Z1;Q6CA33
phenylalanine-tRNA ligase activity	3	3	972	3154	3.24486	0.2259	0.489693	Q6C4X4;Q6C8V7;Q6CBI1
aminopeptidase activity	5	8	972	3154	2.02803	0.2608	0.54831	Q6CA79;Q6C3E5;Q6C610;Q6CCD1;Q6CFM9
oxidoreductase activity, acting on a sulfur group of donors	11	24	972	3154	1.48723	0.2689	0.557926	Q6C5H4;Q6BZZ7;Q6C034;Q6C399;Q6C3W5;Q6C781;Q6C8C6;Q6CC54;Q6CCY5;Q6CCY8;Q6CES4
GTPase activity	15	35	972	3154	1.39065	0.269	0.557926	O59949;Q6C9Y6;Q8TFK3;Q6C255;Q6CBI0;Q99150;Q6C0I5;Q6C2D0;Q6C604;Q6C7H8;Q6C9N5;Q6CFF3;Q6CHX3;Q6CI82;Q6CI99
metal cluster binding	13	30	972	3154	1.4061	0.3199	0.6398	F2Z619;F2Z660;F2Z6C0;F2Z6F1;Q6C354;Q6C5V2;Q6C9H5;Q6C9P6;Q6CEV3;Q6CG29;Q6CG73;Q6CGN0;Q6CI02
iron-sulfur cluster binding	13	30	972	3154	1.4061	0.3199	0.6398	F2Z619;F2Z660;F2Z6C0;F2Z6F1;Q6C354;Q6C5V2;Q6C9H5;Q6C9P6;Q6CEV3;Q6CG29;Q6CG73;Q6CGN0;Q6CI02
oxidoreductase activity, acting on the CH-NH group of donors, NAD = or NADP as acceptor	6	11	972	3154	1.76992	0.3301	0.656281	P38997;F2Z650;Q6BZU8;Q6CEM7;Q6CEX7;Q6CF74
flavin adenine dinucleotide binding	14	33	972	3154	1.37661	0.3425	0.6576	O74936;Q6C5H4;F2Z699;F2Z6J4;Q6C0L1;Q6C612;Q6C6X0;Q6C853;Q6C8C6;Q6C8Y9;Q6C9G6;Q6CBP3;Q6CDI5;Q6CEP8
NAD binding	14	34	972	3154	1.33612	0.3533	0.674482	Q6CCU7;F2Z626;F2Z660;Q6C2Y4;Q6C5F0;Q6C5X6;Q6C6Z1;Q6C7U5;Q6C9K0;Q6CA33;Q6CAJ1;Q6CCJ7;Q6CE87;Q6CH50
electron carrier activity	20	52	972	3154	1.24802	0.3661	0.687204	Q6C9Q0;F2Z619;F2Z6F1;Q6BZZ7;Q6C034;Q6C399;Q6C3W5;Q6C612;Q6C781;Q6C7L6;Q6CB74;Q6CBA9;Q6CC54;Q6CCY8;Q6CDR6;Q6CES4;Q6CFP4;Q6CG53;Q6CGN0;Q6CGP7
ATPase activity, coupled to transmembrane movement of ions	10	23	972	3154	1.41081	0.373	0.696267	Q6C0T2;Q6C1K0;Q6C326;Q6C338;Q6C5Q2;Q6C6K9;Q6C9B1;Q6CDQ7;Q6CFT7;Q6CHD8
oxo-acid-lyase activity	4	6	972	3154	2.16324	0.38	0.705414	P41555;Q6BZP5;Q6CCR8;Q6CDN6
oxidoreductase activity, acting on diphenols and related = substances as donors	4	7	972	3154	1.8542	0.4466	0.73234	Q6C3K7;Q6C387;Q6C9M5;Q6CI02
carbohydrate kinase activity	4	7	972	3154	1.8542	0.4466	0.73234	P59680;F2Z672;Q6C8B6;Q6CEK6
tRNA methyltransferase activity	4	7	972	3154	1.8542	0.4466	0.73234	Q6CA67;Q6C0P9;Q6CE12;Q6C6S1
NADH dehydrogenase (quinone) activity	8	18	972	3154	1.44216	0.4504	0.73234	Q9B6E8;Q9B6C7;B5FVG1;F2Z660;F2Z6F1;Q6C7L6;Q6CA88;Q6CG53
oxidoreductase activity, acting on NAD(P)H, quinone or similar = compound as acceptor	8	18	972	3154	1.44216	0.4504	0.73234	Q9B6E8;Q9B6C7;B5FVG1;F2Z660;F2Z6F1;Q6C7L6;Q6CA88;Q6CG53
NADH dehydrogenase activity	8	18	972	3154	1.44216	0.4504	0.73234	Q9B6E8;Q9B6C7;B5FVG1;F2Z660;F2Z6F1;Q6C7L6;Q6CA88;Q6CG53
NADH dehydrogenase (ubiquinone) activity	8	18	972	3154	1.44216	0.4504	0.73234	Q9B6E8;Q9B6C7;B5FVG1;F2Z660;F2Z6F1;Q6C7L6;Q6CA88;Q6CG53
hydrolase activity, acting on carbon-nitrogen (but not peptide) = bonds	14	35	972	3154	1.29794	0.4616	0.73234	Q6CAX5;Q6C0N2;Q6C0P7;Q6C4B7;Q6C4L7;Q6C690;Q6C6H5;Q6C6P6;Q6C7Y2;Q6C873;Q6C879;Q6C8N1;Q6CFG0;Q6CGE0
transferase activity, transferring alkyl or aryl (other than = methyl) groups	9	20	972	3154	1.46019	0.4657	0.73234	Q6C1X5;Q9Y753;Q6C097;Q6C2S2;Q6C7U9;Q6CCS4;Q6CDE7;Q6CDZ3;Q6CEM5
N-acyltransferase activity	14	36	972	3154	1.26189	0.4727	0.73234	Q6C627;Q6C710;Q8WZM0;Q6CCW0;P41929;Q6CEE1;Q6C7G2;Q6C218;Q6C3J9;Q6C6F4;Q6C8F2;Q6CEP7;Q6CEV3;Q6CGW9
intramolecular oxidoreductase activity, interconverting aldoses = and ketoses	5	10	972	3154	1.62243	0.5084	0.73234	Q6C2U0;Q6CGS4;Q6C2T9;Q6C2I1;Q6CE59
succinate-CoA ligase activity	2	2	972	3154	3.24486	0.521	0.73234	Q6C3H5;Q6C4S9
succinate-CoA ligase (ADP-forming) activity	2	2	972	3154	3.24486	0.521	0.73234	Q6C3H5;Q6C4S9
succinyltransferase activity	2	2	972	3154	3.24486	0.521	0.73234	Q6CCW0;Q6C5L8
L-phenylalanine:2-oxoglutarate aminotransferase activity	2	2	972	3154	3.24486	0.521	0.73234	Q6BZZ9;Q6CFZ7
ATP citrate synthase activity	2	2	972	3154	3.24486	0.521	0.73234	Q6C3H5;Q6C4S9
glycine hydroxymethyltransferase activity	2	2	972	3154	3.24486	0.521	0.73234	Q6C5P5;Q6C859
L-phenylalanine aminotransferase activity	2	2	972	3154	3.24486	0.521	0.73234	Q6BZZ9;Q6CFZ7
mannosyl-oligosaccharide glucosidase activity	2	2	972	3154	3.24486	0.521	0.73234	Q6C1M7;Q6CFZ0
formate-tetrahydrofolate ligase activity	2	2	972	3154	3.24486	0.521	0.73234	F2Z650;Q6BZU8
cytochrome-b5 reductase activity, acting on NAD(P)H	2	2	972	3154	3.24486	0.521	0.73234	Q6C9G8;Q6CA86
cytochrome-c peroxidase activity	2	2	972	3154	3.24486	0.521	0.73234	Q6CAB5;Q6C0Z6
structural constituent of nuclear pore	2	2	972	3154	3.24486	0.521	0.73234	Q6C792;Q6CFX8
phosphorylase activity	2	2	972	3154	3.24486	0.521	0.73234	Q6CES3;Q6C2Y0
aconitate hydratase activity	2	2	972	3154	3.24486	0.521	0.73234	Q6C5V2;Q6C9P6
acetyl-CoA C-acyltransferase activity	2	2	972	3154	3.24486	0.521	0.73234	Q05493;Q6L8K7
intramolecular lyase activity	2	2	972	3154	3.24486	0.521	0.73234	Q6C8V2;Q6CFS3
ligase activity, forming carbon-carbon bonds	2	2	972	3154	3.24486	0.521	0.73234	Q6CAV2;Q6CC91
ATPase regulator activity	2	2	972	3154	3.24486	0.521	0.73234	Q6CBI2;Q6CEG4
S-acetyltransferase activity	2	2	972	3154	3.24486	0.521	0.73234	P34229;Q6C812
drug binding	2	2	972	3154	3.24486	0.521	0.73234	Q6C4C9;Q6C2K6
amidine-lyase activity	2	2	972	3154	3.24486	0.521	0.73234	Q6C7P9;Q6CE97
hydrolase activity, acting on ether bonds	2	2	972	3154	3.24486	0.521	0.73234	Q6C3E5;Q6C211
L-malate dehydrogenase activity	2	2	972	3154	3.24486	0.521	0.73234	Q6C5X9;Q6C8V3
L-aspartate:2-oxoglutarate aminotransferase activity	2	2	972	3154	3.24486	0.521	0.73234	Q6BZZ9;Q6CFZ7
isocitrate lyase activity	2	2	972	3154	3.24486	0.521	0.73234	P41555;Q6BZP5
isocitrate dehydrogenase (NAD+) activity	2	2	972	3154	3.24486	0.521	0.73234	Q6C6Z1;Q6CA33
inorganic diphosphatase activity	2	2	972	3154	3.24486	0.521	0.73234	Q6C1T4;Q6CC75
serine-tRNA ligase activity	2	2	972	3154	3.24486	0.521	0.73234	Q6C350;Q6CFL2
proline-tRNA ligase activity	2	2	972	3154	3.24486	0.521	0.73234	Q6C6Z6;Q6C8Z3
methionine-tRNA ligase activity	2	2	972	3154	3.24486	0.521	0.73234	Q6BZY8;Q6CAE1
tryptophan-tRNA ligase activity	2	2	972	3154	3.24486	0.521	0.73234	Q6CBI6;Q6CFA0
glutamate-tRNA ligase activity	2	2	972	3154	3.24486	0.521	0.73234	Q6C4A4;Q6C5H9
phosphogluconate dehydrogenase (decarboxylating) activity	2	2	972	3154	3.24486	0.521	0.73234	Q6C351;Q6CEH4
intramolecular oxidoreductase activity	6	13	972	3154	1.49763	0.5546	0.766854	Q6C2U0;Q6CGS4;Q6C2T9;Q6C2I1;Q6C2Y8;Q6CE59
oxidoreductase activity, acting on the CH-CH group of donors	12	31	972	3154	1.25607	0.5616	0.77088	O74936;Q6CBE4;P34229;Q6C0H5;Q6C0L1;Q6C438;Q6C826;Q6C8J1;Q6C8K4;Q6C8Y9;Q6C9G6;Q6CBP3
transferase activity, transferring aldehyde or ketonic groups	3	4	972	3154	2.43364	0.5915	0.798169	Q6C1K2;Q6C6T4;Q6CDI5
ribosome binding	3	4	972	3154	2.43364	0.5915	0.798169	Q6C830;Q6C255;Q6CCS7
ribose phosphate diphosphokinase activity	3	4	972	3154	2.43364	0.5915	0.798169	Q6C3T1;Q6CER7;Q6CG51
binding	566	1813	972	3154	1.01301	0.6121	0.819385	Q6CFX1;O74936;Q9UVF3;Q6CA79;Q6CA53;Q6C846;Q6C1X5;Q6CCY2;Q6C8M8;Q6C6N0;Q6C0K9;Q6CAB5;Q6C0Z6;Q6BZU2;Q6C9Q0;Q6C835;Q6BZR4;Q6CB69;Q6C0X2;O59949;Q6C9Y6;Q6C161;Q6C1H8;Q6C855;Q6C1N1;Q6C747;Q6C1I3;Q6CI08;Q6C830;Q6CAE9;Q6CB51;Q6C1F3;Q6CBE4;Q6C4C9;Q6CCU7;Q6C6I6;Q6C
acetyltransferase activity	16	44	972	3154	1.17995	0.6244	0.832533	Q6C627;Q6C710;P34229;Q8WZM0;P41929;Q6CEE1;Q6L8K7;Q6C218;Q6C3J9;Q6C6F4;Q6C812;Q6C8F2;Q6CEP7;Q6CEV3;Q6CGW9;Q6CGX8
aminoacyl-tRNA editing activity	3	5	972	3154	1.94691	0.6466	0.838832	Q6C109;Q6C4Q2;Q6CIA2
glucosidase activity	3	5	972	3154	1.94691	0.6466	0.838832	Q6C1M7;Q6CFZ0;Q6CGI3
racemase and epimerase activity	3	5	972	3154	1.94691	0.6466	0.838832	Q6CDL0;Q6C3D2;Q6C4H2
oxidoreductase activity, acting on diphenols and related = substances as donors, cytochrome as acceptor	3	5	972	3154	1.94691	0.6466	0.838832	Q6C3K7;Q6C387;Q6CI02
ubiquinol-cytochrome-c reductase activity	3	5	972	3154	1.94691	0.6466	0.838832	Q6C3K7;Q6C387;Q6CI02
S-adenosylmethionine-dependent methyltransferase activity	10	26	972	3154	1.24802	0.6727	0.85382	Q6C6U9;Q6C1E0;Q6CHE9;Q6C5G5;Q6C6X6;Q6CA67;Q6C0P9;Q6CE12;Q6C6S1;Q6CF36
transferase activity, transferring sulfur-containing groups	2	6	972	3154	1.08162	0.6734	0.85382	Q6C098;Q6CBG6
prenyltransferase activity	2	6	972	3154	1.08162	0.6734	0.85382	Q9Y753;Q6C2S2
tRNA binding	4	8	972	3154	1.62243	0.708	0.890966	Q6CE12;Q6C763;Q6C8V7;Q6CBI1
pseudouridine synthase activity	4	8	972	3154	1.62243	0.708	0.890966	Q6CC39;Q6C609;Q6C7U6;Q6CAL7
hydrolase activity, acting on carbon-nitrogen (but not peptide) = bonds, in cyclic amidines	3	9	972	3154	1.08162	0.7301	0.912302	Q6C4L7;Q6C690;Q6C7Y2
RNA methyltransferase activity	4	12	972	3154	1.08162	0.7654	0.939489	Q6CA67;Q6C0P9;Q6CE12;Q6C6S1
transferase activity, transferring nitrogenous groups	6	14	972	3154	1.39065	0.7727	0.939489	Q6C846;Q6BZZ9;Q6C5G6;Q6C7F4;Q6CAN4;Q6CFZ7
transaminase activity	6	14	972	3154	1.39065	0.7727	0.939489	Q6C846;Q6BZZ9;Q6C5G6;Q6C7F4;Q6CAN4;Q6CFZ7
monovalent inorganic cation transmembrane transporter activity	21	61	972	3154	1.11708	0.7796	0.939489	Q6C3K7;B5FVB8;B5FVG3;Q6C105;Q6C1H5;Q6C1K0;Q6C309;Q6C325;Q6C326;Q6C338;Q6C387;Q6C5M8;Q6C5Q2;Q6C6E6;Q6C6K9;Q6C767;Q6C9B1;Q6CFH9;Q6CFT7;Q6CHD8;Q6CI02
carbon-nitrogen ligase activity, with glutamine as amido-N-donor	6	15	972	3154	1.29794	0.7855	0.939489	Q6C6I6;Q6BZY1;Q6C6Q4;Q6C873;Q6CGE0;Q6CH25
cytochrome-c oxidase activity	5	16	972	3154	1.01402	0.7885	0.939489	Q6C309;Q6C325;Q6C5M8;Q6C6E6;Q6C767
oxidoreductase activity, acting on a heme group of donors	5	16	972	3154	1.01402	0.7885	0.939489	Q6C309;Q6C325;Q6C5M8;Q6C6E6;Q6C767
oxidoreductase activity, acting on a heme group of donors, oxygen = as acceptor	5	16	972	3154	1.01402	0.7885	0.939489	Q6C309;Q6C325;Q6C5M8;Q6C6E6;Q6C767
heme-copper terminal oxidase activity	5	16	972	3154	1.01402	0.7885	0.939489	Q6C309;Q6C325;Q6C5M8;Q6C6E6;Q6C767
transferase activity, transferring one-carbon groups	25	74	972	3154	1.09624	0.799	0.944691	Q6C6U9;Q6C1E0;Q6CHE9;Q6C5G5;Q6C9Q1;Q6C6X6;Q6CA67;Q6C0P9;Q6CE12;Q6C1B8;Q6C5G4;Q6C5P5;Q6C638;Q6C6H5;Q6C6S1;Q6C7E4;Q6C7Y2;Q6C859;Q6C8U5;Q6CBJ6;Q6CBS8;Q6CCB3;Q6CEG2;Q6CF36;Q6CI09
peptidyl-prolyl cis-trans isomerase activity	7	18	972	3154	1.26189	0.8013	0.944691	Q6C4C9;Q6CF41;Q6C4W6;Q6CBP4;Q6C6Q4;Q6CCD9;Q6CCE8
cis-trans isomerase activity	7	18	972	3154	1.26189	0.8013	0.944691	Q6C4C9;Q6CF41;Q6C4W6;Q6CBP4;Q6C6Q4;Q6CCD9;Q6CCE8
nucleoside-triphosphatase regulator activity	9	29	972	3154	1.00702	0.8409	0.984468	Q6C199;Q6C1Q7;Q6C3M2;Q6C6R0;Q6C802;Q6C9B9;Q6CAR0;Q6CBI2;Q6CEG4
N-acetyltransferase activity	12	34	972	3154	1.14524	0.8527	0.994817	Q6C627;Q6C710;Q8WZM0;P41929;Q6CEE1;Q6C218;Q6C3J9;Q6C6F4;Q6C8F2;Q6CEP7;Q6CEV3;Q6CGW9
enzyme regulator activity	15	44	972	3154	1.1062	0.8703	1	Q6C023;Q6C199;Q6C1Q7;Q6C3M2;Q6C556;Q6C6R0;Q6C7K1;Q6C802;Q6C9B9;Q6CAR0;Q6CBI2;Q6CCY1;Q6CDN0;Q6CEG4;Q6CFX0
transferase activity	168	538	972	3154	1.01326	0.9183	1	Q6CA53;Q6C846;Q6C627;Q6C1X5;Q6C6U9;Q6C1E0;Q6C710;P34229;Q9Y753;Q8WZM0;Q6CCT1;Q6CCW0;Q6C097;Q99145;Q6C4M9;Q12726;P59680;Q6CG57;P30614;P41929;Q6CFD2;Q6CCU3;Q6CES3;Q6CEE1;Q6C7G2;Q6CHE9;Q6CBZ0;P29407;Q6C7U8;P41923;Q6C2E2;Q6C5G5;Q6C9Q1;Q05493;Q6L8K7;Q6C6X6;Q6C
sugar-phosphatase activity	2	4	972	3154	1.62243	1	1	Q6C8B6;Q6CGV1
ARF GTPase activator activity	2	4	972	3154	1.62243	1	1	Q6C1Q7;Q6CAR0
3-deoxy-7-phosphoheptulonate synthase activity	2	3	972	3154	2.16324	1	1	Q6CCS4;Q6CDZ3
7S RNA binding	3	6	972	3154	1.62243	1	1	Q99150;F2Z620;Q6CGI9
phosphotransferase activity, carboxyl group as acceptor	2	4	972	3154	1.62243	1	1	P29407;Q6CE87
phosphotransferase activity, phosphate group as acceptor	3	7	972	3154	1.39065	1	1	Q6CG57;Q6C2B5;Q6CBQ9
hydroxymethyl-, formyl- and related transferase activity	3	6	972	3154	1.62243	1	1	Q6C5P5;Q6C7Y2;Q6C859
deaminase activity	2	5	972	3154	1.29794	1	1	Q6C4L7;Q6C690
diphosphotransferase activity	3	6	972	3154	1.62243	1	1	Q6C3T1;Q6CER7;Q6CG51
phosphotransferase activity, for other substituted phosphate = groups	4	10	972	3154	1.29794	1	1	Q6C6I2;Q6C9T5;Q6CCA9;Q6CE16
phosphofructokinase activity	2	4	972	3154	1.62243	1	1	P59680;Q6C8B6
ribonucleoprotein complex binding	3	6	972	3154	1.62243	1	1	Q6C830;Q6C255;Q6CCS7
metalloexopeptidase activity	2	5	972	3154	1.29794	1	1	Q6CA79;Q6C1G4
oxidoreductase activity, acting on paired donors, with = incorporation or reduction of molecular oxygen, NAD(P)H as one donor, = and incorporation of one atom of oxygen	2	5	972	3154	1.29794	1	1	F2Z6J4;Q6C853
adenylyltransferase activity	2	3	972	3154	2.16324	1	1	Q6CFD2;Q6C038
4 iron, 4 sulfur cluster binding	5	13	972	3154	1.24802	1	1	F2Z619;F2Z660;Q6C5V2;Q6C9P6;Q6CG29
2 iron, 2 sulfur cluster binding	3	7	972	3154	1.39065	1	1	F2Z6C0;Q6C354;Q6CI02
cysteine-type endopeptidase activity	2	5	972	3154	1.29794	1	1	Q6C2Y6;Q6C1A4
phosphoprotein phosphatase activity	10	31	972	3154	1.04673	1	1	Q6CHN5;Q6C264;Q6C3R6;Q6C402;Q6C5D3;Q6C5V6;Q6C770;Q6CBD6;Q6CHJ9;Q6CI78
chromatin binding	6	18	972	3154	1.08162	1	1	Q6C553;Q6C1I6;Q6C2X4;Q6C418;Q6C7A7;Q6CDY4
holo-[acyl-carrier-protein] synthase activity	2	3	972	3154	2.16324	1	1	Q6C6I2;Q6CE16
oxidoreductase activity, acting on the CH-CH group of donors, NAD = or NADP as acceptor	3	7	972	3154	1.39065	1	1	Q6CBE4;P34229;Q6C8J1
ARF guanyl-nucleotide exchange factor activity	2	5	972	3154	1.29794	1	1	Q6C5B2;Q6C820
acyl-CoA dehydrogenase activity	4	11	972	3154	1.17995	1	1	O74936;Q6C0L1;Q6C8Y9;Q6CBP3
oxidoreductase activity, acting on the CH-NH2 group of donors, NAD = or NADP as acceptor	2	3	972	3154	2.16324	1	1	Q6C1A9;Q6C6H1
oxidoreductase activity, acting on the CH-NH2 group of donors	5	13	972	3154	1.24802	1	1	Q6C1A9;Q6C273;Q6C6H1;Q6C946;Q6CHE0
oxidoreductase activity, acting on the CH-CH group of donors, = oxygen as acceptor	4	9	972	3154	1.44216	1	1	O74936;Q6C438;Q6C826;Q6C8K4
oxidoreductase activity, acting on a sulfur group of donors, = NAD(P) as acceptor	2	3	972	3154	2.16324	1	1	Q6C5H4;Q6C8C6
racemase and epimerase activity, acting on carbohydrates and = derivatives	2	3	972	3154	2.16324	1	1	Q6C3D2;Q6C4H2
cyclo-ligase activity	2	3	972	3154	2.16324	1	1	Q99148;Q6CAN2
GDP-dissociation inhibitor activity	2	3	972	3154	2.16324	1	1	Q6C3M2;Q6C9B9
ligase activity, forming carbon-nitrogen bonds	21	67	972	3154	1.01704	1	1	Q6C6I6;Q6C3E0;Q99148;Q6C482;F2Z650;Q6BZU8;Q6BZY1;Q6C3Q2;Q6C4Q7;Q6C6Q4;Q6C873;Q6C907;Q6CAN2;Q6CAV2;Q6CC87;Q6CC91;Q6CEM0;Q6CFN6;Q6CFU4;Q6CGE0;Q6CH25
hydrolase activity, acting on carbon-nitrogen (but not peptide) = bonds, in cyclic amides	2	3	972	3154	2.16324	1	1	Q6C0N2;Q6C0P7
hydrolase activity, acting on carbon-nitrogen (but not peptide) = bonds, in linear amidines	2	5	972	3154	1.29794	1	1	Q6C6P6;Q6C8N1
tRNA (guanine) methyltransferase activity	2	4	972	3154	1.62243	1	1	Q6CA67;Q6CE12
carbon-nitrogen lyase activity	2	3	972	3154	2.16324	1	1	Q6C7P9;Q6CE97
UDP-glucosyltransferase activity	3	6	972	3154	1.62243	1	1	Q6C8M8;Q6C549;Q6CC41
ion binding	387	1254	972	3154	1.0014	1	1	Q6CFX1;O74936;Q9UVF3;Q6CA79;Q6CA53;Q6C846;Q6C1X5;Q6CCY2;Q6C8M8;Q6C6N0;Q6C0K9;Q6CAB5;Q6C0Z6;Q6BZU2;Q6C9Q0;Q6C835;Q6BZR4;Q6CB69;Q6C0X2;O59949;Q6C9Y6;Q6C1F3;Q6CBE4;Q6C6I6;Q6CCT1;Q6C3E0;Q99170;Q6C5H4;Q8TFK3;Q6C255;Q6C7D2;Q6CCW0;Q99145;Q6C4M9;Q6CDV4;Q6C1T4;Q6C
acetyl-CoA:L-glutamate N-acetyltransferase activity	2	3	972	3154	2.16324	1	1	Q6C627;Q6CEE1
methyltransferase activity	21	67	972	3154	1.01704	1	1	Q6C6U9;Q6C1E0;Q6CHE9;Q6C5G5;Q6C9Q1;Q6C6X6;Q6CA67;Q6C0P9;Q6CE12;Q6C1B8;Q6C5G4;Q6C638;Q6C6S1;Q6C7E4;Q6C8U5;Q6CBJ6;Q6CBS8;Q6CCB3;Q6CEG2;Q6CF36;Q6CI09
carbohydrate phosphatase activity	2	4	972	3154	1.62243	1	1	Q6C8B6;Q6CGV1
nucleotide kinase activity	2	5	972	3154	1.29794	1	1	Q6CG57;Q6CBQ9
kinase regulator activity	2	5	972	3154	1.29794	1	1	Q6C556;Q6CDN0
nucleobase-containing compound kinase activity	4	10	972	3154	1.29794	1	1	Q6CG57;Q6C0M3;Q6C2B5;Q6CBQ9
S-methyltransferase activity	2	3	972	3154	2.16324	1	1	Q6C6X6;Q6C638
histone acetyltransferase activity	2	3	972	3154	2.16324	1	1	Q6C710;Q8WZM0
