# Supplementary material for: Systematic analysis of the lysine acetylome reveals diverse functions of lysine acetylation in the oleaginous yeast Yarrowia lipolytica
Source: AMB Express. 2017 May 12;7:94. doi: 10.1186/s13568-017-0393-2 (PMC5427063; doi:10.1186/s13568-017-0393-2)
Supplement: Supplementary file 4 — Additional file 4: Table S3. Protein GO enrichment based on biological process. [file 13568_2017_393_MOESM4_ESM.xls]

## Sheet: Table S3
Table S3. Protein GO enrichment based on biological process
GO Terms	Mapping	Background	All mapping	All background	Fold enrichment	Fisher' exact Test P value	Benjamini	Protein IDs
translation	126	173	825	2514	2.2194	2.2e-16	3.1636e-14	Q6C0X2;Q6C830;Q6C6I6;Q6C255;Q6CDH3;Q6CBS7;Q6C4U7;Q6CFS7;Q6C9C4;Q6CBI0;Q6C2R9;O59950;Q6C169;Q6CGM0;Q6CFK6;Q6C4G1;B5FVC6;B5FVF9;B5FVG4;Q6BZR8;Q6BZY8;Q6C0E1;Q6C0E7;Q6C0G4;Q6C0H1;Q6C0J5;Q6C0P3;Q6C0Z7;Q6C109;Q6C1C1;Q6C1H2;Q6C1P8;Q6C1V9;Q6C234;Q6C242;Q6C279;Q6C
organic acid metabolic process	124	205	825	2514	1.84323	2.2e-16	3.1636e-14	P41555;O74936;Q6C846;Q6C627;Q6C1X5;Q6CBE4;P34229;Q6C6I6;Q6C3E0;Q6C5H4;Q99145;Q6C2U0;Q12726;Q6CDM0;Q6C3E5;P41929;P38997;Q6CFD2;Q6CES3;Q6CGS4;Q6CEE1;Q05493;F2Z650;Q6BZP5;Q6BZU8;Q6BZV1;Q6BZY8;Q6BZZ9;Q6C0B4;Q6C0N3;Q6C0X8;Q6C109;Q6C1A9;Q6C1H2;Q6C1R7;Q6C1T8;Q6C
small molecule metabolic process	227	426	825	2514	1.62378	2.2e-16	3.1636e-14	Q6CFX1;P41555;O74936;Q6CA53;Q6C846;Q6C627;Q6C1X5;Q6C8M8;Q6C6N0;Q6C6U9;Q6C074;O59949;Q6C9Y6;Q6CBE4;P34229;Q9Y753;Q6C6I6;Q6C3E0;Q6C5H4;Q6C255;Q99145;Q6C2U0;Q12726;Q6CDL9;Q6CDM0;Q6C3E5;P41929;P38997;Q6CFD2;Q6CCU3;Q6CES3;Q6CGS4;Q6CEE1;Q6CF18;Q99148;Q6C482;P41
carboxylic acid metabolic process	123	204	825	2514	1.83733	2.2e-16	3.1636e-14	P41555;O74936;Q6C846;Q6C627;Q6C1X5;Q6CBE4;P34229;Q6C6I6;Q6C3E0;Q6C5H4;Q99145;Q6C2U0;Q12726;Q6CDM0;Q6C3E5;P41929;P38997;Q6CFD2;Q6CES3;Q6CGS4;Q6CEE1;Q05493;F2Z650;Q6BZP5;Q6BZU8;Q6BZV1;Q6BZY8;Q6BZZ9;Q6C0B4;Q6C0N3;Q6C0X8;Q6C109;Q6C1A9;Q6C1H2;Q6C1R7;Q6C1T8;Q6C
oxoacid metabolic process	123	204	825	2514	1.83733	2.2e-16	3.1636e-14	P41555;O74936;Q6C846;Q6C627;Q6C1X5;Q6CBE4;P34229;Q6C6I6;Q6C3E0;Q6C5H4;Q99145;Q6C2U0;Q12726;Q6CDM0;Q6C3E5;P41929;P38997;Q6CFD2;Q6CES3;Q6CGS4;Q6CEE1;Q05493;F2Z650;Q6BZP5;Q6BZU8;Q6BZV1;Q6BZY8;Q6BZZ9;Q6C0B4;Q6C0N3;Q6C0X8;Q6C109;Q6C1A9;Q6C1H2;Q6C1R7;Q6C1T8;Q6C
single-organism metabolic process	285	629	825	2514	1.38072	6.605e-14	5.93624e-12	Q6CFX1;P41555;O74936;Q6CA53;Q6C846;Q6C627;Q6C1X5;Q6C8M8;Q6C6N0;Q6BZU2;Q6C6U9;Q6C074;Q6C9Q0;O59949;Q6C9Y6;Q6CBE4;P34229;Q9Y753;Q6C6I6;Q6CCT1;Q6C3E0;Q6C5H4;Q6C255;Q6CCW0;Q6C097;Q99145;Q6C2U0;Q12726;Q6CDL9;Q6CDM0;Q6C3E5;P41929;P38997;Q6CFD2;Q6CCU3;Q6CES3;Q6C
organonitrogen compound metabolic process	185	372	825	2514	1.51544	4.419e-13	3.17726e-11	Q6CFX1;Q6CA53;Q6C846;Q6C627;Q6C1X5;Q6C6N0;Q6C6U9;O59949;Q6C9Y6;Q6C6I6;Q6C3E0;Q6C5H4;Q6C255;Q6CCW0;Q6C097;Q99145;Q6C2U0;Q12726;Q6CDM0;Q6C3E5;P41929;P38997;Q6CFD2;Q6CES3;Q6CGS4;Q6CEE1;Q6CF18;Q99148;Q6C482;P41923;Q6CBI0;Q99150;Q6C2T9;B5FVB8;B5FVG3;F2Z650;Q6B
cellular protein metabolic process	194	396	825	2514	1.49286	7.045e-13	4.60487e-11	Q6C0X2;Q6C1E0;Q6C830;Q6C710;Q6C4C9;Q6CF41;Q6C6I6;Q8WZM0;Q6C255;Q6C097;Q6C7G2;Q6CDH3;Q6C4W6;Q6CBP4;Q6CBS7;Q6C4U7;Q6CFS7;Q6C9C4;Q6CBI0;Q6C2R9;O59950;Q6C169;Q6CGM0;Q6CFK6;Q6C202;Q6C100;Q6C4G1;B5FVC6;B5FVF9;B5FVG4;Q6BZR8;Q6BZY8;Q6C0E1;Q6C0E7;Q6C0G4;Q6C0H1;Q6C
organic substance biosynthetic process	322	741	825	2514	1.32419	8.158e-13	4.888e-11	Q6CFX1;Q6CA53;Q6C846;Q6C627;Q6C1X5;Q6C8M8;Q6C0K9;Q6C6U9;Q6C074;Q6C0X2;Q6C830;Q6CEV5;Q6C710;Q6CBE4;P34229;Q9Y753;Q6C6I6;Q8WZM0;Q6CCT1;Q6C3E0;Q6C255;Q6C341;Q6CCW0;Q6C097;Q6C553;Q99145;Q6C2U0;Q6C4M9;Q12726;Q6CDM0;Q6C3E5;P38997;Q8TG23;Q6CFD2;Q6C5K2;Q6CCU3;Q6C
biosynthetic process	333	774	825	2514	1.31104	1.139e-12	6.29955e-11	Q6CFX1;Q6CA53;Q6C846;Q6C627;Q6C1X5;Q6C8M8;Q6C0K9;Q6C6U9;Q6C074;Q6C0X2;Q6C1E0;Q6C830;Q6CEV5;Q6C710;Q6CBE4;P34229;Q9Y753;Q6C6I6;Q8WZM0;Q6CCT1;Q6C3E0;Q6C255;Q6C341;Q6CCW0;Q6C097;Q6C553;Q99145;Q6C2U0;Q6C4M9;Q12726;Q6CDM0;Q6C3E5;P38997;Q8TG23;Q6CFD2;Q6C5K2;Q6C
cellular amino acid metabolic process	94	159	825	2514	1.80153	6.223e-12	2.98289e-10	Q6C846;Q6C627;Q6C1X5;Q6C6I6;Q6C3E0;Q6C5H4;Q99145;Q6C2U0;Q12726;Q6CDM0;P41929;P38997;Q6CFD2;Q6CES3;Q6CGS4;Q6CEE1;F2Z650;Q6BZU8;Q6BZY8;Q6BZZ9;Q6C0B4;Q6C0N3;Q6C0X8;Q6C109;Q6C1A9;Q6C1H2;Q6C1R7;Q6C1T8;Q6C234;Q6C2F2;Q6C350;Q6C351;Q6C421;Q6C4A4;Q6C4Q2;Q6C4X4;Q6C
cellular biosynthetic process	314	728	825	2514	1.31435	6.711e-12	3.01576e-10	Q6CFX1;Q6CA53;Q6C846;Q6C627;Q6C1X5;Q6C0K9;Q6C6U9;Q6C074;Q6C0X2;Q6C1E0;Q6C830;Q6CEV5;Q6C710;Q6CBE4;P34229;Q9Y753;Q6C6I6;Q8WZM0;Q6CCT1;Q6C3E0;Q6C255;Q6C341;Q6CCW0;Q6C097;Q6C553;Q99145;Q6C2U0;Q6C4M9;Q12726;Q6CDM0;Q6C3E5;P38997;Q8TG23;Q6CFD2;Q6C5K2;Q6CCU3;Q6C
cellular metabolic process	566	1487	825	2514	1.15989	1.434e-11	6.06498e-10	Q6CFX1;P41555;Q6C3Z9;O74936;Q6CA53;Q6C846;Q6C627;Q6C1X5;Q6C8M8;Q6C6N0;Q6C0K9;Q6BZU2;Q6C6U9;Q6C074;Q6C9Q0;Q6C835;Q6BZR4;Q6C0X2;Q6C1E0;O59949;Q6C9Y6;Q6C830;Q6C1F3;Q6CEV5;Q6C710;Q6CBE4;P34229;Q9Y753;Q6C784;Q6C4C9;Q6CF41;Q6CCU7;Q6C6I6;Q8WZM0;Q6CCT1;Q6C3E0;Q6C
metabolic process	677	1870	825	2514	1.10321	4.154e-10	1.65929e-08	Q6CFX1;P41555;Q6C3Z9;O74936;Q6CA79;Q6CA53;Q6C846;Q6C627;Q6C1X5;Q6CCY2;Q6C8M8;Q6C6N0;Q6C0K9;Q6BZU2;Q6C6U9;Q6C074;Q6C9Q0;Q6C835;Q6BZR4;Q6C0X2;Q6C1E0;O59949;Q6C9Y6;Q6C830;Q6C1F3;Q6CEV5;Q6C710;Q6CBE4;P34229;Q9Y753;Q6C784;Q6C4C9;Q6CF41;Q6CCU7;Q6C6I6;Q8WZM0;Q6C
protein metabolic process	236	541	825	2514	1.32931	4.587e-09	1.73582e-07	Q6CA79;Q6CCY2;Q6C0X2;Q6C1E0;Q6C830;Q6C710;Q6C4C9;Q6CF41;Q6C6I6;Q8WZM0;Q6C255;Q6C097;Q6C3E5;Q6C0B5;Q6C2Y6;Q6C7G2;Q6CDH3;Q6C4W6;Q6CBP4;Q6C2E3;Q6CBS7;Q6C4U7;Q6CFS7;Q6C9C4;Q6CBI0;Q6C2R9;O59950;Q6C169;Q6CGM0;Q6CFK6;Q6C202;Q6C100;Q6C4G1;B5FVC6;B5FVF9;B5FVG4;Q6B
tRNA aminoacylation for protein translation	27	35	825	2514	2.35075	4.952e-07	1.36942e-05	Q6BZY8;Q6C109;Q6C1H2;Q6C234;Q6C350;Q6C4A4;Q6C4Q2;Q6C4X4;Q6C5H6;Q6C5H9;Q6C5W5;Q6C624;Q6C6Z6;Q6C6Z7;Q6C868;Q6C8V7;Q6C8Z3;Q6C909;Q6CAE1;Q6CBI1;Q6CBI6;Q6CBV3;Q6CD53;Q6CFA0;Q6CFL2;Q6CFS9;Q6CIA2
organic substance metabolic process	596	1645	825	2514	1.10406	5.455e-07	1.45265e-05	Q6CFX1;P41555;Q6C3Z9;O74936;Q6CA79;Q6CA53;Q6C846;Q6C627;Q6C1X5;Q6CCY2;Q6C8M8;Q6C6N0;Q6C0K9;Q6C6U9;Q6C074;Q6C835;Q6BZR4;Q6C0X2;Q6C1E0;O59949;Q6C9Y6;Q6C830;Q6C1F3;Q6CEV5;Q6C710;Q6CBE4;P34229;Q9Y753;Q6C784;Q6C4C9;Q6CF41;Q6CCU7;Q6C6I6;Q8WZM0;Q6CCT1;Q6C3E0;Q6C
amino acid activation	28	37	825	2514	2.30604	9.048e-07	2.24328e-05	Q6C6I6;Q6BZY8;Q6C109;Q6C1H2;Q6C234;Q6C350;Q6C4A4;Q6C4Q2;Q6C4X4;Q6C5H6;Q6C5H9;Q6C5W5;Q6C624;Q6C6Z6;Q6C6Z7;Q6C868;Q6C8V7;Q6C8Z3;Q6C909;Q6CAE1;Q6CBI1;Q6CBI6;Q6CBV3;Q6CD53;Q6CFA0;Q6CFL2;Q6CFS9;Q6CIA2
tRNA aminoacylation	28	37	825	2514	2.30604	9.048e-07	2.24328e-05	Q6C6I6;Q6BZY8;Q6C109;Q6C1H2;Q6C234;Q6C350;Q6C4A4;Q6C4Q2;Q6C4X4;Q6C5H6;Q6C5H9;Q6C5W5;Q6C624;Q6C6Z6;Q6C6Z7;Q6C868;Q6C8V7;Q6C8Z3;Q6C909;Q6CAE1;Q6CBI1;Q6CBI6;Q6CBV3;Q6CD53;Q6CFA0;Q6CFL2;Q6CFS9;Q6CIA2
single-organism biosynthetic process	71	133	825	2514	1.62674	1.479e-06	3.43033e-05	Q6C846;Q6C627;Q6C1X5;Q6C8M8;Q6C6U9;Q6C074;Q6CBE4;P34229;Q9Y753;Q6C3E0;Q99145;Q6C2U0;Q12726;Q6C3E5;P38997;Q6CFD2;Q6CES3;Q6CGS4;Q6CEE1;F2Z650;F2Z6J4;Q6BZU8;Q6BZV1;Q6C071;Q6C0N3;Q6C0X8;Q6C1R7;Q6C1X0;Q6C231;Q6C2S2;Q6C405;Q6C421;Q6C5J7;Q6C5K3;Q6C5T9;Q6C638;Q6C
small molecule biosynthetic process	71	133	825	2514	1.62674	1.479e-06	3.43033e-05	Q6C846;Q6C627;Q6C1X5;Q6C8M8;Q6C6U9;Q6C074;Q6CBE4;P34229;Q9Y753;Q6C3E0;Q99145;Q6C2U0;Q12726;Q6C3E5;P38997;Q6CFD2;Q6CES3;Q6CGS4;Q6CEE1;F2Z650;F2Z6J4;Q6BZU8;Q6BZV1;Q6C071;Q6C0N3;Q6C0X8;Q6C1R7;Q6C1X0;Q6C231;Q6C2S2;Q6C405;Q6C421;Q6C5J7;Q6C5K3;Q6C5T9;Q6C638;Q6C
organonitrogen compound biosynthetic process	90	182	825	2514	1.50689	3.574e-06	8.03033e-05	Q6CFX1;Q6CA53;Q6C846;Q6C627;Q6C1X5;Q6C6U9;Q6C3E0;Q6CCW0;Q6C097;Q99145;Q6C2U0;Q12726;Q6CDM0;P38997;Q6CFD2;Q6CES3;Q6CGS4;Q6CEE1;Q99148;Q6C482;P41923;B5FVB8;B5FVG3;F2Z650;Q6BZU8;Q6BZY1;Q6C0H5;Q6C0M3;Q6C0N3;Q6C0P7;Q6C0X8;Q6C105;Q6C140;Q6C1R7;Q6C2B5;Q6C326;Q6C
primary metabolic process	565	1569	825	2514	1.09733	1.38e-05	0.000283491	Q6CFX1;P41555;O74936;Q6CA79;Q6CA53;Q6C846;Q6C627;Q6C1X5;Q6CCY2;Q6C8M8;Q6C6N0;Q6C0K9;Q6C6U9;Q6C835;Q6BZR4;Q6C0X2;Q6C1E0;O59949;Q6C9Y6;Q6C830;Q6C1F3;Q6CEV5;Q6C710;Q6CBE4;P34229;Q9Y753;Q6C784;Q6C4C9;Q6CF41;Q6CCU7;Q6C6I6;Q8WZM0;Q6CCT1;Q6C3E0;Q6C5H4;Q6C255;Q6C
carboxylic acid biosynthetic process	57	108	825	2514	1.60828	3.478e-05	0.000658074	Q6C846;Q6C627;Q6C1X5;Q6CBE4;P34229;Q6C3E0;Q99145;Q6C2U0;Q12726;Q6C3E5;P38997;Q6CFD2;Q6CES3;Q6CGS4;Q6CEE1;F2Z650;Q6BZU8;Q6BZV1;Q6C0N3;Q6C0X8;Q6C1R7;Q6C1X0;Q6C231;Q6C405;Q6C421;Q6C5J7;Q6C5K3;Q6C638;Q6C6J2;Q6C7F4;Q6C7L2;Q6C7P9;Q6C8C2;Q6C8Q1;Q6C926;Q6CA02;Q6C
organic acid biosynthetic process	57	108	825	2514	1.60828	3.478e-05	0.000658074	Q6C846;Q6C627;Q6C1X5;Q6CBE4;P34229;Q6C3E0;Q99145;Q6C2U0;Q12726;Q6C3E5;P38997;Q6CFD2;Q6CES3;Q6CGS4;Q6CEE1;F2Z650;Q6BZU8;Q6BZV1;Q6C0N3;Q6C0X8;Q6C1R7;Q6C1X0;Q6C231;Q6C405;Q6C421;Q6C5J7;Q6C5K3;Q6C638;Q6C6J2;Q6C7F4;Q6C7L2;Q6C7P9;Q6C8C2;Q6C8Q1;Q6C926;Q6CA02;Q6C
single-organism carbohydrate catabolic process	17	21	825	2514	2.46684	5.354e-05	0.000881592	Q6C1F3;Q6CCU7;P59680;P30614;P29407;Q6C2T9;F2Z672;Q6C0Y7;Q6C1K2;Q6C2I1;Q6C351;Q6C4K5;Q6C4Y7;Q6C5S9;Q6CBG4;Q6CEH4;Q6CFX7
glucose catabolic process	17	21	825	2514	2.46684	5.354e-05	0.000881592	Q6C1F3;Q6CCU7;P59680;P30614;P29407;Q6C2T9;F2Z672;Q6C0Y7;Q6C1K2;Q6C2I1;Q6C351;Q6C4K5;Q6C4Y7;Q6C5S9;Q6CBG4;Q6CEH4;Q6CFX7
hexose catabolic process	17	21	825	2514	2.46684	5.354e-05	0.000881592	Q6C1F3;Q6CCU7;P59680;P30614;P29407;Q6C2T9;F2Z672;Q6C0Y7;Q6C1K2;Q6C2I1;Q6C351;Q6C4K5;Q6C4Y7;Q6C5S9;Q6CBG4;Q6CEH4;Q6CFX7
monosaccharide catabolic process	17	21	825	2514	2.46684	5.354e-05	0.000881592	Q6C1F3;Q6CCU7;P59680;P30614;P29407;Q6C2T9;F2Z672;Q6C0Y7;Q6C1K2;Q6C2I1;Q6C351;Q6C4K5;Q6C4Y7;Q6C5S9;Q6CBG4;Q6CEH4;Q6CFX7
generation of precursor metabolites and energy	39	67	825	2514	1.77379	5.395e-05	0.000881592	P41555;Q6C9Q0;Q6C1F3;Q6CCU7;Q6CCT1;P59680;P30614;Q9B6E8;Q9B6C7;P29407;Q6C2E3;Q6C3K7;Q6C202;Q6C2T9;F2Z672;F2Z6F1;Q6C0Y7;Q6C2I1;Q6C2Y4;Q6C3M8;Q6C4K5;Q6C4W9;Q6C5L8;Q6C5R9;Q6C5S9;Q6C5V2;Q6C6Z1;Q6C793;Q6C7I2;Q6C8V3;Q6C9G6;Q6C9M5;Q6C9P6;Q6CA33;Q6CCT2;Q6CEM5;Q6C
alpha-amino acid metabolic process	49	92	825	2514	1.623	9.964e-05	0.0015143	Q6C846;Q6C627;Q6C3E0;Q99145;Q6C2U0;Q12726;Q6CDM0;P41929;P38997;Q6CFD2;Q6CES3;Q6CGS4;Q6CEE1;F2Z650;Q6BZU8;Q6C0N3;Q6C1R7;Q6C1T8;Q6C2F2;Q6C351;Q6C421;Q6C5P5;Q6C638;Q6C6H1;Q6C6H5;Q6C6J2;Q6C6P6;Q6C7F4;Q6C7J7;Q6C7L2;Q6C7P9;Q6C859;Q6C9H7;Q6CAN2;Q6CAN4;Q6CAP2;Q6C
glucose metabolic process	19	25	825	2514	2.31593	0.0001092	0.0015703	Q6C1F3;Q6CCU7;P59680;P30614;P29407;Q6C2T9;F2Z672;Q6C0Y7;Q6C1K2;Q6C2I1;Q6C351;Q6C4K5;Q6C4Y7;Q6C5S9;Q6CAV2;Q6CBG4;Q6CBN4;Q6CEH4;Q6CFX7
glycolysis	12	13	825	2514	2.81287	0.0001726	0.0023415	Q6C1F3;Q6CCU7;P59680;P30614;P29407;Q6C2T9;F2Z672;Q6C0Y7;Q6C2I1;Q6C4K5;Q6C5S9;Q6CFX7
nucleobase-containing small molecule metabolic process	84	182	825	2514	1.40643	0.0002076	0.00257352	Q6CFX1;Q6CA53;Q6C6N0;O59949;Q6C9Y6;Q6C255;Q6CDL9;Q6CDM0;Q6CCU3;Q6CES3;Q6CGS4;Q99148;Q6C482;P41923;Q6CBI0;Q99150;Q6C2T9;B5FVB8;B5FVG3;Q6BZX6;Q6BZY1;Q6C0I5;Q6C0M3;Q6C0P7;Q6C0T2;Q6C105;Q6C199;Q6C1A3;Q6C1K2;Q6C1Q7;Q6C2B4;Q6C2B5;Q6C2D0;Q6C326;Q6C338;Q6C351;Q6C
regulation of biological quality	23	35	825	2514	2.00249	0.0003645	0.00429632	Q6C6N0;Q6C6Y4;Q6CBA2;Q6C5H4;Q6BZZ7;Q6C034;Q6C109;Q6C399;Q6C3K0;Q6C3W5;Q6C4Q2;Q6C6B4;Q6C781;Q6C7A3;Q6C8C6;Q6CC54;Q6CCY8;Q6CDY5;Q6CE98;Q6CES4;Q6CF84;Q6CHZ7;Q6CIA2
monosaccharide metabolic process	23	35	825	2514	2.00249	0.0003645	0.00429632	Q6C1F3;Q6CCU7;P59680;P30614;P29407;Q6C2T9;F2Z672;Q6C0Y7;Q6C1K2;Q6C2I1;Q6C351;Q6C4H2;Q6C4K5;Q6C4Y7;Q6C5S9;Q6C8B6;Q6C985;Q6CAV2;Q6CBG4;Q6CBN4;Q6CEH4;Q6CEK6;Q6CFX7
hexose metabolic process	22	34	825	2514	1.97176	0.0006435	0.00670546	Q6C1F3;Q6CCU7;P59680;P30614;P29407;Q6C2T9;F2Z672;Q6C0Y7;Q6C1K2;Q6C2I1;Q6C351;Q6C4H2;Q6C4K5;Q6C4Y7;Q6C5S9;Q6C8B6;Q6C985;Q6CAV2;Q6CBG4;Q6CBN4;Q6CEH4;Q6CFX7
tricarboxylic acid cycle	14	18	825	2514	2.3701	0.0006809	0.00699382	P41555;Q6C2Y4;Q6C3M8;Q6C5L8;Q6C5R9;Q6C5V2;Q6C6Z1;Q6C793;Q6C7I2;Q6C8V3;Q6C9G6;Q6C9P6;Q6CA33;Q6CCT2
cellular amino acid biosynthetic process	44	86	825	2514	1.55907	0.0009436	0.00942289	Q6C846;Q6C627;Q6C1X5;Q6C3E0;Q99145;Q6C2U0;Q12726;P38997;Q6CFD2;Q6CES3;Q6CGS4;Q6CEE1;F2Z650;Q6BZU8;Q6C0N3;Q6C0X8;Q6C1R7;Q6C421;Q6C5J7;Q6C638;Q6C6J2;Q6C7F4;Q6C7L2;Q6C7P9;Q6C8Q1;Q6CA02;Q6CAF8;Q6CAN2;Q6CAN4;Q6CAP2;Q6CAY2;Q6CCR8;Q6CCS4;Q6CCS7;Q6CDI5;Q6CDZ3;Q6C
single-organism carbohydrate metabolic process	37	70	825	2514	1.6107	0.001132	0.0111494	Q6C8M8;Q6C1F3;Q6CCU7;Q6CCT1;P59680;P30614;P29407;Q6C2T9;F2Z672;Q6C0Y7;Q6C1K2;Q6C1M7;Q6C2I1;Q6C351;Q6C3D2;Q6C4H2;Q6C4K5;Q6C4Y7;Q6C549;Q6C5S9;Q6C5U6;Q6C6V5;Q6C8B6;Q6C985;Q6CAV2;Q6CAY4;Q6CBG4;Q6CBN4;Q6CC41;Q6CED9;Q6CEH4;Q6CEK6;Q6CFS3;Q6CFX7;Q6CFZ0;Q6CGI3;Q6C
macromolecule biosynthetic process	191	487	825	2514	1.19513	0.001251	0.012155	Q6C0K9;Q6C0X2;Q6C830;Q6CEV5;Q6C710;Q6C6I6;Q8WZM0;Q6CCT1;Q6C255;Q6C341;Q6C553;Q6C4M9;Q8TG23;Q6C5K2;Q6CDH0;Q6CC79;Q6C7G2;Q6CDH3;P78978;Q6C7V4;Q6CBS7;Q6C4U7;Q6CFS7;Q6C9C4;Q6C2E2;Q6CBI0;Q6C2R9;O59950;Q6C169;Q6CGM0;Q6CFK6;Q6C5G5;Q6C9N2;Q6C931;Q6CC84;Q6C4G1;Q6B
gene expression	211	545	825	2514	1.17977	0.001384	0.0132679	Q6C0K9;Q6C835;Q6BZR4;Q6C0X2;Q6C830;Q6CEV5;Q6C710;Q6C784;Q6C6I6;Q8WZM0;Q6C255;Q6C341;Q6C7D2;Q6C553;Q6C4M9;Q6C9I7;Q8TG23;Q6C5K2;Q6CEW9;Q6CDH0;Q6CC79;Q6CE60;Q6CG46;Q6C9H2;Q6CEC9;Q6CDH3;P78978;Q6CBZ0;Q6CDK0;Q6C7V4;Q6CC77;Q6CC39;Q6CBS7;Q6C4U7;Q6CFS7;Q6C9C4;Q6C
dicarboxylic acid metabolic process	12	15	825	2514	2.43782	0.001499	0.0141813	Q6C1X5;Q6C2F2;Q6C5F0;Q6C5J7;Q6C5X9;Q6C6H1;Q6C8Q1;Q6C8V3;Q6CCS4;Q6CCT2;Q6CDZ3;Q6CF75
cellular macromolecule biosynthetic process	188	480	825	2514	1.19352	0.001695	0.0158273	Q6C0K9;Q6C0X2;Q6C830;Q6CEV5;Q6C710;Q6C6I6;Q8WZM0;Q6CCT1;Q6C255;Q6C341;Q6C553;Q6C4M9;Q8TG23;Q6C5K2;Q6CDH0;Q6CC79;Q6C7G2;Q6CDH3;P78978;Q6C7V4;Q6CBS7;Q6C4U7;Q6CFS7;Q6C9C4;Q6C2E2;Q6CBI0;Q6C2R9;O59950;Q6C169;Q6CGM0;Q6CFK6;Q6C5G5;Q6C9N2;Q6C931;Q6CC84;Q6C4G1;Q6B
cofactor metabolic process	39	76	825	2514	1.56373	0.001759	0.0160091	Q6CFX1;Q6C3Z9;Q6C074;Q6CCW0;Q6C097;Q6CDM0;Q6CGS4;Q6C2T9;F2Z650;F2Z6J4;Q6BZU8;Q6C071;Q6C0H5;Q6C0X8;Q6C140;Q6C1K2;Q6C2Q5;Q6C2S2;Q6C351;Q6C438;Q6C4Y7;Q6C5P5;Q6C5T9;Q6C704;Q6C826;Q6C859;Q6C946;Q6C9G9;Q6CAN2;Q6CAU5;Q6CBG4;Q6CDC5;Q6CEG2;Q6CEH4;Q6CEM5;Q6CEM7;Q6C
carbohydrate catabolic process	17	26	825	2514	1.99245	0.002751	0.0232702	Q6C1F3;Q6CCU7;P59680;P30614;P29407;Q6C2T9;F2Z672;Q6C0Y7;Q6C1K2;Q6C2I1;Q6C351;Q6C4K5;Q6C4Y7;Q6C5S9;Q6CBG4;Q6CEH4;Q6CFX7
nucleotide metabolic process	74	168	825	2514	1.34225	0.002843	0.0235718	Q6CFX1;Q6CA53;Q6C6N0;O59949;Q6C9Y6;Q6C255;Q6CDL9;Q6CDM0;Q6CCU3;Q99148;Q6C482;P41923;Q6CBI0;Q99150;Q6C2T9;B5FVB8;B5FVG3;Q6BZY1;Q6C0I5;Q6C0M3;Q6C0T2;Q6C105;Q6C199;Q6C1A3;Q6C1K2;Q6C1Q7;Q6C2B5;Q6C2D0;Q6C326;Q6C338;Q6C351;Q6C3M1;Q6C3Q2;Q6C3T1;Q6C4E9;Q6C4Y7;Q6C
purine-containing compound biosynthetic process	23	39	825	2514	1.79711	0.002885	0.0235718	Q6CA53;Q6CES3;Q99148;Q6C482;B5FVB8;B5FVG3;Q6BZY1;Q6C0M3;Q6C105;Q6C2B5;Q6C326;Q6C338;Q6C3Q2;Q6C690;Q6C7Y2;Q6C897;Q6C9B1;Q6CDK7;Q6CDQ7;Q6CE97;Q6CEM5;Q6CFH9;Q6CFT7
monocarboxylic acid metabolic process	23	39	825	2514	1.79711	0.002885	0.0235718	P41555;O74936;Q6CBE4;P34229;Q6C3E5;Q05493;Q6BZV1;Q6C0B4;Q6C1X0;Q6C231;Q6C2Q5;Q6C354;Q6C405;Q6C5G6;Q6C5K3;Q6C5R9;Q6C812;Q6C8C2;Q6C926;Q6CC91;Q6CCJ7;Q6CCW6;Q6CE16
nucleoside phosphate metabolic process	74	170	825	2514	1.32646	0.004005	0.0313809	Q6CFX1;Q6CA53;Q6C6N0;O59949;Q6C9Y6;Q6C255;Q6CDL9;Q6CDM0;Q6CCU3;Q99148;Q6C482;P41923;Q6CBI0;Q99150;Q6C2T9;B5FVB8;B5FVG3;Q6BZY1;Q6C0I5;Q6C0M3;Q6C0T2;Q6C105;Q6C199;Q6C1A3;Q6C1K2;Q6C1Q7;Q6C2B5;Q6C2D0;Q6C326;Q6C338;Q6C351;Q6C3M1;Q6C3Q2;Q6C3T1;Q6C4E9;Q6C4Y7;Q6C
nucleoside monophosphate biosynthetic process	24	43	825	2514	1.7008	0.004979	0.0376832	Q6CA53;Q99148;Q6C482;P41923;B5FVB8;B5FVG3;Q6BZY1;Q6C0M3;Q6C105;Q6C326;Q6C338;Q6C3Q2;Q6C3T1;Q6C690;Q6C897;Q6C8K4;Q6C9B1;Q6CCB3;Q6CDK7;Q6CDQ7;Q6CER7;Q6CFH9;Q6CFT7;Q6CG51
coenzyme metabolic process	32	62	825	2514	1.57279	0.005644	0.0386134	Q6CFX1;Q6C3Z9;Q6C074;Q6CDM0;Q6CGS4;Q6C2T9;F2Z650;F2Z6J4;Q6BZU8;Q6C071;Q6C0X8;Q6C1K2;Q6C2Q5;Q6C2S2;Q6C351;Q6C4Y7;Q6C5P5;Q6C5T9;Q6C704;Q6C859;Q6C946;Q6C9G9;Q6CAN2;Q6CAU5;Q6CBG4;Q6CEG2;Q6CEH4;Q6CEM5;Q6CEM7;Q6CEX7;Q6CFT3;Q6CGE0
organic substance catabolic process	90	215	825	2514	1.2756	0.006128	0.0386134	O74936;Q6C6N0;O59949;Q6C9Y6;Q6C1F3;Q6CCU7;Q6C255;P59680;P30614;Q6CDM0;Q6C3E5;P41929;Q6CF18;P29407;Q6CBI0;Q99150;Q6C2T9;F2Z672;Q6BZT0;Q6C023;Q6C0B4;Q6C0I5;Q6C0N2;Q6C0T2;Q6C0Y7;Q6C199;Q6C1A3;Q6C1K2;Q6C1N0;Q6C1Q7;Q6C2B4;Q6C2D0;Q6C2I1;Q6C2N9;Q6C351;Q6C352;Q6C
regulation of actin filament length	7	7	825	2514	3.04727	0.006176	0.0386134	Q6C6Y4;Q6CBA2;Q6C3K0;Q6C6B4;Q6CDY5;Q6CE98;Q6CHZ7
regulation of actin filament polymerization	7	7	825	2514	3.04727	0.006176	0.0386134	Q6C6Y4;Q6CBA2;Q6C3K0;Q6C6B4;Q6CDY5;Q6CE98;Q6CHZ7
regulation of actin cytoskeleton organization	7	7	825	2514	3.04727	0.006176	0.0386134	Q6C6Y4;Q6CBA2;Q6C3K0;Q6C6B4;Q6CDY5;Q6CE98;Q6CHZ7
regulation of cellular component size	7	7	825	2514	3.04727	0.006176	0.0386134	Q6C6Y4;Q6CBA2;Q6C3K0;Q6C6B4;Q6CDY5;Q6CE98;Q6CHZ7
regulation of actin filament-based process	7	7	825	2514	3.04727	0.006176	0.0386134	Q6C6Y4;Q6CBA2;Q6C3K0;Q6C6B4;Q6CDY5;Q6CE98;Q6CHZ7
regulation of protein complex assembly	7	7	825	2514	3.04727	0.006176	0.0386134	Q6C6Y4;Q6CBA2;Q6C3K0;Q6C6B4;Q6CDY5;Q6CE98;Q6CHZ7
regulation of cytoskeleton organization	7	7	825	2514	3.04727	0.006176	0.0386134	Q6C6Y4;Q6CBA2;Q6C3K0;Q6C6B4;Q6CDY5;Q6CE98;Q6CHZ7
regulation of actin polymerization or depolymerization	7	7	825	2514	3.04727	0.006176	0.0386134	Q6C6Y4;Q6CBA2;Q6C3K0;Q6C6B4;Q6CDY5;Q6CE98;Q6CHZ7
regulation of cellular component biogenesis	7	7	825	2514	3.04727	0.006176	0.0386134	Q6C6Y4;Q6CBA2;Q6C3K0;Q6C6B4;Q6CDY5;Q6CE98;Q6CHZ7
regulation of anatomical structure size	7	7	825	2514	3.04727	0.006176	0.0386134	Q6C6Y4;Q6CBA2;Q6C3K0;Q6C6B4;Q6CDY5;Q6CE98;Q6CHZ7
regulation of protein polymerization	7	7	825	2514	3.04727	0.006176	0.0386134	Q6C6Y4;Q6CBA2;Q6C3K0;Q6C6B4;Q6CDY5;Q6CE98;Q6CHZ7
ribonucleoside monophosphate biosynthetic process	23	41	825	2514	1.70945	0.006519	0.0404066	Q6CA53;Q99148;Q6C482;P41923;B5FVB8;B5FVG3;Q6BZY1;Q6C0M3;Q6C105;Q6C326;Q6C338;Q6C3Q2;Q6C3T1;Q6C690;Q6C897;Q6C8K4;Q6C9B1;Q6CDK7;Q6CDQ7;Q6CER7;Q6CFH9;Q6CFT7;Q6CG51
glutamine family amino acid metabolic process	13	19	825	2514	2.08498	0.006713	0.0408939	Q6C846;Q6C627;Q6C3E0;Q6CEE1;Q6C2F2;Q6C421;Q6C6H1;Q6C6H5;Q6C6P6;Q6C7P9;Q6CE87;Q6CF74;Q6CF75
nucleotide biosynthetic process	33	65	825	2514	1.54708	0.006882	0.0408939	Q6CFX1;Q6CA53;Q6CDM0;Q6CCU3;Q99148;Q6C482;P41923;B5FVB8;B5FVG3;Q6BZY1;Q6C0M3;Q6C105;Q6C2B5;Q6C326;Q6C338;Q6C3Q2;Q6C3T1;Q6C690;Q6C7Y2;Q6C897;Q6C8K4;Q6C9B1;Q6CCB3;Q6CDK7;Q6CDQ7;Q6CE59;Q6CE97;Q6CER7;Q6CFH9;Q6CFN6;Q6CFT7;Q6CG51;Q6CGE0
nucleoside phosphate biosynthetic process	33	65	825	2514	1.54708	0.006882	0.0408939	Q6CFX1;Q6CA53;Q6CDM0;Q6CCU3;Q99148;Q6C482;P41923;B5FVB8;B5FVG3;Q6BZY1;Q6C0M3;Q6C105;Q6C2B5;Q6C326;Q6C338;Q6C3Q2;Q6C3T1;Q6C690;Q6C7Y2;Q6C897;Q6C8K4;Q6C9B1;Q6CCB3;Q6CDK7;Q6CDQ7;Q6CE59;Q6CE97;Q6CER7;Q6CFH9;Q6CFN6;Q6CFT7;Q6CG51;Q6CGE0
purine nucleotide biosynthetic process	21	37	825	2514	1.72953	0.007629	0.0449611	Q6CA53;Q99148;Q6C482;B5FVB8;B5FVG3;Q6BZY1;Q6C0M3;Q6C105;Q6C2B5;Q6C326;Q6C338;Q6C3Q2;Q6C690;Q6C7Y2;Q6C897;Q6C9B1;Q6CDK7;Q6CDQ7;Q6CE97;Q6CFH9;Q6CFT7
purine ribonucleotide biosynthetic process	20	36	825	2514	1.69293	0.01236	0.0683603	Q6CA53;Q99148;Q6C482;B5FVB8;B5FVG3;Q6BZY1;Q6C0M3;Q6C105;Q6C2B5;Q6C326;Q6C338;Q6C3Q2;Q6C690;Q6C897;Q6C9B1;Q6CDK7;Q6CDQ7;Q6CE97;Q6CFH9;Q6CFT7
alpha-amino acid biosynthetic process	34	70	825	2514	1.4801	0.01351	0.0741503	Q6C846;Q6C627;Q6C3E0;Q99145;Q6C2U0;Q12726;P38997;Q6CFD2;Q6CES3;Q6CGS4;Q6CEE1;F2Z650;Q6BZU8;Q6C0N3;Q6C1R7;Q6C421;Q6C638;Q6C6J2;Q6C7F4;Q6C7L2;Q6C7P9;Q6CAN2;Q6CAN4;Q6CAP2;Q6CCR8;Q6CCS7;Q6CDI5;Q6CE87;Q6CEX7;Q6CF74;Q6CF75;Q6CFF6;Q6CG29;Q6CH25
cell redox homeostasis	11	16	825	2514	2.095	0.01549	0.0841176	Q6C5H4;Q6BZZ7;Q6C034;Q6C399;Q6C3W5;Q6C781;Q6C7A3;Q6C8C6;Q6CC54;Q6CCY8;Q6CES4
tRNA metabolic process	35	73	825	2514	1.46102	0.01556	0.0841176	Q6C6I6;Q6CC39;Q6C705;Q6BZY8;Q6C109;Q6C1H2;Q6C234;Q6C350;Q6C4A4;Q6C4Q2;Q6C4X4;Q6C5H6;Q6C5H9;Q6C5W5;Q6C624;Q6C6Z6;Q6C6Z7;Q6C868;Q6C8V7;Q6C8Z3;Q6C909;Q6C923;Q6CAE1;Q6CBI1;Q6CBI6;Q6CBS8;Q6CBV3;Q6CD53;Q6CDD9;Q6CE61;Q6CFA0;Q6CFG1;Q6CFL2;Q6CFS9;Q6CIA2
purine-containing compound metabolic process	56	129	825	2514	1.32285	0.01607	0.0862263	Q6CA53;Q6C6N0;O59949;Q6C9Y6;Q6C255;Q6CES3;Q6CGS4;Q99148;Q6C482;Q6CBI0;Q99150;B5FVB8;B5FVG3;Q6BZY1;Q6C0I5;Q6C0M3;Q6C0T2;Q6C105;Q6C199;Q6C1A3;Q6C1Q7;Q6C2B4;Q6C2B5;Q6C2D0;Q6C326;Q6C338;Q6C3M1;Q6C3Q2;Q6C4E9;Q6C4L7;Q6C604;Q6C617;Q6C690;Q6C704;Q6C754;Q6C7Y2;Q6C
ribonucleotide biosynthetic process	22	41	825	2514	1.63512	0.01757	0.089126	Q6CA53;Q99148;Q6C482;P41923;B5FVB8;B5FVG3;Q6BZY1;Q6C0M3;Q6C105;Q6C2B5;Q6C326;Q6C338;Q6C3Q2;Q6C690;Q6C897;Q6C8K4;Q6C9B1;Q6CDK7;Q6CDQ7;Q6CE97;Q6CFH9;Q6CFT7
ribose phosphate biosynthetic process	22	41	825	2514	1.63512	0.01757	0.089126	Q6CA53;Q99148;Q6C482;P41923;B5FVB8;B5FVG3;Q6BZY1;Q6C0M3;Q6C105;Q6C2B5;Q6C326;Q6C338;Q6C3Q2;Q6C690;Q6C897;Q6C8K4;Q6C9B1;Q6CDK7;Q6CDQ7;Q6CE97;Q6CFH9;Q6CFT7
hydrogen transport	15	25	825	2514	1.82836	0.01759	0.089126	B5FVB8;B5FVG3;Q6C105;Q6C1H5;Q6C1K0;Q6C326;Q6C338;Q6C4E9;Q6C5Q2;Q6C6K9;Q6C9B1;Q6CFH9;Q6CFT7;Q6CH91;Q6CHD8
ion transmembrane transport	15	25	825	2514	1.82836	0.01759	0.089126	B5FVB8;B5FVG3;Q6C105;Q6C1H5;Q6C1K0;Q6C326;Q6C338;Q6C4E9;Q6C5Q2;Q6C6K9;Q6C9B1;Q6CFH9;Q6CFT7;Q6CH91;Q6CHD8
proton transport	15	25	825	2514	1.82836	0.01759	0.089126	B5FVB8;B5FVG3;Q6C105;Q6C1H5;Q6C1K0;Q6C326;Q6C338;Q6C4E9;Q6C5Q2;Q6C6K9;Q6C9B1;Q6CFH9;Q6CFT7;Q6CH91;Q6CHD8
reactive oxygen species metabolic process	8	10	825	2514	2.43782	0.01764	0.089126	Q6BZU2;Q6C662;Q6BZT7;Q6C3H7;Q6CBQ1;Q6CDZ0;Q6CEC5;Q6CFA1
actin polymerization or depolymerization	7	8	825	2514	2.66636	0.01785	0.089126	Q6C6Y4;Q6CBA2;Q6C3K0;Q6C6B4;Q6CDY5;Q6CE98;Q6CHZ7
cellular ketone metabolic process	7	8	825	2514	2.66636	0.01785	0.089126	Q6C074;Q6CDM0;F2Z6J4;Q6C071;Q6C2S2;Q6C5T9;Q6CEG2
actin filament polymerization	7	8	825	2514	2.66636	0.01785	0.089126	Q6C6Y4;Q6CBA2;Q6C3K0;Q6C6B4;Q6CDY5;Q6CE98;Q6CHZ7
cellular process	678	1996	825	2514	1.0351	0.01804	0.0894535	Q6CFX1;P41555;Q6C3Z9;O74936;Q6CA79;Q6CA53;Q6C846;Q6C627;Q6C1X5;Q6CCY2;Q6C8M8;Q6C6N0;Q6C0K9;Q6C6Y4;Q6CBA2;Q6BZU2;Q6C6U9;Q6C0Y0;Q6C074;Q6C9Q0;Q6C835;Q6BZR4;Q6C0X2;Q6C1E0;O59949;Q6C9Y6;Q6C830;Q6C1F3;Q6CEV5;Q6C710;Q6CBE4;P34229;Q9Y753;Q6C784;Q6C4C9;Q6CF41;Q6C
carbohydrate metabolic process	58	135	825	2514	1.3092	0.0184	0.0906137	P41555;Q6C8M8;Q6C1F3;Q6CCU7;Q6CCT1;P59680;P30614;P29407;Q6C2T9;F2Z672;Q6C0Y7;Q6C1K2;Q6C1M7;Q6C2B3;Q6C2I1;Q6C2Y0;Q6C351;Q6C3D2;Q6C3E1;Q6C3H5;Q6C4H2;Q6C4K5;Q6C4Y7;Q6C549;Q6C5R9;Q6C5S9;Q6C5U6;Q6C5X9;Q6C6P1;Q6C6V5;Q6C793;Q6C7B1;Q6C7B8;Q6C7I2;Q6C8B6;Q6C8V3;Q6C
fatty acid biosynthetic process	12	18	825	2514	2.03152	0.01986	0.0971384	Q6CBE4;P34229;Q6C3E5;Q6BZV1;Q6C1X0;Q6C231;Q6C5K3;Q6C8C2;Q6C926;Q6CC91;Q6CCW6;Q6CE16
purine nucleoside monophosphate biosynthetic process	18	32	825	2514	1.71409	0.02122	0.102397	Q6CA53;Q99148;Q6C482;B5FVB8;B5FVG3;Q6BZY1;Q6C0M3;Q6C105;Q6C326;Q6C338;Q6C3Q2;Q6C690;Q6C897;Q6C9B1;Q6CDK7;Q6CDQ7;Q6CFH9;Q6CFT7
purine ribonucleoside monophosphate biosynthetic process	18	32	825	2514	1.71409	0.02122	0.102397	Q6CA53;Q99148;Q6C482;B5FVB8;B5FVG3;Q6BZY1;Q6C0M3;Q6C105;Q6C326;Q6C338;Q6C3Q2;Q6C690;Q6C897;Q6C9B1;Q6CDK7;Q6CDQ7;Q6CFH9;Q6CFT7
fatty acid metabolic process	16	28	825	2514	1.7413	0.02479	0.11574	O74936;Q6CBE4;P34229;Q6C3E5;Q05493;Q6BZV1;Q6C1X0;Q6C231;Q6C354;Q6C5K3;Q6C8C2;Q6C926;Q6CC91;Q6CCJ7;Q6CCW6;Q6CE16
oxidoreduction coenzyme metabolic process	16	28	825	2514	1.7413	0.02479	0.11574	Q6CFX1;Q6C074;Q6CDM0;Q6C2T9;F2Z6J4;Q6C071;Q6C1K2;Q6C2S2;Q6C351;Q6C4Y7;Q6C5T9;Q6C9G9;Q6CBG4;Q6CEG2;Q6CEH4;Q6CGE0
ribonucleoside biosynthetic process	19	36	825	2514	1.60828	0.03178	0.138484	Q6CA53;Q6CES3;Q6C482;P41923;B5FVB8;B5FVG3;Q6C0M3;Q6C105;Q6C2B5;Q6C326;Q6C338;Q6C897;Q6C8K4;Q6C9B1;Q6CDQ7;Q6CE61;Q6CEM5;Q6CFH9;Q6CFT7
nucleoside biosynthetic process	19	36	825	2514	1.60828	0.03178	0.138484	Q6CA53;Q6CES3;Q6C482;P41923;B5FVB8;B5FVG3;Q6C0M3;Q6C105;Q6C2B5;Q6C326;Q6C338;Q6C897;Q6C8K4;Q6C9B1;Q6CDQ7;Q6CE61;Q6CEM5;Q6CFH9;Q6CFT7
monovalent inorganic cation transport	15	26	825	2514	1.75804	0.03328	0.143283	B5FVB8;B5FVG3;Q6C105;Q6C1H5;Q6C1K0;Q6C326;Q6C338;Q6C4E9;Q6C5Q2;Q6C6K9;Q6C9B1;Q6CFH9;Q6CFT7;Q6CH91;Q6CHD8
organophosphate metabolic process	94	238	825	2514	1.20354	0.03512	0.150305	Q6CFX1;Q6CA53;Q6C6N0;Q6C6U9;O59949;Q6C9Y6;Q6C255;Q6CDL9;P59680;Q6CDM0;Q6CCU3;Q6CF18;Q99148;Q6C482;P41923;Q6CBI0;Q99150;Q6C2T9;B5FVB8;B5FVG3;Q6BZY1;Q6C055;Q6C0I5;Q6C0M3;Q6C0T2;Q6C105;Q6C199;Q6C1A3;Q6C1K2;Q6C1Q7;Q6C2B5;Q6C2D0;Q6C326;Q6C338;Q6C351;Q6C3E1;Q6C
protein folding	28	59	825	2514	1.44616	0.03546	0.150862	Q6C4C9;Q6CF41;Q6C4W6;Q6CBP4;Q6C100;Q6C1X9;Q6C1Z5;Q6C205;Q6C224;Q6C342;Q6C3C3;Q6C522;Q6C608;Q6C6Q4;Q6C8D4;Q6C9H3;Q6CAT1;Q6CB92;Q6CBI2;Q6CBM2;Q6CCD9;Q6CCE8;Q6CCN4;Q6CEG7;Q6CET3;Q6CFA5;Q6CGM8;Q6CI89
monocarboxylic acid biosynthetic process	13	22	825	2514	1.80066	0.03856	0.163086	Q6CBE4;P34229;Q6C3E5;Q6BZV1;Q6C1X0;Q6C231;Q6C405;Q6C5K3;Q6C8C2;Q6C926;Q6CC91;Q6CCW6;Q6CE16
cofactor biosynthetic process	26	54	825	2514	1.46721	0.03959	0.166463	Q6CFX1;Q6C074;Q6CCW0;Q6C097;Q6CDM0;F2Z650;F2Z6J4;Q6BZU8;Q6C071;Q6C0H5;Q6C0X8;Q6C140;Q6C2Q5;Q6C2S2;Q6C438;Q6C5T9;Q6C826;Q6C946;Q6CAN2;Q6CAU5;Q6CDC5;Q6CEG2;Q6CEM5;Q6CEX7;Q6CFT3;Q6CGE0
ketone biosynthetic process	6	7	825	2514	2.61195	0.04192	0.166522	Q6C074;F2Z6J4;Q6C071;Q6C2S2;Q6C5T9;Q6CEG2
ubiquinone metabolic process	6	7	825	2514	2.61195	0.04192	0.166522	Q6C074;F2Z6J4;Q6C071;Q6C2S2;Q6C5T9;Q6CEG2
ubiquinone biosynthetic process	6	7	825	2514	2.61195	0.04192	0.166522	Q6C074;F2Z6J4;Q6C071;Q6C2S2;Q6C5T9;Q6CEG2
one-carbon metabolic process	6	7	825	2514	2.61195	0.04192	0.166522	Q6C211;Q6C4Q7;Q6C5P5;Q6C859;Q6CEM5;Q6CEM7
quinone metabolic process	6	7	825	2514	2.61195	0.04192	0.166522	Q6C074;F2Z6J4;Q6C071;Q6C2S2;Q6C5T9;Q6CEG2
quinone biosynthetic process	6	7	825	2514	2.61195	0.04192	0.166522	Q6C074;F2Z6J4;Q6C071;Q6C2S2;Q6C5T9;Q6CEG2
chorismate metabolic process	5	5	825	2514	3.04727	0.04242	0.167582	Q6C1X5;Q6C5J7;Q6C8Q1;Q6CCS4;Q6CDZ3
organophosphate biosynthetic process	45	105	825	2514	1.30597	0.04407	0.173149	Q6CFX1;Q6CA53;Q6C6U9;Q6CDM0;Q6CCU3;Q99148;Q6C482;P41923;B5FVB8;B5FVG3;Q6BZY1;Q6C0M3;Q6C105;Q6C2B5;Q6C326;Q6C338;Q6C3Q2;Q6C3T1;Q6C5D5;Q6C5X0;Q6C690;Q6C6H5;Q6C7Y2;Q6C893;Q6C897;Q6C8K4;Q6C946;Q6C9B1;Q6C9T5;Q6CAU5;Q6CCA9;Q6CCB3;Q6CDK7;Q6CDQ7;Q6CE59;Q6CE97;Q6C
cellular homeostasis	11	18	825	2514	1.86222	0.0457	0.174778	Q6C5H4;Q6BZZ7;Q6C034;Q6C399;Q6C3W5;Q6C781;Q6C7A3;Q6C8C6;Q6CC54;Q6CCY8;Q6CES4
oxidation-reduction process	47	111	825	2514	1.29029	0.04973	0.187204	P41555;O74936;Q6BZU2;Q6C9Q0;Q6CCT1;Q9B6E8;Q9B6C7;Q6C2E3;Q6C3K7;Q6C202;Q6C2T9;F2Z6F1;F2Z6I5;Q6BZY3;Q6BZY9;Q6C1K2;Q6C2Y4;Q6C351;Q6C3M8;Q6C4W9;Q6C4Y7;Q6C5L8;Q6C5R9;Q6C5V2;Q6C5X3;Q6C6W8;Q6C6Z1;Q6C793;Q6C7I2;Q6C8K2;Q6C8V3;Q6C9G6;Q6C9M5;Q6C9P4;Q6C9P6;Q6CA33;Q6C
purine nucleoside biosynthetic process	16	30	825	2514	1.62521	0.05061	0.188311	Q6CA53;Q6CES3;Q6C482;B5FVB8;B5FVG3;Q6C0M3;Q6C105;Q6C2B5;Q6C326;Q6C338;Q6C897;Q6C9B1;Q6CDQ7;Q6CEM5;Q6CFH9;Q6CFT7
purine ribonucleoside biosynthetic process	16	30	825	2514	1.62521	0.05061	0.188311	Q6CA53;Q6CES3;Q6C482;B5FVB8;B5FVG3;Q6C0M3;Q6C105;Q6C2B5;Q6C326;Q6C338;Q6C897;Q6C9B1;Q6CDQ7;Q6CEM5;Q6CFH9;Q6CFT7
glycosyl compound biosynthetic process	19	37	825	2514	1.56482	0.05081	0.188311	Q6CA53;Q6CES3;Q6C482;P41923;B5FVB8;B5FVG3;Q6C0M3;Q6C105;Q6C2B5;Q6C326;Q6C338;Q6C897;Q6C8K4;Q6C9B1;Q6CDQ7;Q6CE61;Q6CEM5;Q6CFH9;Q6CFT7
nucleoside metabolic process	53	127	825	2514	1.2717	0.05198	0.190682	Q6CA53;Q6C6N0;O59949;Q6C9Y6;Q6C255;Q6CES3;Q6CGS4;Q6C482;P41923;Q6CBI0;Q99150;B5FVB8;B5FVG3;Q6BZX6;Q6C0I5;Q6C0M3;Q6C0T2;Q6C105;Q6C199;Q6C1A3;Q6C1Q7;Q6C2B5;Q6C2D0;Q6C326;Q6C338;Q6C3M1;Q6C3T1;Q6C4E9;Q6C5M6;Q6C604;Q6C617;Q6C704;Q6C754;Q6C802;Q6C848;Q6C897;Q6C
aerobic respiration	14	25	825	2514	1.70647	0.0523	0.190882	P41555;Q6C2Y4;Q6C3M8;Q6C5L8;Q6C5R9;Q6C5V2;Q6C6Z1;Q6C793;Q6C7I2;Q6C8V3;Q6C9G6;Q6C9P6;Q6CA33;Q6CCT2
glycosyl compound metabolic process	53	128	825	2514	1.26176	0.05382	0.193842	Q6CA53;Q6C6N0;O59949;Q6C9Y6;Q6C255;Q6CES3;Q6CGS4;Q6C482;P41923;Q6CBI0;Q99150;B5FVB8;B5FVG3;Q6BZX6;Q6C0I5;Q6C0M3;Q6C0T2;Q6C105;Q6C199;Q6C1A3;Q6C1Q7;Q6C2B5;Q6C2D0;Q6C326;Q6C338;Q6C3M1;Q6C3T1;Q6C4E9;Q6C5M6;Q6C604;Q6C617;Q6C704;Q6C754;Q6C802;Q6C848;Q6C897;Q6C
cellular macromolecule localization	40	92	825	2514	1.3249	0.05392	0.193842	Q8TFK3;Q6C2N2;Q6CB54;Q6C5L5;Q99150;Q6C6U1;Q6C6Z2;F2Z620;Q6BZP4;Q6C019;Q6C0U1;Q6C119;Q6C157;Q6C278;Q6C2P8;Q6C314;Q6C386;Q6C3S2;Q6C4K4;Q6C5A1;Q6C5P6;Q6C5Y6;Q6C6Q8;Q6C7L1;Q6C811;Q6C8B1;Q6C8Q9;Q6CA05;Q6CAP0;Q6CAV9;Q6CB55;Q6CBH9;Q6CDT5;Q6CEZ3;Q6CF84;Q6CG75;Q6C
cellular protein localization	40	92	825	2514	1.3249	0.05392	0.193842	Q8TFK3;Q6C2N2;Q6CB54;Q6C5L5;Q99150;Q6C6U1;Q6C6Z2;F2Z620;Q6BZP4;Q6C019;Q6C0U1;Q6C119;Q6C157;Q6C278;Q6C2P8;Q6C314;Q6C386;Q6C3S2;Q6C4K4;Q6C5A1;Q6C5P6;Q6C5Y6;Q6C6Q8;Q6C7L1;Q6C811;Q6C8B1;Q6C8Q9;Q6CA05;Q6CAP0;Q6CAV9;Q6CB55;Q6CBH9;Q6CDT5;Q6CEZ3;Q6CF84;Q6CG75;Q6C
purine nucleotide metabolic process	51	123	825	2514	1.2635	0.06136	0.217329	Q6CA53;Q6C6N0;O59949;Q6C9Y6;Q6C255;Q99148;Q6C482;Q6CBI0;Q99150;B5FVB8;B5FVG3;Q6BZY1;Q6C0I5;Q6C0M3;Q6C0T2;Q6C105;Q6C199;Q6C1A3;Q6C1Q7;Q6C2B5;Q6C2D0;Q6C326;Q6C338;Q6C3M1;Q6C3Q2;Q6C4E9;Q6C604;Q6C617;Q6C690;Q6C704;Q6C754;Q6C7Y2;Q6C802;Q6C848;Q6C897;Q6C9B1;Q6C
homeostatic process	12	21	825	2514	1.7413	0.06322	0.22282	Q6C6N0;Q6C5H4;Q6BZZ7;Q6C034;Q6C399;Q6C3W5;Q6C781;Q6C7A3;Q6C8C6;Q6CC54;Q6CCY8;Q6CES4
intracellular protein transport	38	88	825	2514	1.31587	0.06457	0.225368	Q8TFK3;Q6C2N2;Q6CB54;Q6C5L5;Q99150;Q6C6U1;Q6C6Z2;F2Z620;Q6C019;Q6C0U1;Q6C119;Q6C157;Q6C278;Q6C2P8;Q6C314;Q6C386;Q6C3S2;Q6C4K4;Q6C5A1;Q6C5P6;Q6C5Y6;Q6C6Q8;Q6C7L1;Q6C811;Q6C8B1;Q6C8Q9;Q6CA05;Q6CAP0;Q6CAV9;Q6CB55;Q6CBH9;Q6CDT5;Q6CEZ3;Q6CG75;Q6CGI6;Q6CGI9;Q6C
actin filament organization	7	9	825	2514	2.3701	0.06666	0.230426	Q6C6Y4;Q6CBA2;Q6C3K0;Q6C6B4;Q6CDY5;Q6CE98;Q6CHZ7
single-organism catabolic process	13	23	825	2514	1.72237	0.0711	0.243433	O74936;Q6CDM0;P41929;Q6C098;Q6C0B4;Q6C2B4;Q6C354;Q6C6H1;Q6C6H5;Q6C7J7;Q6CBB1;Q6CF75;Q6CHE0
small molecule catabolic process	13	23	825	2514	1.72237	0.0711	0.243433	O74936;Q6CDM0;P41929;Q6C098;Q6C0B4;Q6C2B4;Q6C354;Q6C6H1;Q6C6H5;Q6C7J7;Q6CBB1;Q6CF75;Q6CHE0
catabolic process	94	245	825	2514	1.16916	0.07336	0.243932	O74936;Q6C8M8;Q6C6N0;O59949;Q6C9Y6;Q6C1F3;Q6CCU7;Q6C255;P59680;P30614;Q6CDM0;Q6C3E5;P41929;Q6CF18;P29407;Q6CBI0;Q99150;Q6C2T9;F2Z672;Q6BZT0;Q6BZT7;Q6C023;Q6C098;Q6C0B4;Q6C0I5;Q6C0N2;Q6C0T2;Q6C0Y7;Q6C199;Q6C1A3;Q6C1K2;Q6C1N0;Q6C1Q7;Q6C2B4;Q6C2D0;Q6C2I1;Q6C
energy derivation by oxidation of organic compounds	21	44	825	2514	1.45438	0.07597	0.248284	P41555;Q6CCT1;Q6C3K7;Q6C202;F2Z6F1;Q6C2Y4;Q6C3M8;Q6C4W9;Q6C5L8;Q6C5R9;Q6C5V2;Q6C6Z1;Q6C793;Q6C7I2;Q6C8V3;Q6C9G6;Q6C9P6;Q6CA33;Q6CCT2;Q6CEM5;Q6CGI3
glutamine family amino acid biosynthetic process	9	14	825	2514	1.95896	0.08172	0.26467	Q6C846;Q6C627;Q6C3E0;Q6CEE1;Q6C421;Q6C7P9;Q6CE87;Q6CF74;Q6CF75
nucleobase metabolic process	7	10	825	2514	2.13309	0.08929	0.284069	Q6CA53;Q99148;Q6C0P7;Q6C2B4;Q6C4L7;Q6C6H5;Q6C8K4
actin cytoskeleton organization	7	10	825	2514	2.13309	0.08929	0.284069	Q6C6Y4;Q6CBA2;Q6C3K0;Q6C6B4;Q6CDY5;Q6CE98;Q6CHZ7
actin filament-based process	7	10	825	2514	2.13309	0.08929	0.284069	Q6C6Y4;Q6CBA2;Q6C3K0;Q6C6B4;Q6CDY5;Q6CE98;Q6CHZ7
cellular modified amino acid metabolic process	14	26	825	2514	1.64084	0.09022	0.285763	Q6C5H4;Q6CDM0;Q6CGS4;F2Z650;Q6BZU8;Q6C0X8;Q6C5P5;Q6C859;Q6CA02;Q6CAN2;Q6CCS7;Q6CEM5;Q6CEM7;Q6CEX7
dicarboxylic acid biosynthetic process	5	6	825	2514	2.53939	0.09447	0.294043	Q6C1X5;Q6C8Q1;Q6CCS4;Q6CDZ3;Q6CF75
energy coupled proton transmembrane transport, against = electrochemical gradient	9	15	825	2514	1.82836	0.1014	0.310241	Q6C1H5;Q6C1K0;Q6C326;Q6C4E9;Q6C5Q2;Q6C6K9;Q6CFT7;Q6CH91;Q6CHD8
ATP hydrolysis coupled proton transport	9	15	825	2514	1.82836	0.1014	0.310241	Q6C1H5;Q6C1K0;Q6C326;Q6C4E9;Q6C5Q2;Q6C6K9;Q6CFT7;Q6CH91;Q6CHD8
chorismate biosynthetic process	4	4	825	2514	3.04727	0.106	0.322941	Q6C1X5;Q6C8Q1;Q6CCS4;Q6CDZ3
protein catabolic process	25	56	825	2514	1.36039	0.1137	0.340626	Q6C023;Q6C1N0;Q6C2N9;Q6C352;Q6C3S4;Q6C516;Q6C622;Q6C788;Q6C8T1;Q6C9B4;Q6C9E8;Q6C9G4;Q6C9Q7;Q6CA23;Q6CAG8;Q6CBF1;Q6CCW2;Q6CEB0;Q6CEN6;Q6CF05;Q6CFX0;Q6CFY2;Q6CG28;Q6CHA1;Q6CHB1
ribonucleotide metabolic process	50	125	825	2514	1.21891	0.1188	0.351511	Q6CA53;Q6C6N0;O59949;Q6C9Y6;Q6C255;Q99148;Q6C482;P41923;Q6CBI0;Q99150;B5FVB8;B5FVG3;Q6BZY1;Q6C0I5;Q6C0M3;Q6C0T2;Q6C105;Q6C199;Q6C1A3;Q6C1Q7;Q6C2B5;Q6C2D0;Q6C326;Q6C338;Q6C3M1;Q6C3Q2;Q6C4E9;Q6C604;Q6C617;Q6C690;Q6C704;Q6C754;Q6C802;Q6C848;Q6C897;Q6C8K4;Q6C
ribose phosphate metabolic process	50	125	825	2514	1.21891	0.1188	0.351511	Q6CA53;Q6C6N0;O59949;Q6C9Y6;Q6C255;Q99148;Q6C482;P41923;Q6CBI0;Q99150;B5FVB8;B5FVG3;Q6BZY1;Q6C0I5;Q6C0M3;Q6C0T2;Q6C105;Q6C199;Q6C1A3;Q6C1Q7;Q6C2B5;Q6C2D0;Q6C326;Q6C338;Q6C3M1;Q6C3Q2;Q6C4E9;Q6C604;Q6C617;Q6C690;Q6C704;Q6C754;Q6C802;Q6C848;Q6C897;Q6C8K4;Q6C
superoxide metabolic process	6	8	825	2514	2.28545	0.1235	0.360961	Q6BZU2;Q6C662;Q6CBQ1;Q6CDZ0;Q6CEC5;Q6CFA1
arginine metabolic process	6	8	825	2514	2.28545	0.1235	0.360961	Q6C846;Q6C627;Q6CEE1;Q6C6P6;Q6C7P9;Q6CE87
ncRNA metabolic process	52	131	825	2514	1.2096	0.1268	0.366141	Q6C835;Q6BZR4;Q6C6I6;Q6C7D2;Q6CEW9;Q6CE60;Q6CG46;Q6C9H2;Q6CEC9;Q6CDK0;Q6CC39;Q6C0I0;Q6C9Q1;Q6C193;Q6C705;Q6CAC9;Q6BZW4;Q6BZY8;Q6C109;Q6C1H2;Q6C234;Q6C350;Q6C4A4;Q6C4Q2;Q6C4X4;Q6C5H6;Q6C5H9;Q6C5W5;Q6C624;Q6C6Z6;Q6C6Z7;Q6C7C5;Q6C868;Q6C8V7;Q6C8Z3;Q6C909;Q6C
cellular carbohydrate metabolic process	13	25	825	2514	1.58458	0.1322	0.376855	P41555;Q6CCT1;Q6C2B3;Q6C3D2;Q6C3H5;Q6C549;Q6C5R9;Q6C5X9;Q6C793;Q6C7I2;Q6C8V3;Q6CFS3;Q6CGI3
cellular respiration	19	41	825	2514	1.41215	0.133	0.376855	P41555;Q6C3K7;Q6C202;F2Z6F1;Q6C2Y4;Q6C3M8;Q6C4W9;Q6C5L8;Q6C5R9;Q6C5V2;Q6C6Z1;Q6C793;Q6C7I2;Q6C8V3;Q6C9G6;Q6C9P6;Q6CA33;Q6CCT2;Q6CEM5
carbohydrate biosynthetic process	10	18	825	2514	1.69293	0.1332	0.376855	Q6CCT1;Q6C2T9;Q6C2I1;Q6C3D2;Q6C549;Q6C985;Q6CAV2;Q6CBN4;Q6CFS3;Q6CGI3
ribonucleoside metabolic process	48	120	825	2514	1.21891	0.1352	0.376855	Q6CA53;Q6C6N0;O59949;Q6C9Y6;Q6C255;Q6CES3;Q6CGS4;Q6C482;P41923;Q6CBI0;Q99150;B5FVB8;B5FVG3;Q6C0I5;Q6C0M3;Q6C0T2;Q6C105;Q6C199;Q6C1A3;Q6C1Q7;Q6C2B5;Q6C2D0;Q6C326;Q6C338;Q6C3M1;Q6C4E9;Q6C604;Q6C617;Q6C704;Q6C754;Q6C802;Q6C848;Q6C897;Q6C8K4;Q6C9B1;Q6C9N5;Q6C
purine ribonucleotide metabolic process	48	120	825	2514	1.21891	0.1352	0.376855	Q6CA53;Q6C6N0;O59949;Q6C9Y6;Q6C255;Q99148;Q6C482;Q6CBI0;Q99150;B5FVB8;B5FVG3;Q6BZY1;Q6C0I5;Q6C0M3;Q6C0T2;Q6C105;Q6C199;Q6C1A3;Q6C1Q7;Q6C2B5;Q6C2D0;Q6C326;Q6C338;Q6C3M1;Q6C3Q2;Q6C4E9;Q6C604;Q6C617;Q6C690;Q6C704;Q6C754;Q6C802;Q6C848;Q6C897;Q6C9B1;Q6C9N5;Q6C
cellular macromolecular complex assembly	16	33	825	2514	1.47747	0.1355	0.376855	Q6C6Y4;Q6CBA2;Q6C341;Q6C4I6;Q6C4I7;Q6C0C4;F2Z5Z4;Q6C0C5;Q6C127;Q6C3K0;Q6C6B4;Q6C7H8;Q6CDY5;Q6CE98;Q6CEM6;Q6CHZ7
energy coupled proton transport, down electrochemical gradient	8	13	825	2514	1.87524	0.1368	0.376855	B5FVB8;B5FVG3;Q6C105;Q6C326;Q6C338;Q6C9B1;Q6CFH9;Q6CFT7
ATP synthesis coupled proton transport	8	13	825	2514	1.87524	0.1368	0.376855	B5FVB8;B5FVG3;Q6C105;Q6C326;Q6C338;Q6C9B1;Q6CFH9;Q6CFT7
branched-chain amino acid metabolic process	8	13	825	2514	1.87524	0.1368	0.376855	Q6C351;Q6CAF8;Q6CAN4;Q6CAP2;Q6CAY2;Q6CDI5;Q6CFF6;Q6CG29
cellular amino acid catabolic process	8	13	825	2514	1.87524	0.1368	0.376855	Q6CDM0;P41929;Q6C0B4;Q6C6H1;Q6C6H5;Q6C7J7;Q6CF75;Q6CHE0
protein polymerization	8	13	825	2514	1.87524	0.1368	0.376855	Q6C6Y4;Q6CBA2;Q6C3K0;Q6C6B4;Q6C7H8;Q6CDY5;Q6CE98;Q6CHZ7
ribonucleoside monophosphate metabolic process	33	79	825	2514	1.27291	0.1446	0.395313	Q6CA53;Q6C6N0;Q99148;Q6C482;P41923;B5FVB8;B5FVG3;Q6BZY1;Q6C0M3;Q6C0T2;Q6C105;Q6C1A3;Q6C326;Q6C338;Q6C3M1;Q6C3Q2;Q6C3T1;Q6C4E9;Q6C617;Q6C690;Q6C754;Q6C848;Q6C897;Q6C8K4;Q6C9B1;Q6CDK7;Q6CDQ7;Q6CER7;Q6CFH9;Q6CFS2;Q6CFT7;Q6CG51;Q6CGN0
nucleoside monophosphate metabolic process	34	81	825	2514	1.2791	0.1481	0.403348	Q6CA53;Q6C6N0;Q99148;Q6C482;P41923;B5FVB8;B5FVG3;Q6BZY1;Q6C0M3;Q6C0T2;Q6C105;Q6C1A3;Q6C326;Q6C338;Q6C3M1;Q6C3Q2;Q6C3T1;Q6C4E9;Q6C617;Q6C690;Q6C754;Q6C848;Q6C897;Q6C8K4;Q6C9B1;Q6CCB3;Q6CDK7;Q6CDQ7;Q6CER7;Q6CFH9;Q6CFS2;Q6CFT7;Q6CG51;Q6CGN0
carbohydrate derivative metabolic process	74	195	825	2514	1.1564	0.1533	0.415935	Q6CA53;Q6C6N0;O59949;Q6C9Y6;Q6C255;P59680;Q6CCU3;Q6CES3;Q6CGS4;Q99148;Q6C482;P41923;Q6CBI0;Q99150;B5FVB8;B5FVG3;Q6BZX6;Q6BZY1;Q6C0I5;Q6C0M3;Q6C0T2;Q6C105;Q6C199;Q6C1A3;Q6C1Q7;Q6C2B5;Q6C2D0;Q6C326;Q6C338;Q6C3D2;Q6C3E1;Q6C3M1;Q6C3Q2;Q6C3T1;Q6C4E9;Q6C5M6;Q6C
pentose-phosphate shunt	6	9	825	2514	2.03152	0.1639	0.4314	Q6C2T9;Q6C1K2;Q6C351;Q6C4Y7;Q6CBG4;Q6CEH4
NADPH regeneration	6	9	825	2514	2.03152	0.1639	0.4314	Q6C2T9;Q6C1K2;Q6C351;Q6C4Y7;Q6CBG4;Q6CEH4
macromolecule catabolic process	27	63	825	2514	1.30597	0.1734	0.441527	Q6BZT0;Q6C023;Q6C1N0;Q6C2N9;Q6C352;Q6C3S4;Q6C516;Q6C622;Q6C788;Q6C803;Q6C8T1;Q6C9B4;Q6C9E8;Q6C9G4;Q6C9Q7;Q6CA23;Q6CAG8;Q6CBF1;Q6CCW2;Q6CEB0;Q6CEN6;Q6CF05;Q6CFX0;Q6CFY2;Q6CG28;Q6CHA1;Q6CHB1
regulation of translation	9	16	825	2514	1.71409	0.1801	0.449625	Q6C0X2;Q6C830;Q6C255;Q6CDH3;Q6C109;Q6C4Q2;Q6CCS7;Q6CGI9;Q6CIA2
posttranscriptional regulation of gene expression	9	16	825	2514	1.71409	0.1801	0.449625	Q6C0X2;Q6C830;Q6C255;Q6CDH3;Q6C109;Q6C4Q2;Q6CCS7;Q6CGI9;Q6CIA2
cation transport	19	42	825	2514	1.37853	0.1845	0.456602	Q6BZU2;B5FVB8;B5FVG3;Q6C0T2;Q6C105;Q6C1H5;Q6C1K0;Q6C326;Q6C338;Q6C4E9;Q6C5Q2;Q6C6K9;Q6C9B1;Q6CBM0;Q6CDQ7;Q6CFH9;Q6CFT7;Q6CH91;Q6CHD8
purine ribonucleoside metabolic process	45	114	825	2514	1.20287	0.1848	0.456602	Q6CA53;Q6C6N0;O59949;Q6C9Y6;Q6C255;Q6CES3;Q6CGS4;Q6C482;Q6CBI0;Q99150;B5FVB8;B5FVG3;Q6C0I5;Q6C0M3;Q6C0T2;Q6C105;Q6C199;Q6C1A3;Q6C1Q7;Q6C2B5;Q6C2D0;Q6C326;Q6C338;Q6C3M1;Q6C4E9;Q6C604;Q6C617;Q6C704;Q6C754;Q6C802;Q6C848;Q6C897;Q6C9B1;Q6C9N5;Q6CAR0;Q6CDQ7;Q6C
purine nucleoside metabolic process	45	114	825	2514	1.20287	0.1848	0.456602	Q6CA53;Q6C6N0;O59949;Q6C9Y6;Q6C255;Q6CES3;Q6CGS4;Q6C482;Q6CBI0;Q99150;B5FVB8;B5FVG3;Q6C0I5;Q6C0M3;Q6C0T2;Q6C105;Q6C199;Q6C1A3;Q6C1Q7;Q6C2B5;Q6C2D0;Q6C326;Q6C338;Q6C3M1;Q6C4E9;Q6C604;Q6C617;Q6C704;Q6C754;Q6C802;Q6C848;Q6C897;Q6C9B1;Q6C9N5;Q6CAR0;Q6CDQ7;Q6C
lipid biosynthetic process	28	67	825	2514	1.27349	0.1888	0.464888	Q6C8M8;Q6C6U9;Q6CBE4;P34229;Q9Y753;Q6C3E5;Q6BZV1;Q6BZW0;Q6C1X0;Q6C231;Q6C2Y8;Q6C3D2;Q6C5D5;Q6C5K3;Q6C5X0;Q6C6W3;Q6C704;Q6C893;Q6C8C2;Q6C926;Q6C9T5;Q6CB68;Q6CC91;Q6CCA9;Q6CCW6;Q6CE16;Q6CFS3;Q6CHC0
pigment biosynthetic process	7	11	825	2514	1.93917	0.1936	0.471859	Q6CA53;Q6CCW0;Q6C097;Q99148;Q6C0H5;Q6C140;Q6CDC5
folic acid-containing compound metabolic process	7	11	825	2514	1.93917	0.1936	0.471859	F2Z650;Q6BZU8;Q6C5P5;Q6C859;Q6CAN2;Q6CEM7;Q6CEX7
porphyrin-containing compound biosynthetic process	7	11	825	2514	1.93917	0.1936	0.471859	Q6CCW0;Q6C097;Q6C0H5;Q6C140;Q6C438;Q6C826;Q6CDC5
carbohydrate derivative biosynthetic process	36	89	825	2514	1.2326	0.2056	0.499414	Q6CA53;Q6CCU3;Q6CES3;Q99148;Q6C482;P41923;B5FVB8;B5FVG3;Q6BZY1;Q6C0M3;Q6C105;Q6C2B5;Q6C326;Q6C338;Q6C3D2;Q6C3Q2;Q6C5U6;Q6C690;Q6C6V5;Q6C7R6;Q6C897;Q6C8K4;Q6C9B1;Q6CAY4;Q6CC41;Q6CCB3;Q6CDK7;Q6CDQ7;Q6CE59;Q6CE61;Q6CE97;Q6CED9;Q6CEM5;Q6CFH9;Q6CFT7;Q6CH20
protein complex subunit organization	16	35	825	2514	1.39304	0.2076	0.502574	Q6C6Y4;Q6CBA2;Q6C341;Q6C4I6;Q6C4I7;Q6C0C4;Q6C0C5;Q6C127;Q6C3K0;Q6C6B4;Q6C7H8;Q6CCS7;Q6CDY5;Q6CE98;Q6CEM6;Q6CHZ7
intracellular transport	42	107	825	2514	1.19613	0.2087	0.503541	Q8TFK3;Q6C2N2;Q6CB54;Q6C5L5;Q99150;Q6C6U1;Q6C6Z2;F2Z620;Q6C019;Q6C0U1;Q6C119;Q6C157;Q6C278;Q6C2P8;Q6C314;Q6C386;Q6C3S2;Q6C4K4;Q6C5A1;Q6C5P6;Q6C5Y6;Q6C6Q8;Q6C792;Q6C7L1;Q6C811;Q6C8B1;Q6C8Q9;Q6CA05;Q6CAP0;Q6CAV9;Q6CB55;Q6CBH0;Q6CBH9;Q6CD46;Q6CDT5;Q6CEJ9;Q6C
translational elongation	7	12	825	2514	1.77758	0.2241	0.518184	Q6C109;Q6C2R2;Q6C4Q2;Q6CCS7;Q6CEP2;Q6CGI9;Q6CIA2
pteridine-containing compound metabolic process	7	12	825	2514	1.77758	0.2241	0.518184	F2Z650;Q6BZU8;Q6C5P5;Q6C859;Q6CAN2;Q6CEM7;Q6CEX7
tetrapyrrole biosynthetic process	7	12	825	2514	1.77758	0.2241	0.518184	Q6CCW0;Q6C097;Q6C0H5;Q6C140;Q6C438;Q6C826;Q6CDC5
branched-chain amino acid biosynthetic process	7	12	825	2514	1.77758	0.2241	0.518184	Q6CAF8;Q6CAN4;Q6CAP2;Q6CAY2;Q6CDI5;Q6CFF6;Q6CG29
alpha-amino acid catabolic process	7	12	825	2514	1.77758	0.2241	0.518184	Q6CDM0;P41929;Q6C6H1;Q6C6H5;Q6C7J7;Q6CF75;Q6CHE0
pigment metabolic process	7	12	825	2514	1.77758	0.2241	0.518184	Q6CA53;Q6CCW0;Q6C097;Q99148;Q6C0H5;Q6C140;Q6CDC5
porphyrin-containing compound metabolic process	7	12	825	2514	1.77758	0.2241	0.518184	Q6CCW0;Q6C097;Q6C0H5;Q6C140;Q6C438;Q6C826;Q6CDC5
macromolecular complex subunit organization	17	38	825	2514	1.36325	0.2256	0.518184	Q6C6Y4;Q6CBA2;Q6C341;Q6C4I6;Q6C4I7;Q6C0C4;F2Z5Z4;Q6C0C5;Q6C127;Q6C3K0;Q6C6B4;Q6C7H8;Q6CCS7;Q6CDY5;Q6CE98;Q6CEM6;Q6CHZ7
IMP metabolic process	5	7	825	2514	2.17662	0.2263	0.518184	Q99148;Q6BZY1;Q6C3Q2;Q6C690;Q6CDK7
ether metabolic process	5	7	825	2514	2.17662	0.2263	0.518184	Q6BZZ7;Q6C399;Q6C3W5;Q6C781;Q6CC54
arginine biosynthetic process	5	7	825	2514	2.17662	0.2263	0.518184	Q6C846;Q6C627;Q6CEE1;Q6C7P9;Q6CE87
nucleobase biosynthetic process	5	7	825	2514	2.17662	0.2263	0.518184	Q6CA53;Q99148;Q6C0P7;Q6C6H5;Q6C8K4
glycerol ether metabolic process	5	7	825	2514	2.17662	0.2263	0.518184	Q6BZZ7;Q6C399;Q6C3W5;Q6C781;Q6CC54
hexose biosynthetic process	5	7	825	2514	2.17662	0.2263	0.518184	Q6C2T9;Q6C2I1;Q6C985;Q6CAV2;Q6CBN4
IMP biosynthetic process	5	7	825	2514	2.17662	0.2263	0.518184	Q99148;Q6BZY1;Q6C3Q2;Q6C690;Q6CDK7
monosaccharide biosynthetic process	5	7	825	2514	2.17662	0.2263	0.518184	Q6C2T9;Q6C2I1;Q6C985;Q6CAV2;Q6CBN4
carboxylic acid catabolic process	10	20	825	2514	1.52364	0.2412	0.538822	O74936;Q6CDM0;P41929;Q6C0B4;Q6C354;Q6C6H1;Q6C6H5;Q6C7J7;Q6CF75;Q6CHE0
organic acid catabolic process	10	20	825	2514	1.52364	0.2412	0.538822	O74936;Q6CDM0;P41929;Q6C0B4;Q6C354;Q6C6H1;Q6C6H5;Q6C7J7;Q6CF75;Q6CHE0
coenzyme biosynthetic process	19	43	825	2514	1.34647	0.2506	0.538822	Q6CFX1;Q6C074;Q6CDM0;F2Z650;F2Z6J4;Q6BZU8;Q6C071;Q6C0X8;Q6C2Q5;Q6C2S2;Q6C5T9;Q6C946;Q6CAN2;Q6CAU5;Q6CEG2;Q6CEM5;Q6CEX7;Q6CFT3;Q6CGE0
regulation of cellular component organization	8	14	825	2514	1.7413	0.251	0.538822	Q6C6Y4;Q6CBA2;Q6C3K0;Q6C6B4;Q6CCS7;Q6CDY5;Q6CE98;Q6CHZ7
aromatic amino acid family metabolic process	8	14	825	2514	1.7413	0.251	0.538822	Q6C1X5;Q6CDM0;Q6C5J7;Q6C7L2;Q6C8Q1;Q6C9H7;Q6CCS4;Q6CDZ3
phenylalanyl-tRNA aminoacylation	3	3	825	2514	3.04727	0.2518	0.538822	Q6C4X4;Q6C8V7;Q6CBI1
AMP metabolic process	3	3	825	2514	3.04727	0.2518	0.538822	Q6CA53;Q6C482;Q6C0M3
protein acylation	3	3	825	2514	3.04727	0.2518	0.538822	Q6C710;Q8WZM0;Q6C7G2
cellular protein complex disassembly	3	3	825	2514	3.04727	0.2518	0.538822	Q6C6Y4;Q6CBA2;Q6CCS7
malate metabolic process	3	3	825	2514	3.04727	0.2518	0.538822	Q6C5F0;Q6C5X9;Q6C8V3
protein complex disassembly	3	3	825	2514	3.04727	0.2518	0.538822	Q6C6Y4;Q6CBA2;Q6CCS7
cellular component disassembly	3	3	825	2514	3.04727	0.2518	0.538822	Q6C6Y4;Q6CBA2;Q6CCS7
regulation of protein complex disassembly	3	3	825	2514	3.04727	0.2518	0.538822	Q6C6Y4;Q6CBA2;Q6CCS7
macromolecular complex disassembly	3	3	825	2514	3.04727	0.2518	0.538822	Q6C6Y4;Q6CBA2;Q6CCS7
protoporphyrinogen IX metabolic process	3	3	825	2514	3.04727	0.2518	0.538822	Q6CCW0;Q6C097;Q6CDC5
purine-containing compound salvage	3	3	825	2514	3.04727	0.2518	0.538822	Q6CA53;Q6CES3;Q6C0M3
nucleoside salvage	3	3	825	2514	3.04727	0.2518	0.538822	Q6CA53;Q6CES3;Q6C0M3
purine ribonucleoside salvage	3	3	825	2514	3.04727	0.2518	0.538822	Q6CA53;Q6CES3;Q6C0M3
AMP biosynthetic process	3	3	825	2514	3.04727	0.2518	0.538822	Q6CA53;Q6C482;Q6C0M3
protoporphyrinogen IX biosynthetic process	3	3	825	2514	3.04727	0.2518	0.538822	Q6CCW0;Q6C097;Q6CDC5
pyridine-containing compound metabolic process	11	22	825	2514	1.52364	0.2531	0.539997	Q6CFX1;Q6CDM0;Q6C2T9;Q6C1K2;Q6C351;Q6C4Y7;Q6C946;Q6C9G9;Q6CBG4;Q6CEH4;Q6CGE0
protein complex assembly	15	33	825	2514	1.38512	0.2633	0.556802	Q6C6Y4;Q6CBA2;Q6C341;Q6C4I6;Q6C4I7;Q6C0C4;Q6C0C5;Q6C127;Q6C3K0;Q6C6B4;Q6C7H8;Q6CDY5;Q6CE98;Q6CEM6;Q6CHZ7
protein complex biogenesis	15	33	825	2514	1.38512	0.2633	0.556802	Q6C6Y4;Q6CBA2;Q6C341;Q6C4I6;Q6C4I7;Q6C0C4;Q6C0C5;Q6C127;Q6C3K0;Q6C6B4;Q6C7H8;Q6CDY5;Q6CE98;Q6CEM6;Q6CHZ7
nucleoside triphosphate biosynthetic process	11	23	825	2514	1.45739	0.2721	0.573724	B5FVB8;B5FVG3;Q6C105;Q6C2B5;Q6C326;Q6C338;Q6C9B1;Q6CCB3;Q6CDQ7;Q6CFH9;Q6CFT7
cytoskeleton organization	8	15	825	2514	1.62521	0.2746	0.576872	Q6C6Y4;Q6CBA2;Q6C3K0;Q6C6B4;Q6CDY5;Q6CE98;Q6CF38;Q6CHZ7
aspartate family amino acid metabolic process	12	25	825	2514	1.46269	0.2835	0.587081	Q12726;P41929;P38997;Q6CFD2;Q6CES3;Q6CGS4;Q6C0N3;Q6C1T8;Q6C638;Q6CAP2;Q6CEM7;Q6CH25
macromolecular complex assembly	16	36	825	2514	1.35434	0.2836	0.587081	Q6C6Y4;Q6CBA2;Q6C341;Q6C4I6;Q6C4I7;Q6C0C4;F2Z5Z4;Q6C0C5;Q6C127;Q6C3K0;Q6C6B4;Q6C7H8;Q6CDY5;Q6CE98;Q6CEM6;Q6CHZ7
purine nucleoside monophosphate metabolic process	28	70	825	2514	1.21891	0.3031	0.607044	Q6CA53;Q6C6N0;Q99148;Q6C482;B5FVB8;B5FVG3;Q6BZY1;Q6C0M3;Q6C0T2;Q6C105;Q6C1A3;Q6C326;Q6C338;Q6C3M1;Q6C3Q2;Q6C4E9;Q6C617;Q6C690;Q6C754;Q6C848;Q6C897;Q6C9B1;Q6CDK7;Q6CDQ7;Q6CFH9;Q6CFS2;Q6CFT7;Q6CGN0
purine ribonucleoside monophosphate metabolic process	28	70	825	2514	1.21891	0.3031	0.607044	Q6CA53;Q6C6N0;Q99148;Q6C482;B5FVB8;B5FVG3;Q6BZY1;Q6C0M3;Q6C0T2;Q6C105;Q6C1A3;Q6C326;Q6C338;Q6C3M1;Q6C3Q2;Q6C4E9;Q6C617;Q6C690;Q6C754;Q6C848;Q6C897;Q6C9B1;Q6CDK7;Q6CDQ7;Q6CFH9;Q6CFS2;Q6CFT7;Q6CGN0
response to oxidative stress	6	10	825	2514	1.82836	0.3117	0.619095	Q6CAB5;Q6C0Z6;Q6BZT7;Q6C3H7;Q6C3J7;Q6C7A8
organonitrogen compound catabolic process	40	105	825	2514	1.16087	0.34	0.673444	Q6C6N0;O59949;Q6C9Y6;Q6C255;Q6CDM0;Q6C3E5;P41929;Q6CBI0;Q99150;Q6C0B4;Q6C0I5;Q6C0N2;Q6C0T2;Q6C199;Q6C1A3;Q6C1Q7;Q6C2B4;Q6C2D0;Q6C3M1;Q6C4L7;Q6C604;Q6C617;Q6C6H1;Q6C6H5;Q6C754;Q6C7J7;Q6C802;Q6C848;Q6C8N1;Q6C9N5;Q6CAR0;Q6CEG4;Q6CF75;Q6CFF3;Q6CFS2;Q6CGN0;Q6C
nicotinamide nucleotide metabolic process	10	21	825	2514	1.45108	0.3531	0.682473	Q6CFX1;Q6CDM0;Q6C2T9;Q6C1K2;Q6C351;Q6C4Y7;Q6C9G9;Q6CBG4;Q6CEH4;Q6CGE0
purine ribonucleoside triphosphate biosynthetic process	10	21	825	2514	1.45108	0.3531	0.682473	B5FVB8;B5FVG3;Q6C105;Q6C2B5;Q6C326;Q6C338;Q6C9B1;Q6CDQ7;Q6CFH9;Q6CFT7
purine nucleoside triphosphate biosynthetic process	10	21	825	2514	1.45108	0.3531	0.682473	B5FVB8;B5FVG3;Q6C105;Q6C2B5;Q6C326;Q6C338;Q6C9B1;Q6CDQ7;Q6CFH9;Q6CFT7
pyridine nucleotide metabolic process	10	21	825	2514	1.45108	0.3531	0.682473	Q6CFX1;Q6CDM0;Q6C2T9;Q6C1K2;Q6C351;Q6C4Y7;Q6C9G9;Q6CBG4;Q6CEH4;Q6CGE0
nucleosome organization	6	11	825	2514	1.66215	0.355	0.682473	Q6C341;Q6C4I6;Q6C4I7;Q6C0C4;Q6C0C5;Q6CEM6
protein-DNA complex subunit organization	6	11	825	2514	1.66215	0.355	0.682473	Q6C341;Q6C4I6;Q6C4I7;Q6C0C4;Q6C0C5;Q6CEM6
chromatin assembly	6	11	825	2514	1.66215	0.355	0.682473	Q6C341;Q6C4I6;Q6C4I7;Q6C0C4;Q6C0C5;Q6CEM6
protein-DNA complex assembly	6	11	825	2514	1.66215	0.355	0.682473	Q6C341;Q6C4I6;Q6C4I7;Q6C0C4;Q6C0C5;Q6CEM6
nucleosome assembly	6	11	825	2514	1.66215	0.355	0.682473	Q6C341;Q6C4I6;Q6C4I7;Q6C0C4;Q6C0C5;Q6CEM6
cellular amine metabolic process	6	11	825	2514	1.66215	0.355	0.682473	Q6C6U9;Q6CDM0;Q6CF18;Q6C405;Q6C7L2;Q6C9H7
aromatic amino acid family biosynthetic process	6	11	825	2514	1.66215	0.355	0.682473	Q6C1X5;Q6C5J7;Q6C7L2;Q6C8Q1;Q6CCS4;Q6CDZ3
regulation of organelle organization	7	13	825	2514	1.64084	0.3747	0.712723	Q6C6Y4;Q6CBA2;Q6C3K0;Q6C6B4;Q6CDY5;Q6CE98;Q6CHZ7
tetrapyrrole metabolic process	7	13	825	2514	1.64084	0.3747	0.712723	Q6CCW0;Q6C097;Q6C0H5;Q6C140;Q6C438;Q6C826;Q6CDC5
gluconeogenesis	4	6	825	2514	2.03152	0.4005	0.747127	Q6C2T9;Q6C2I1;Q6CAV2;Q6CBN4
cellular polysaccharide biosynthetic process	4	6	825	2514	2.03152	0.4005	0.747127	Q6CCT1;Q6C3D2;Q6C549;Q6CGI3
polysaccharide biosynthetic process	4	6	825	2514	2.03152	0.4005	0.747127	Q6CCT1;Q6C3D2;Q6C549;Q6CGI3
cellular polysaccharide metabolic process	4	6	825	2514	2.03152	0.4005	0.747127	Q6CCT1;Q6C3D2;Q6C549;Q6CGI3
purine nucleobase metabolic process	4	6	825	2514	2.03152	0.4005	0.747127	Q6CA53;Q99148;Q6C2B4;Q6C4L7
'de novo' IMP biosynthetic process	4	6	825	2514	2.03152	0.4005	0.747127	Q99148;Q6BZY1;Q6C3Q2;Q6CDK7
DNA packaging	8	16	825	2514	1.52364	0.4232	0.784229	Q6C341;Q6C4I6;Q6C4I7;Q6C0C4;Q6C0C5;Q6C5S3;Q6CEM6;Q6CI88
serine family amino acid metabolic process	8	16	825	2514	1.52364	0.4232	0.784229	Q6CFD2;Q6C1R7;Q6C5P5;Q6C6J2;Q6C7J7;Q6C859;Q6CBG6;Q6CHE0
cellular localization	45	122	825	2514	1.12399	0.4301	0.793073	Q8TFK3;Q6C2N2;Q6CB54;Q6C5L5;Q99150;Q6C6U1;Q6C6Z2;F2Z620;Q6BZP4;Q6C019;Q6C0U1;Q6C119;Q6C157;Q6C278;Q6C2P8;Q6C314;Q6C386;Q6C3L8;Q6C3S2;Q6C4K4;Q6C5A1;Q6C5P6;Q6C5Y6;Q6C6Q8;Q6C792;Q6C7L1;Q6C811;Q6C8B1;Q6C8Q9;Q6CA05;Q6CAP0;Q6CAV9;Q6CB55;Q6CBH0;Q6CBH9;Q6CD46;Q6C
guanosine-containing compound metabolic process	19	47	825	2514	1.23188	0.4344	0.793073	O59949;Q6C9Y6;Q6C255;Q6CBI0;Q99150;Q6C0I5;Q6C199;Q6C1Q7;Q6C2B5;Q6C2D0;Q6C604;Q6C802;Q6C897;Q6C9N5;Q6CAR0;Q6CFF3;Q6CHX3;Q6CI82;Q6CI99
phosphorus metabolic process	109	311	825	2514	1.06802	0.4392	0.793429	Q6CFX1;Q6C3Z9;Q6CA53;Q6C6N0;Q6C6U9;O59949;Q6C9Y6;Q6C255;Q6C4M9;Q6C1T4;Q6CDL9;P59680;Q6CDM0;Q6CCU3;Q6CF18;Q99148;Q6C482;P41923;Q6C3K7;Q6CBI0;Q6C202;Q99150;Q6C2T9;B5FVB8;B5FVG3;F2Z6F1;Q6BZY1;Q6C055;Q6C0I5;Q6C0M3;Q6C0T2;Q6C105;Q6C199;Q6C1A3;Q6C1K2;Q6C1Q7;Q6C
cellular modified amino acid biosynthetic process	8	17	825	2514	1.43401	0.4477	0.806758	F2Z650;Q6BZU8;Q6C0X8;Q6CA02;Q6CAN2;Q6CCS7;Q6CEM5;Q6CEX7
regulation of translational elongation	5	8	825	2514	1.90455	0.451	0.808028	Q6C109;Q6C4Q2;Q6CCS7;Q6CGI9;Q6CIA2
heme biosynthetic process	5	8	825	2514	1.90455	0.451	0.808028	Q6CCW0;Q6C097;Q6C0H5;Q6C140;Q6CDC5
cellular protein complex assembly	9	19	825	2514	1.44344	0.4621	0.822401	Q6C6Y4;Q6CBA2;Q6C127;Q6C3K0;Q6C6B4;Q6C7H8;Q6CDY5;Q6CE98;Q6CHZ7
phosphate-containing compound metabolic process	107	306	825	2514	1.06555	0.4749	0.829802	Q6CFX1;Q6CA53;Q6C6N0;Q6C6U9;O59949;Q6C9Y6;Q6C255;Q6C4M9;Q6C1T4;Q6CDL9;P59680;Q6CDM0;Q6CCU3;Q6CF18;Q99148;Q6C482;P41923;Q6C3K7;Q6CBI0;Q6C202;Q99150;Q6C2T9;B5FVB8;B5FVG3;F2Z6F1;Q6BZY1;Q6C055;Q6C0I5;Q6C0M3;Q6C0T2;Q6C105;Q6C199;Q6C1A3;Q6C1K2;Q6C1Q7;Q6C2B5;Q6C
sulfur amino acid metabolic process	9	20	825	2514	1.37127	0.4814	0.829802	Q6CFD2;Q6CES3;Q6CGS4;Q6C1R7;Q6C638;Q6C6J2;Q6CAP2;Q6CBG6;Q6CEM7
ATP biosynthetic process	9	20	825	2514	1.37127	0.4814	0.829802	B5FVB8;B5FVG3;Q6C105;Q6C326;Q6C338;Q6C9B1;Q6CDQ7;Q6CFH9;Q6CFT7
isoprenoid biosynthetic process	5	9	825	2514	1.69293	0.4865	0.829802	Q9Y753;Q6BZW0;Q6C2Y8;Q6C6W3;Q6C704
heme metabolic process	5	9	825	2514	1.69293	0.4865	0.829802	Q6CCW0;Q6C097;Q6C0H5;Q6C140;Q6CDC5
isoprenoid metabolic process	5	9	825	2514	1.69293	0.4865	0.829802	Q9Y753;Q6BZW0;Q6C2Y8;Q6C6W3;Q6C704
organic hydroxy compound biosynthetic process	5	9	825	2514	1.69293	0.4865	0.829802	Q6C8M8;Q6C6U9;Q9Y753;Q6C946;Q6CFS3
pyrimidine nucleotide biosynthetic process	5	9	825	2514	1.69293	0.4865	0.829802	P41923;Q6C2B5;Q6C8K4;Q6CCB3;Q6CFN6
pyrimidine nucleotide metabolic process	5	9	825	2514	1.69293	0.4865	0.829802	P41923;Q6C2B5;Q6C8K4;Q6CCB3;Q6CFN6
ribonucleoside triphosphate biosynthetic process	10	22	825	2514	1.38512	0.494	0.829802	B5FVB8;B5FVG3;Q6C105;Q6C2B5;Q6C326;Q6C338;Q6C9B1;Q6CDQ7;Q6CFH9;Q6CFT7
macromolecule localization	64	179	825	2514	1.08953	0.5087	0.829802	Q6C8M8;Q6C0X2;Q8TFK3;Q6C2N2;Q6CDH0;Q6C619;Q6CDH3;Q6CFW6;Q6CB54;P78979;Q6BZX5;P45816;Q6C5L5;Q6C414;Q6C9R9;Q99158;Q6CBS3;Q99150;Q6CH90;Q6C6U1;Q6CAQ9;Q6CDV7;Q6C6Z2;Q6CHK0;F2Z620;Q6BZP4;Q6C019;Q6C077;Q6C0U1;Q6C119;Q6C157;Q6C278;Q6C2L6;Q6C2P8;Q6C314;Q6C386;Q6C
heterocycle catabolic process	36	98	825	2514	1.11941	0.5126	0.829802	Q6C6N0;O59949;Q6C9Y6;Q6C255;Q6CDM0;Q6CBI0;Q99150;Q6BZT0;Q6C0I5;Q6C0N2;Q6C0T2;Q6C199;Q6C1A3;Q6C1Q7;Q6C2B4;Q6C2D0;Q6C3M1;Q6C4L7;Q6C604;Q6C617;Q6C754;Q6C802;Q6C803;Q6C848;Q6C8N1;Q6C966;Q6C9N5;Q6CAR0;Q6CEG4;Q6CF75;Q6CFF3;Q6CFS2;Q6CGN0;Q6CHX3;Q6CI82;Q6CI99
GTP metabolic process	18	45	825	2514	1.21891	0.5219	0.829802	O59949;Q6C9Y6;Q6C255;Q6CBI0;Q99150;Q6C0I5;Q6C199;Q6C1Q7;Q6C2B5;Q6C2D0;Q6C604;Q6C802;Q6C9N5;Q6CAR0;Q6CFF3;Q6CHX3;Q6CI82;Q6CI99
establishment of protein localization to membrane	6	12	825	2514	1.52364	0.5437	0.829802	Q99150;Q6C6U1;Q6C6Z2;F2Z620;Q6CA05;Q6CGI9
protein localization to membrane	6	12	825	2514	1.52364	0.5437	0.829802	Q99150;Q6C6U1;Q6C6Z2;F2Z620;Q6CA05;Q6CGI9
chromatin assembly or disassembly	6	12	825	2514	1.52364	0.5437	0.829802	Q6C341;Q6C4I6;Q6C4I7;Q6C0C4;Q6C0C5;Q6CEM6
NADP metabolic process	6	12	825	2514	1.52364	0.5437	0.829802	Q6C2T9;Q6C1K2;Q6C351;Q6C4Y7;Q6CBG4;Q6CEH4
establishment of localization in cell	43	118	825	2514	1.11045	0.5468	0.829802	Q8TFK3;Q6C2N2;Q6CB54;Q6C5L5;Q99150;Q6C6U1;Q6C6Z2;F2Z620;Q6C019;Q6C0U1;Q6C119;Q6C157;Q6C278;Q6C2P8;Q6C314;Q6C386;Q6C3L8;Q6C3S2;Q6C4K4;Q6C5A1;Q6C5P6;Q6C5Y6;Q6C6Q8;Q6C792;Q6C7L1;Q6C811;Q6C8B1;Q6C8Q9;Q6CA05;Q6CAP0;Q6CAV9;Q6CB55;Q6CBH0;Q6CBH9;Q6CD46;Q6CDT5;Q6C
positive regulation of translation	2	2	825	2514	3.04727	0.5482	0.829802	Q6C255;Q6CCS7
response to hydrogen peroxide	2	2	825	2514	3.04727	0.5482	0.829802	Q6BZT7;Q6C3H7
regulation of actin filament depolymerization	2	2	825	2514	3.04727	0.5482	0.829802	Q6C6Y4;Q6CBA2
negative regulation of actin filament depolymerization	2	2	825	2514	3.04727	0.5482	0.829802	Q6C6Y4;Q6CBA2
negative regulation of actin filament polymerization	2	2	825	2514	3.04727	0.5482	0.829802	Q6C6Y4;Q6CBA2
negative regulation of protein complex assembly	2	2	825	2514	3.04727	0.5482	0.829802	Q6C6Y4;Q6CBA2
acetyl-CoA metabolic process	2	2	825	2514	3.04727	0.5482	0.829802	Q6C3Z9;Q6C2Q5
tryptophanyl-tRNA aminoacylation	2	2	825	2514	3.04727	0.5482	0.829802	Q6CBI6;Q6CFA0
seryl-tRNA aminoacylation	2	2	825	2514	3.04727	0.5482	0.829802	Q6C350;Q6CFL2
prolyl-tRNA aminoacylation	2	2	825	2514	3.04727	0.5482	0.829802	Q6C6Z6;Q6C8Z3
methionyl-tRNA aminoacylation	2	2	825	2514	3.04727	0.5482	0.829802	Q6BZY8;Q6CAE1
glutamyl-tRNA aminoacylation	2	2	825	2514	3.04727	0.5482	0.829802	Q6C4A4;Q6C5H9
phosphatidylcholine metabolic process	2	2	825	2514	3.04727	0.5482	0.829802	Q6C6U9;Q6CF18
internal protein amino acid acetylation	2	2	825	2514	3.04727	0.5482	0.829802	Q6C710;Q8WZM0
protein acetylation	2	2	825	2514	3.04727	0.5482	0.829802	Q6C710;Q8WZM0
fumarate metabolic process	2	2	825	2514	3.04727	0.5482	0.829802	Q6C6H1;Q6CCT2
negative regulation of protein complex disassembly	2	2	825	2514	3.04727	0.5482	0.829802	Q6C6Y4;Q6CBA2
negative regulation of cellular component organization	2	2	825	2514	3.04727	0.5482	0.829802	Q6C6Y4;Q6CBA2
cellular response to hydrogen peroxide	2	2	825	2514	3.04727	0.5482	0.829802	Q6BZT7;Q6C3H7
S-adenosylmethionine metabolic process	2	2	825	2514	3.04727	0.5482	0.829802	Q6CGS4;Q6CEM5
nucleotide-sugar biosynthetic process	2	2	825	2514	3.04727	0.5482	0.829802	Q6CCU3;Q6CE59
response to temperature stimulus	2	2	825	2514	3.04727	0.5482	0.829802	Q6C1X9;Q6C3C3
GDP-mannose biosynthetic process	2	2	825	2514	3.04727	0.5482	0.829802	Q6CCU3;Q6CE59
regulation of protein depolymerization	2	2	825	2514	3.04727	0.5482	0.829802	Q6C6Y4;Q6CBA2
negative regulation of cytoskeleton organization	2	2	825	2514	3.04727	0.5482	0.829802	Q6C6Y4;Q6CBA2
negative regulation of protein depolymerization	2	2	825	2514	3.04727	0.5482	0.829802	Q6C6Y4;Q6CBA2
GDP-mannose metabolic process	2	2	825	2514	3.04727	0.5482	0.829802	Q6CCU3;Q6CE59
peptidyl-lysine acetylation	2	2	825	2514	3.04727	0.5482	0.829802	Q6C710;Q8WZM0
internal peptidyl-lysine acetylation	2	2	825	2514	3.04727	0.5482	0.829802	Q6C710;Q8WZM0
hydrogen peroxide catabolic process	2	2	825	2514	3.04727	0.5482	0.829802	Q6BZT7;Q6C3H7
hydrogen peroxide metabolic process	2	2	825	2514	3.04727	0.5482	0.829802	Q6BZT7;Q6C3H7
histone acetylation	2	2	825	2514	3.04727	0.5482	0.829802	Q6C710;Q8WZM0
negative regulation of organelle organization	2	2	825	2514	3.04727	0.5482	0.829802	Q6C6Y4;Q6CBA2
ethanolamine-containing compound metabolic process	2	2	825	2514	3.04727	0.5482	0.829802	Q6C6U9;Q6CF18
actin filament capping	2	2	825	2514	3.04727	0.5482	0.829802	Q6C6Y4;Q6CBA2
positive regulation of cellular protein metabolic process	2	2	825	2514	3.04727	0.5482	0.829802	Q6C255;Q6CCS7
negative regulation of protein polymerization	2	2	825	2514	3.04727	0.5482	0.829802	Q6C6Y4;Q6CBA2
actin filament depolymerization	2	2	825	2514	3.04727	0.5482	0.829802	Q6C6Y4;Q6CBA2
response to heat	2	2	825	2514	3.04727	0.5482	0.829802	Q6C1X9;Q6C3C3
protein depolymerization	2	2	825	2514	3.04727	0.5482	0.829802	Q6C6Y4;Q6CBA2
positive regulation of protein metabolic process	2	2	825	2514	3.04727	0.5482	0.829802	Q6C255;Q6CCS7
gamma-aminobutyric acid metabolic process	2	2	825	2514	3.04727	0.5482	0.829802	Q6C0B4;Q6C5G6
ion transport	20	52	825	2514	1.17203	0.5533	0.835762	Q6C6N0;Q6BZU2;B5FVB8;B5FVG3;Q6C0T2;Q6C105;Q6C1H5;Q6C1K0;Q6C326;Q6C338;Q6C4E9;Q6C5Q2;Q6C6K9;Q6C9B1;Q6CBM0;Q6CDQ7;Q6CFH9;Q6CFT7;Q6CH91;Q6CHD8
cellular lipid metabolic process	35	95	825	2514	1.12268	0.5775	0.866853	O74936;Q6C8M8;Q6C6U9;Q6CBE4;P34229;Q9Y753;Q6C3E5;Q6CF18;Q05493;Q6BZV1;Q6BZW0;Q6C055;Q6C1X0;Q6C231;Q6C2Y8;Q6C354;Q6C3D2;Q6C4B9;Q6C5D5;Q6C5K3;Q6C5Q6;Q6C5X0;Q6C6W3;Q6C704;Q6C893;Q6C8C2;Q6C926;Q6C9T5;Q6CC91;Q6CCA9;Q6CCJ7;Q6CCW6;Q6CE16;Q6CFS3;Q6CHC0
pyrimidine-containing compound metabolic process	7	15	825	2514	1.42206	0.5853	0.873988	P41923;Q6C0P7;Q6C2B5;Q6C6H5;Q6C8K4;Q6CCB3;Q6CFN6
pyrimidine-containing compound biosynthetic process	7	15	825	2514	1.42206	0.5853	0.873988	P41923;Q6C0P7;Q6C2B5;Q6C6H5;Q6C8K4;Q6CCB3;Q6CFN6
organic cyclic compound catabolic process	36	99	825	2514	1.1081	0.5859	0.873988	Q6C6N0;O59949;Q6C9Y6;Q6C255;Q6CDM0;Q6CBI0;Q99150;Q6BZT0;Q6C0I5;Q6C0N2;Q6C0T2;Q6C199;Q6C1A3;Q6C1Q7;Q6C2B4;Q6C2D0;Q6C3M1;Q6C4L7;Q6C604;Q6C617;Q6C754;Q6C802;Q6C803;Q6C848;Q6C8N1;Q6C966;Q6C9N5;Q6CAR0;Q6CEG4;Q6CF75;Q6CFF3;Q6CFS2;Q6CGN0;Q6CHX3;Q6CI82;Q6CI99
response to inorganic substance	3	4	825	2514	2.28545	0.6015	0.880812	Q6C6X6;Q6BZT7;Q6C3H7
protein O-linked glycosylation	3	4	825	2514	2.28545	0.6015	0.880812	Q6C5U6;Q6C6V5;Q6CAY4
tetrahydrofolate interconversion	3	4	825	2514	2.28545	0.6015	0.880812	Q6C5P5;Q6C859;Q6CEM7
nucleotide-sugar metabolic process	3	4	825	2514	2.28545	0.6015	0.880812	Q6CCU3;Q6CC41;Q6CE59
glutamate metabolic process	3	4	825	2514	2.28545	0.6015	0.880812	Q6C2F2;Q6C6H1;Q6CF75
valine metabolic process	3	4	825	2514	2.28545	0.6015	0.880812	Q6C351;Q6CAN4;Q6CDI5
pyrimidine nucleobase biosynthetic process	3	4	825	2514	2.28545	0.6015	0.880812	Q6C0P7;Q6C6H5;Q6C8K4
glutamine family amino acid catabolic process	3	4	825	2514	2.28545	0.6015	0.880812	Q6C6H1;Q6C6H5;Q6CF75
pyrimidine nucleobase metabolic process	3	4	825	2514	2.28545	0.6015	0.880812	Q6C0P7;Q6C6H5;Q6C8K4
protein localization	60	170	825	2514	1.07551	0.6118	0.883963	Q6C8M8;Q8TFK3;Q6C2N2;Q6CDH0;Q6C619;Q6CFW6;Q6CB54;P78979;Q6BZX5;P45816;Q6C5L5;Q6C414;Q99158;Q6CBS3;Q99150;Q6C6U1;Q6CAQ9;Q6CDV7;Q6C6Z2;Q6CHK0;F2Z620;Q6BZP4;Q6C019;Q6C077;Q6C0U1;Q6C119;Q6C157;Q6C278;Q6C2L6;Q6C2P8;Q6C314;Q6C386;Q6C3L8;Q6C3M2;Q6C3S2;Q6C4K4;Q6C
cellular component assembly	17	44	825	2514	1.17736	0.6284	0.883963	Q6C6Y4;Q6CBA2;Q6C341;Q6C4I6;Q6C4I7;Q6C0C4;F2Z5Z4;Q6C0C5;Q6C127;Q6C3K0;Q6C6B4;Q6C7H8;Q6CDY5;Q6CE98;Q6CEM6;Q6CG73;Q6CHZ7
guanosine-containing compound catabolic process	17	44	825	2514	1.17736	0.6284	0.883963	O59949;Q6C9Y6;Q6C255;Q6CBI0;Q99150;Q6C0I5;Q6C199;Q6C1Q7;Q6C2D0;Q6C604;Q6C802;Q6C9N5;Q6CAR0;Q6CFF3;Q6CHX3;Q6CI82;Q6CI99
GTP catabolic process	17	44	825	2514	1.17736	0.6284	0.883963	O59949;Q6C9Y6;Q6C255;Q6CBI0;Q99150;Q6C0I5;Q6C199;Q6C1Q7;Q6C2D0;Q6C604;Q6C802;Q6C9N5;Q6CAR0;Q6CFF3;Q6CHX3;Q6CI82;Q6CI99
DNA conformation change	9	21	825	2514	1.30597	0.6427	0.883963	Q6C341;Q6C4I6;Q6C4I7;Q6C0C4;Q6C0C5;Q6C5S3;Q6C7R2;Q6CEM6;Q6CI88
aspartate family amino acid biosynthetic process	9	21	825	2514	1.30597	0.6427	0.883963	Q12726;P38997;Q6CFD2;Q6CES3;Q6CGS4;Q6C0N3;Q6C638;Q6CAP2;Q6CH25
cellular nitrogen compound catabolic process	35	97	825	2514	1.09953	0.6593	0.883963	Q6C6N0;O59949;Q6C9Y6;Q6C255;Q6CDM0;Q6CBI0;Q99150;Q6BZT0;Q6C0I5;Q6C0N2;Q6C0T2;Q6C199;Q6C1A3;Q6C1Q7;Q6C2B4;Q6C2D0;Q6C3M1;Q6C4L7;Q6C604;Q6C617;Q6C754;Q6C802;Q6C803;Q6C848;Q6C8N1;Q6C966;Q6C9N5;Q6CAR0;Q6CEG4;Q6CFF3;Q6CFS2;Q6CGN0;Q6CHX3;Q6CI82;Q6CI99
positive regulation of cellular biosynthetic process	3	5	825	2514	1.82836	0.6652	0.883963	Q6C255;Q6C1W7;Q6CCS7
regulation of translational fidelity	3	5	825	2514	1.82836	0.6652	0.883963	Q6C109;Q6C4Q2;Q6CIA2
cellular glucan metabolic process	3	5	825	2514	1.82836	0.6652	0.883963	Q6CCT1;Q6C549;Q6CGI3
RNA splicing, via endonucleolytic cleavage and ligation	3	5	825	2514	1.82836	0.6652	0.883963	Q6C923;Q6CDD9;Q6CFG1
tRNA splicing, via endonucleolytic cleavage and ligation	3	5	825	2514	1.82836	0.6652	0.883963	Q6C923;Q6CDD9;Q6CFG1
establishment of protein localization to mitochondrial membrane	3	5	825	2514	1.82836	0.6652	0.883963	Q6C6U1;Q6C6Z2;Q6CA05
pyrimidine ribonucleotide biosynthetic process	3	5	825	2514	1.82836	0.6652	0.883963	P41923;Q6C2B5;Q6C8K4
pyrimidine ribonucleotide metabolic process	3	5	825	2514	1.82836	0.6652	0.883963	P41923;Q6C2B5;Q6C8K4
leucine metabolic process	3	5	825	2514	1.82836	0.6652	0.883963	Q6CAN4;Q6CFF6;Q6CG29
inner mitochondrial membrane organization	3	5	825	2514	1.82836	0.6652	0.883963	Q6C6U1;Q6C6Z2;Q6CA05
mitochondrial membrane organization	3	5	825	2514	1.82836	0.6652	0.883963	Q6C6U1;Q6C6Z2;Q6CA05
proline metabolic process	3	5	825	2514	1.82836	0.6652	0.883963	Q6C421;Q6CF74;Q6CF75
glucan biosynthetic process	3	5	825	2514	1.82836	0.6652	0.883963	Q6CCT1;Q6C549;Q6CGI3
threonine metabolic process	3	5	825	2514	1.82836	0.6652	0.883963	Q6C0N3;Q6C1T8;Q6CAP2
tryptophan metabolic process	3	5	825	2514	1.82836	0.6652	0.883963	Q6CDM0;Q6C7L2;Q6C9H7
indolalkylamine metabolic process	3	5	825	2514	1.82836	0.6652	0.883963	Q6CDM0;Q6C7L2;Q6C9H7
pyrimidine ribonucleoside biosynthetic process	3	5	825	2514	1.82836	0.6652	0.883963	P41923;Q6C2B5;Q6C8K4
pyrimidine nucleoside biosynthetic process	3	5	825	2514	1.82836	0.6652	0.883963	P41923;Q6C2B5;Q6C8K4
pyrimidine ribonucleoside metabolic process	3	5	825	2514	1.82836	0.6652	0.883963	P41923;Q6C2B5;Q6C8K4
protein import into mitochondrial inner membrane	3	5	825	2514	1.82836	0.6652	0.883963	Q6C6U1;Q6C6Z2;Q6CA05
positive regulation of macromolecule biosynthetic process	3	5	825	2514	1.82836	0.6652	0.883963	Q6C255;Q6C1W7;Q6CCS7
peptidyl-lysine modification	3	5	825	2514	1.82836	0.6652	0.883963	Q6C710;Q8WZM0;Q6CCS7
indole-containing compound metabolic process	3	5	825	2514	1.82836	0.6652	0.883963	Q6CDM0;Q6C7L2;Q6C9H7
cysteine biosynthetic process	3	5	825	2514	1.82836	0.6652	0.883963	Q6CFD2;Q6C1R7;Q6C6J2
pyrimidine nucleoside metabolic process	3	5	825	2514	1.82836	0.6652	0.883963	P41923;Q6C2B5;Q6C8K4
positive regulation of biosynthetic process	3	5	825	2514	1.82836	0.6652	0.883963	Q6C255;Q6C1W7;Q6CCS7
leucine biosynthetic process	3	5	825	2514	1.82836	0.6652	0.883963	Q6CAN4;Q6CFF6;Q6CG29
glucan metabolic process	3	5	825	2514	1.82836	0.6652	0.883963	Q6CCT1;Q6C549;Q6CGI3
purine ribonucleoside triphosphate metabolic process	37	103	825	2514	1.09465	0.6683	0.883963	Q6C6N0;O59949;Q6C9Y6;Q6C255;Q6CBI0;Q99150;B5FVB8;B5FVG3;Q6C0I5;Q6C0T2;Q6C105;Q6C199;Q6C1A3;Q6C1Q7;Q6C2B5;Q6C2D0;Q6C326;Q6C338;Q6C3M1;Q6C4E9;Q6C604;Q6C617;Q6C754;Q6C802;Q6C848;Q6C9B1;Q6C9N5;Q6CAR0;Q6CDQ7;Q6CFF3;Q6CFH9;Q6CFS2;Q6CFT7;Q6CGN0;Q6CHX3;Q6CI82;Q6C
purine nucleoside triphosphate metabolic process	37	103	825	2514	1.09465	0.6683	0.883963	Q6C6N0;O59949;Q6C9Y6;Q6C255;Q6CBI0;Q99150;B5FVB8;B5FVG3;Q6C0I5;Q6C0T2;Q6C105;Q6C199;Q6C1A3;Q6C1Q7;Q6C2B5;Q6C2D0;Q6C326;Q6C338;Q6C3M1;Q6C4E9;Q6C604;Q6C617;Q6C754;Q6C802;Q6C848;Q6C9B1;Q6C9N5;Q6CAR0;Q6CDQ7;Q6CFF3;Q6CFH9;Q6CFS2;Q6CFT7;Q6CGN0;Q6CHX3;Q6CI82;Q6C
protein transport	58	166	825	2514	1.06471	0.6692	0.883963	Q6C8M8;Q8TFK3;Q6C2N2;Q6CDH0;Q6C619;Q6CFW6;Q6CB54;P78979;Q6BZX5;P45816;Q6C5L5;Q6C414;Q99158;Q6CBS3;Q99150;Q6C6U1;Q6CAQ9;Q6CDV7;Q6C6Z2;Q6CHK0;F2Z620;Q6C019;Q6C077;Q6C0U1;Q6C119;Q6C157;Q6C278;Q6C2P8;Q6C314;Q6C386;Q6C3L8;Q6C3M2;Q6C3S2;Q6C4K4;Q6C5A1;Q6C5P6;Q6C
establishment of protein localization	58	166	825	2514	1.06471	0.6692	0.883963	Q6C8M8;Q8TFK3;Q6C2N2;Q6CDH0;Q6C619;Q6CFW6;Q6CB54;P78979;Q6BZX5;P45816;Q6C5L5;Q6C414;Q99158;Q6CBS3;Q99150;Q6C6U1;Q6CAQ9;Q6CDV7;Q6C6Z2;Q6CHK0;F2Z620;Q6C019;Q6C077;Q6C0U1;Q6C119;Q6C157;Q6C278;Q6C2P8;Q6C314;Q6C386;Q6C3L8;Q6C3M2;Q6C3S2;Q6C4K4;Q6C5A1;Q6C5P6;Q6C
RNA catabolic process	2	6	825	2514	1.01576	0.6705	0.883963	Q6BZT0;Q6C803
cellular response to chemical stimulus	2	6	825	2514	1.01576	0.6705	0.883963	Q6BZT7;Q6C3H7
L-methionine biosynthetic process	2	6	825	2514	1.01576	0.6705	0.883963	Q6CES3;Q6CGS4
lysine biosynthetic process	2	6	825	2514	1.01576	0.6705	0.883963	Q12726;P38997
ribonucleoside triphosphate metabolic process	37	104	825	2514	1.08413	0.671	0.883963	Q6C6N0;O59949;Q6C9Y6;Q6C255;Q6CBI0;Q99150;B5FVB8;B5FVG3;Q6C0I5;Q6C0T2;Q6C105;Q6C199;Q6C1A3;Q6C1Q7;Q6C2B5;Q6C2D0;Q6C326;Q6C338;Q6C3M1;Q6C4E9;Q6C604;Q6C617;Q6C754;Q6C802;Q6C848;Q6C9B1;Q6C9N5;Q6CAR0;Q6CDQ7;Q6CFF3;Q6CFH9;Q6CFS2;Q6CFT7;Q6CGN0;Q6CHX3;Q6CI82;Q6C
nucleoside triphosphate metabolic process	38	106	825	2514	1.09242	0.6725	0.883963	Q6C6N0;O59949;Q6C9Y6;Q6C255;Q6CBI0;Q99150;B5FVB8;B5FVG3;Q6C0I5;Q6C0T2;Q6C105;Q6C199;Q6C1A3;Q6C1Q7;Q6C2B5;Q6C2D0;Q6C326;Q6C338;Q6C3M1;Q6C4E9;Q6C604;Q6C617;Q6C754;Q6C802;Q6C848;Q6C9B1;Q6C9N5;Q6CAR0;Q6CCB3;Q6CDQ7;Q6CFF3;Q6CFH9;Q6CFS2;Q6CFT7;Q6CGN0;Q6CHX3;Q6C
folic acid-containing compound biosynthetic process	4	7	825	2514	1.7413	0.6899	0.892155	F2Z650;Q6BZU8;Q6CAN2;Q6CEX7
cysteine metabolic process	4	7	825	2514	1.7413	0.6899	0.892155	Q6CFD2;Q6C1R7;Q6C6J2;Q6CBG6
histidine metabolic process	4	7	825	2514	1.7413	0.6899	0.892155	Q99145;Q6C2U0;Q6C7F4;Q6CCR8
glycine metabolic process	4	7	825	2514	1.7413	0.6899	0.892155	Q6C5P5;Q6C7J7;Q6C859;Q6CHE0
L-serine metabolic process	4	7	825	2514	1.7413	0.6899	0.892155	Q6C1R7;Q6C5P5;Q6C6J2;Q6C859
alcohol biosynthetic process	4	7	825	2514	1.7413	0.6899	0.892155	Q6C8M8;Q6C6U9;Q9Y753;Q6CFS3
histidine biosynthetic process	4	7	825	2514	1.7413	0.6899	0.892155	Q99145;Q6C2U0;Q6C7F4;Q6CCR8
imidazole-containing compound metabolic process	4	7	825	2514	1.7413	0.6899	0.892155	Q99145;Q6C2U0;Q6C7F4;Q6CCR8
polysaccharide metabolic process	4	7	825	2514	1.7413	0.6899	0.892155	Q6CCT1;Q6C3D2;Q6C549;Q6CGI3
cellular component biogenesis	43	122	825	2514	1.07404	0.6932	0.894813	Q6C6Y4;Q6CBA2;Q6C835;Q6BZR4;Q6C341;Q6C4I6;Q6C4I7;Q6C0C4;Q6C7D2;Q6CEW9;Q6CE60;Q6CG46;Q6C9H2;Q6CEC9;Q6CDK0;Q6C0I0;Q6C9Q1;Q6C193;Q6CAC9;F2Z5Z4;Q6BZS2;Q6BZW4;Q6C0C5;Q6C0H3;Q6C0Y4;Q6C127;Q6C3K0;Q6C6B4;Q6C7C5;Q6C7H8;Q6CB53;Q6CBS8;Q6CDY5;Q6CE98;Q6CEM6;Q6CEP2;Q6C
peptidyl-amino acid modification	12	30	825	2514	1.21891	0.6965	0.897461	Q6C1E0;Q6C710;Q6C4C9;Q6CF41;Q8WZM0;Q6C097;Q6C4W6;Q6CBP4;Q6C6Q4;Q6CCD9;Q6CCE8;Q6CCS7
regulation of protein metabolic process	13	34	825	2514	1.16513	0.7174	0.91892	Q6C0X2;Q6C830;Q6C255;Q6CDH3;Q6C023;Q6C109;Q6C4Q2;Q6C556;Q6CCD0;Q6CCS7;Q6CFX0;Q6CGI9;Q6CIA2
sulfur compound metabolic process	14	36	825	2514	1.18505	0.7212	0.91892	Q6C5H4;Q6CFD2;Q6CES3;Q6CGS4;Q6C055;Q6C1R7;Q6C405;Q6C638;Q6C6J2;Q6CA02;Q6CAP2;Q6CBG6;Q6CEM5;Q6CEM7
pteridine-containing compound biosynthetic process	4	8	825	2514	1.52364	0.7221	0.91892	F2Z650;Q6BZU8;Q6CAN2;Q6CEX7
cellular aldehyde metabolic process	4	8	825	2514	1.52364	0.7221	0.91892	P41555;Q6C0L0;Q6C5R9;Q6CBB1
positive regulation of biological process	3	9	825	2514	1.01576	0.7265	0.921258	Q6C255;Q6C1W7;Q6CCS7
positive regulation of cellular process	3	9	825	2514	1.01576	0.7265	0.921258	Q6C255;Q6C1W7;Q6CCS7
cellular carbohydrate biosynthetic process	5	10	825	2514	1.52364	0.7374	0.926907	Q6CCT1;Q6C3D2;Q6C549;Q6CFS3;Q6CGI3
cellular biogenic amine metabolic process	5	10	825	2514	1.52364	0.7374	0.926907	Q6C6U9;Q6CDM0;Q6CF18;Q6C7L2;Q6C9H7
histone modification	5	10	825	2514	1.52364	0.7374	0.926907	Q6C710;Q6C4C9;Q8WZM0;Q6C4B7;Q6CAL0
covalent chromatin modification	5	10	825	2514	1.52364	0.7374	0.926907	Q6C710;Q6C4C9;Q8WZM0;Q6C4B7;Q6CAL0
mitochondrion organization	5	11	825	2514	1.38512	0.7573	0.946954	Q6C6I6;Q6C6U1;Q6C6Z2;Q6C127;Q6CA05
pyridine-containing compound biosynthetic process	4	12	825	2514	1.01576	0.7612	0.947637	Q6CFX1;Q6CDM0;Q6C946;Q6CGE0
protein import	4	12	825	2514	1.01576	0.7612	0.947637	Q6C6U1;Q6C6Z2;Q6C019;Q6CA05
amine metabolic process	6	14	825	2514	1.30597	0.7818	0.970836	Q6C6U9;Q6CDM0;Q6CF18;Q6C405;Q6C7L2;Q6C9H7
sulfur amino acid biosynthetic process	7	16	825	2514	1.33318	0.79	0.979328	Q6CFD2;Q6CES3;Q6CGS4;Q6C1R7;Q6C638;Q6C6J2;Q6CAP2
glycosylation	7	21	825	2514	1.01576	0.8174	0.99108	Q6C8M8;Q6C5U6;Q6C6V5;Q6CAY4;Q6CC41;Q6CED9;Q6CH20
aromatic compound catabolic process	33	95	825	2514	1.05853	0.8247	0.998248	Q6C6N0;O59949;Q6C9Y6;Q6C255;Q6CDM0;Q6CBI0;Q99150;Q6BZT0;Q6C0I5;Q6C0T2;Q6C199;Q6C1A3;Q6C1Q7;Q6C2B4;Q6C2D0;Q6C3M1;Q6C4L7;Q6C604;Q6C617;Q6C754;Q6C802;Q6C803;Q6C848;Q6C966;Q6C9N5;Q6CAR0;Q6CEG4;Q6CFF3;Q6CFS2;Q6CGN0;Q6CHX3;Q6CI82;Q6CI99
organic substance transport	63	186	825	2514	1.03214	0.8712	1	Q6C8M8;Q6C0X2;Q6C0U0;Q8TFK3;Q6C2N2;Q6CDH0;Q6C619;Q6CDH3;Q6CFW6;Q6CB54;P78979;Q6BZX5;P45816;Q6C5L5;Q6C414;Q6C9R9;Q99158;Q6CBS3;Q99150;Q6CH90;Q6C6U1;Q6CAQ9;Q6CDV7;Q6C6Z2;Q6CHK0;F2Z620;Q6C019;Q6C077;Q6C0U1;Q6C119;Q6C157;Q6C278;Q6C2P8;Q6C314;Q6C386;Q6C3L8;Q6C
ribosome biogenesis	27	78	825	2514	1.05483	0.903	1	Q6C835;Q6BZR4;Q6C7D2;Q6CEW9;Q6CE60;Q6CG46;Q6C9H2;Q6CEC9;Q6CDK0;Q6C0I0;Q6C9Q1;Q6C193;Q6CAC9;F2Z5Z4;Q6BZS2;Q6BZW4;Q6C0H3;Q6C0Y4;Q6C7C5;Q6CB53;Q6CBS8;Q6CEP2;Q6CF36;Q6CF59;Q6CFA9;Q6CG44;Q6CH61
organic cyclic compound biosynthetic process	114	343	825	2514	1.0128	0.9507	1	Q6CFX1;Q6CA53;Q6C1X5;Q6C8M8;Q6C0K9;Q6CEV5;Q6C710;Q9Y753;Q8WZM0;Q6C341;Q6CCW0;Q6C097;Q6C553;Q99145;Q6C2U0;Q6C4M9;Q6CDM0;Q8TG23;Q6C5K2;Q6CCU3;Q6CES3;Q6CDH0;Q6CC79;P78978;Q6C7V4;Q99148;Q6C482;P41923;Q6C2E2;Q6C5G5;Q6C9N2;Q6C931;Q6CC84;Q6BZX4;B5FVB8;B5FVG3;F2Z
electron transport chain	11	30	825	2514	1.11733	1	1	Q6C9Q0;Q9B6E8;Q9B6C7;Q6C2E3;Q6C3K7;Q6C202;F2Z6F1;Q6C4W9;Q6C9G6;Q6C9M5;Q6CI02
translational initiation	2	4	825	2514	1.52364	1	1	Q6C830;Q6CG42
mRNA catabolic process	2	4	825	2514	1.52364	1	1	Q6BZT0;Q6C803
RNA localization	5	12	825	2514	1.2697	1	1	Q6C0X2;Q6C619;Q6CDH3;Q6BZX5;Q6CH90
response to reactive oxygen species	2	3	825	2514	2.03152	1	1	Q6BZT7;Q6C3H7
positive regulation of cellular metabolic process	3	8	825	2514	1.14273	1	1	Q6C255;Q6C1W7;Q6CCS7
glyoxylate cycle	2	3	825	2514	2.03152	1	1	P41555;Q6C5R9
glyoxylate metabolic process	2	3	825	2514	2.03152	1	1	P41555;Q6C5R9
mitochondrial transport	3	7	825	2514	1.30597	1	1	Q6C6U1;Q6C6Z2;Q6CA05
glycerol-3-phosphate metabolic process	2	3	825	2514	2.03152	1	1	Q6C3E1;Q6CEQ0
alcohol metabolic process	7	19	825	2514	1.12268	1	1	Q6C8M8;Q6C6U9;Q9Y753;Q6CF18;Q6C2B3;Q6CEP8;Q6CFS3
establishment of protein localization to endoplasmic reticulum	3	7	825	2514	1.30597	1	1	Q99150;F2Z620;Q6CGI9
endocytosis	2	5	825	2514	1.21891	1	1	Q6CHN0;Q6C153
UMP metabolic process	2	4	825	2514	1.52364	1	1	P41923;Q6C8K4
L-methionine salvage from methylthioadenosine	2	5	825	2514	1.21891	1	1	Q6CES3;Q6CGS4
energy reserve metabolic process	2	3	825	2514	2.03152	1	1	Q6CCT1;Q6CGI3
purine-containing compound catabolic process	29	85	825	2514	1.03966	1	1	Q6C6N0;O59949;Q6C9Y6;Q6C255;Q6CBI0;Q99150;Q6C0I5;Q6C0T2;Q6C199;Q6C1A3;Q6C1Q7;Q6C2B4;Q6C2D0;Q6C3M1;Q6C4L7;Q6C604;Q6C617;Q6C754;Q6C802;Q6C848;Q6C9N5;Q6CAR0;Q6CEG4;Q6CFF3;Q6CFS2;Q6CGN0;Q6CHX3;Q6CI82;Q6CI99
amide biosynthetic process	4	11	825	2514	1.1081	1	1	Q6C0X8;Q6C405;Q6CA02;Q6CH25
cellular amide metabolic process	8	22	825	2514	1.1081	1	1	Q6C5H4;Q6C3E5;Q6C0N2;Q6C0X8;Q6C405;Q6C8N1;Q6CA02;Q6CH25
cellular amide catabolic process	2	3	825	2514	2.03152	1	1	Q6C0N2;Q6C8N1
response to oxygen-containing compound	2	3	825	2514	2.03152	1	1	Q6BZT7;Q6C3H7
cellular response to oxygen-containing compound	2	3	825	2514	2.03152	1	1	Q6BZT7;Q6C3H7
alditol phosphate metabolic process	2	3	825	2514	2.03152	1	1	Q6C3E1;Q6CEQ0
pseudouridine synthesis	4	9	825	2514	1.35434	1	1	Q6CC39;Q6C609;Q6C7U6;Q6CAL7
protein-cofactor linkage	2	3	825	2514	2.03152	1	1	Q6C097;Q6C202
protein targeting to ER	3	7	825	2514	1.30597	1	1	Q99150;F2Z620;Q6CGI9
RNA transport	5	12	825	2514	1.2697	1	1	Q6C0X2;Q6C619;Q6CDH3;Q6BZX5;Q6CH90
nucleic acid transport	5	12	825	2514	1.2697	1	1	Q6C0X2;Q6C619;Q6CDH3;Q6BZX5;Q6CH90
riboflavin biosynthetic process	3	7	825	2514	1.30597	1	1	Q6CA24;Q6CDE7;Q6CF99
positive regulation of macromolecule metabolic process	3	6	825	2514	1.52364	1	1	Q6C255;Q6C1W7;Q6CCS7
cysteine biosynthetic process from serine	2	3	825	2514	2.03152	1	1	Q6C1R7;Q6C6J2
isoleucine metabolic process	3	6	825	2514	1.52364	1	1	Q6CAN4;Q6CAP2;Q6CDI5
methionine metabolic process	6	15	825	2514	1.21891	1	1	Q6CFD2;Q6CES3;Q6CGS4;Q6C638;Q6CAP2;Q6CEM7
lysine metabolic process	3	7	825	2514	1.30597	1	1	Q12726;P41929;P38997
glycine catabolic process	2	4	825	2514	1.52364	1	1	Q6C7J7;Q6CHE0
glutamine metabolic process	2	4	825	2514	1.52364	1	1	Q6C3E0;Q6C6H5
nucleobase-containing compound catabolic process	30	90	825	2514	1.01576	1	1	Q6C6N0;O59949;Q6C9Y6;Q6C255;Q6CBI0;Q99150;Q6BZT0;Q6C0I5;Q6C0T2;Q6C199;Q6C1A3;Q6C1Q7;Q6C2D0;Q6C3M1;Q6C604;Q6C617;Q6C754;Q6C802;Q6C803;Q6C848;Q6C966;Q6C9N5;Q6CAR0;Q6CEG4;Q6CFF3;Q6CFS2;Q6CGN0;Q6CHX3;Q6CI82;Q6CI99
proline biosynthetic process	2	4	825	2514	1.52364	1	1	Q6C421;Q6CF74
allantoin metabolic process	2	3	825	2514	2.03152	1	1	Q6C0N2;Q6C8N1
allantoin catabolic process	2	3	825	2514	2.03152	1	1	Q6C0N2;Q6C8N1
establishment of protein localization to mitochondrion	3	6	825	2514	1.52364	1	1	Q6C6U1;Q6C6Z2;Q6CA05
cellular response to reactive oxygen species	2	3	825	2514	2.03152	1	1	Q6BZT7;Q6C3H7
sister chromatid cohesion	2	4	825	2514	1.52364	1	1	Q6C5S3;Q6CI88
guanosine-containing compound biosynthetic process	2	3	825	2514	2.03152	1	1	Q6C2B5;Q6C897
cellular macromolecule metabolic process	302	920	825	2514	1.0003	1	1	Q6C0K9;Q6C835;Q6BZR4;Q6C0X2;Q6C1E0;Q6C830;Q6CEV5;Q6C710;Q6C784;Q6C4C9;Q6CF41;Q6C6I6;Q8WZM0;Q6CCT1;Q6C255;Q6C341;Q6C4I6;Q6C4I7;Q6C0C4;Q6C7D2;Q6C097;Q6C553;Q6C4M9;Q6C9I7;Q8TG23;Q6C5K2;Q6CEW9;Q6CDH0;Q6CC79;Q6C7G2;Q6CE60;Q6CG46;Q6C9H2;Q6CEC9;Q6CDH3;P78978;Q6C
sulfur compound biosynthetic process	10	28	825	2514	1.08831	1	1	Q6CFD2;Q6CES3;Q6CGS4;Q6C1R7;Q6C405;Q6C638;Q6C6J2;Q6CA02;Q6CAP2;Q6CEM5
regulation of ARF protein signal transduction	4	9	825	2514	1.35434	1	1	Q6C1Q7;Q6C5B2;Q6C820;Q6CAR0
amino acid salvage	2	5	825	2514	1.21891	1	1	Q6CES3;Q6CGS4
nucleocytoplasmic transport	3	8	825	2514	1.14273	1	1	Q8TFK3;Q6C019;Q6C792
chromosome condensation	2	5	825	2514	1.21891	1	1	Q6C5S3;Q6CI88
ARF protein signal transduction	4	9	825	2514	1.35434	1	1	Q6C1Q7;Q6C5B2;Q6C820;Q6CAR0
regulation of protein catabolic process	2	3	825	2514	2.03152	1	1	Q6C023;Q6CFX0
mRNA transport	5	12	825	2514	1.2697	1	1	Q6C0X2;Q6C619;Q6CDH3;Q6BZX5;Q6CH90
single-organism membrane organization	7	20	825	2514	1.06655	1	1	Q99150;Q6C6U1;Q6C6Z2;F2Z620;Q6BZP4;Q6CA05;Q6CGI9
acyl-CoA metabolic process	2	5	825	2514	1.21891	1	1	Q6C3Z9;Q6C2Q5
mitochondrial ATP synthesis coupled electron transport	2	5	825	2514	1.21891	1	1	Q6C3K7;Q6C202
response to abiotic stimulus	2	3	825	2514	2.03152	1	1	Q6C1X9;Q6C3C3
protein targeting to mitochondrion	3	6	825	2514	1.52364	1	1	Q6C6U1;Q6C6Z2;Q6CA05
pyrimidine nucleoside monophosphate metabolic process	3	6	825	2514	1.52364	1	1	P41923;Q6C8K4;Q6CCB3
SRP-dependent cotranslational protein targeting to membrane	3	7	825	2514	1.30597	1	1	Q99150;F2Z620;Q6CGI9
cotranslational protein targeting to membrane	3	7	825	2514	1.30597	1	1	Q99150;F2Z620;Q6CGI9
purine nucleobase biosynthetic process	2	3	825	2514	2.03152	1	1	Q6CA53;Q99148
protein targeting to membrane	3	7	825	2514	1.30597	1	1	Q99150;F2Z620;Q6CGI9
cellular response to oxidative stress	2	4	825	2514	1.52364	1	1	Q6BZT7;Q6C3H7
pyrimidine ribonucleoside monophosphate metabolic process	2	4	825	2514	1.52364	1	1	P41923;Q6C8K4
pyrimidine ribonucleoside monophosphate biosynthetic process	2	4	825	2514	1.52364	1	1	P41923;Q6C8K4
flavin-containing compound biosynthetic process	3	7	825	2514	1.30597	1	1	Q6CA24;Q6CDE7;Q6CF99
flavin-containing compound metabolic process	3	7	825	2514	1.30597	1	1	Q6CA24;Q6CDE7;Q6CF99
monocarboxylic acid catabolic process	3	8	825	2514	1.14273	1	1	O74936;Q6C0B4;Q6C354
tetrahydrofolate metabolic process	3	6	825	2514	1.52364	1	1	Q6C5P5;Q6C859;Q6CEM7
membrane organization	7	20	825	2514	1.06655	1	1	Q99150;Q6C6U1;Q6C6Z2;F2Z620;Q6BZP4;Q6CA05;Q6CGI9
lysine biosynthetic process via aminoadipic acid	2	3	825	2514	2.03152	1	1	Q12726;P38997
pyrimidine nucleoside triphosphate biosynthetic process	2	3	825	2514	2.03152	1	1	Q6C2B5;Q6CCB3
pyrimidine nucleoside triphosphate metabolic process	2	4	825	2514	1.52364	1	1	Q6C2B5;Q6CCB3
pyrimidine nucleoside monophosphate biosynthetic process	3	6	825	2514	1.52364	1	1	P41923;Q6C8K4;Q6CCB3
nucleotide catabolic process	28	84	825	2514	1.01576	1	1	Q6C6N0;O59949;Q6C9Y6;Q6C255;Q6CBI0;Q99150;Q6C0I5;Q6C0T2;Q6C199;Q6C1A3;Q6C1Q7;Q6C2D0;Q6C3M1;Q6C604;Q6C617;Q6C754;Q6C802;Q6C848;Q6C966;Q6C9N5;Q6CAR0;Q6CEG4;Q6CFF3;Q6CFS2;Q6CGN0;Q6CHX3;Q6CI82;Q6CI99
nuclear-transcribed mRNA catabolic process	2	4	825	2514	1.52364	1	1	Q6BZT0;Q6C803
regulation of ARF GTPase activity	2	4	825	2514	1.52364	1	1	Q6C1Q7;Q6CAR0
peroxisome fission	2	3	825	2514	2.03152	1	1	Q6CD15;Q6CD37
L-methionine salvage	2	5	825	2514	1.21891	1	1	Q6CES3;Q6CGS4
response to chemical	4	10	825	2514	1.21891	1	1	Q99170;Q6C6X6;Q6BZT7;Q6C3H7
protein localization to mitochondrion	3	6	825	2514	1.52364	1	1	Q6C6U1;Q6C6Z2;Q6CA05
ribonucleoprotein complex biogenesis	27	79	825	2514	1.04147	1	1	Q6C835;Q6BZR4;Q6C7D2;Q6CEW9;Q6CE60;Q6CG46;Q6C9H2;Q6CEC9;Q6CDK0;Q6C0I0;Q6C9Q1;Q6C193;Q6CAC9;F2Z5Z4;Q6BZS2;Q6BZW4;Q6C0H3;Q6C0Y4;Q6C7C5;Q6CB53;Q6CBS8;Q6CEP2;Q6CF36;Q6CF59;Q6CFA9;Q6CG44;Q6CH61
chromatin remodeling	2	4	825	2514	1.52364	1	1	Q6C9N2;Q6C7A7
DNA-dependent transcription, initiation	6	16	825	2514	1.14273	1	1	Q6C1J3;Q6C1W7;Q6C4W7;Q6CAL0;Q6CCZ2;Q6CD97
DNA-dependent transcription, elongation	2	5	825	2514	1.21891	1	1	Q6C5G5;Q6CC84
sterol biosynthetic process	2	5	825	2514	1.21891	1	1	Q6C8M8;Q9Y753
sterol metabolic process	2	5	825	2514	1.21891	1	1	Q6C8M8;Q9Y753
thioester metabolic process	2	5	825	2514	1.21891	1	1	Q6C3Z9;Q6C2Q5
negative regulation of catalytic activity	5	12	825	2514	1.2697	1	1	B5RSJ5;Q6C241;Q6CCY1;Q6CED6;Q6CHQ5
nucleobase-containing compound transport	6	15	825	2514	1.21891	1	1	Q6C0X2;Q6C0U0;Q6C619;Q6CDH3;Q6BZX5;Q6CH90
cellular metabolic compound salvage	4	9	825	2514	1.35434	1	1	Q6CA53;Q6CES3;Q6CGS4;Q6C0M3
peptidyl-proline modification	7	18	825	2514	1.18505	1	1	Q6C4C9;Q6CF41;Q6C4W6;Q6CBP4;Q6C6Q4;Q6CCD9;Q6CCE8
glutathione metabolic process	2	5	825	2514	1.21891	1	1	Q6C5H4;Q6CA02
nuclear transport	3	8	825	2514	1.14273	1	1	Q8TFK3;Q6C019;Q6C792
protein peptidyl-prolyl isomerization	7	18	825	2514	1.18505	1	1	Q6C4C9;Q6CF41;Q6C4W6;Q6CBP4;Q6C6Q4;Q6CCD9;Q6CCE8
riboflavin metabolic process	3	7	825	2514	1.30597	1	1	Q6CA24;Q6CDE7;Q6CF99
negative regulation of molecular function	5	12	825	2514	1.2697	1	1	B5RSJ5;Q6C241;Q6CCY1;Q6CED6;Q6CHQ5
protein localization to endoplasmic reticulum	3	8	825	2514	1.14273	1	1	Q99150;F2Z620;Q6CGI9
methionine biosynthetic process	5	13	825	2514	1.17203	1	1	Q6CFD2;Q6CES3;Q6CGS4;Q6C638;Q6CAP2
threonine biosynthetic process	2	4	825	2514	1.52364	1	1	Q6C0N3;Q6CAP2
glycogen biosynthetic process	2	3	825	2514	2.03152	1	1	Q6CCT1;Q6CGI3
glycogen metabolic process	2	3	825	2514	2.03152	1	1	Q6CCT1;Q6CGI3
serine family amino acid catabolic process	2	4	825	2514	1.52364	1	1	Q6C7J7;Q6CHE0
serine family amino acid biosynthetic process	3	8	825	2514	1.14273	1	1	Q6CFD2;Q6C1R7;Q6C6J2
organic hydroxy compound metabolic process	8	21	825	2514	1.16087	1	1	Q6C8M8;Q6C6U9;Q9Y753;Q6CF18;Q6C2B3;Q6C946;Q6CEP8;Q6CFS3
pyridoxal phosphate metabolic process	2	4	825	2514	1.52364	1	1	Q6C946;Q6CAU5
pyridoxal phosphate biosynthetic process	2	4	825	2514	1.52364	1	1	Q6C946;Q6CAU5
nucleoside phosphate catabolic process	28	84	825	2514	1.01576	1	1	Q6C6N0;O59949;Q6C9Y6;Q6C255;Q6CBI0;Q99150;Q6C0I5;Q6C0T2;Q6C199;Q6C1A3;Q6C1Q7;Q6C2D0;Q6C3M1;Q6C604;Q6C617;Q6C754;Q6C802;Q6C848;Q6C966;Q6C9N5;Q6CAR0;Q6CEG4;Q6CFF3;Q6CFS2;Q6CGN0;Q6CHX3;Q6CI82;Q6CI99
'de novo' pyrimidine nucleobase biosynthetic process	2	3	825	2514	2.03152	1	1	Q6C6H5;Q6C8K4
UMP biosynthetic process	2	4	825	2514	1.52364	1	1	P41923;Q6C8K4
positive regulation of metabolic process	3	8	825	2514	1.14273	1	1	Q6C255;Q6C1W7;Q6CCS7
isoleucine biosynthetic process	3	6	825	2514	1.52364	1	1	Q6CAN4;Q6CAP2;Q6CDI5
valine biosynthetic process	2	3	825	2514	2.03152	1	1	Q6CAN4;Q6CDI5
regulation of cellular protein metabolic process	11	31	825	2514	1.08129	1	1	Q6C0X2;Q6C830;Q6C255;Q6CDH3;Q6C109;Q6C4Q2;Q6C556;Q6CCD0;Q6CCS7;Q6CGI9;Q6CIA2
establishment of RNA localization	5	12	825	2514	1.2697	1	1	Q6C0X2;Q6C619;Q6CDH3;Q6BZX5;Q6CH90
NAD biosynthetic process	3	7	825	2514	1.30597	1	1	Q6CFX1;Q6CDM0;Q6CGE0
