# Supplementary material for: Systematic analysis of the lysine acetylome reveals diverse functions of lysine acetylation in the oleaginous yeast Yarrowia lipolytica
Source: AMB Express. 2017 May 12;7:94. doi: 10.1186/s13568-017-0393-2 (PMC5427063; doi:10.1186/s13568-017-0393-2)
Supplement: Supplementary file 5 — Additional file 5: Table S4. Protein GO enrichment based on cellular component. [file 13568_2017_393_MOESM5_ESM.xls]

## Sheet: Table S4
Table S4. Protein GO enrichment based on cellular component
GO Terms	Mapping	Background	All mapping	All background	Fold enrichment	Fisher' exact Test P value	Benjamini	Protein IDs
intracellular	509	1459	581	2061	1.23755	2.2e-16	2.915e-15	Q6CFX1;P41555;Q6C3Z9;O74936;Q9UVF3;Q6C749;Q6C8T3;Q6CA79;Q6CA53;Q6C846;Q6C627;Q6C1X5;Q6CCY2;Q6C8M8;Q6C6N0;Q6C7D6;Q6C9G2;Q6C0K9;Q6C6Y4;Q6CBA2;Q6CAB5;Q6C0Z6;Q6BZU2;Q6CE38;Q6C4R1;Q6CHT7;Q6C0Y0;Q6C074;Q6C9Q0;Q6C835;Q6BZR4;Q6CB69;Q6C0X2;Q6C1E0;O59949;Q6C9Y6;Q6C
cell	513	1490	581	2061	1.22133	2.2e-16	2.915e-15	Q6CFX1;P41555;Q6C3Z9;O74936;Q9UVF3;Q6C749;Q6C8T3;Q6CA79;Q6CA53;Q6C846;Q6C627;Q6C1X5;Q6CCY2;Q6C8M8;Q6C6N0;Q6C7D6;Q6C9G2;Q6C0K9;Q6C6Y4;Q6CBA2;Q6CAB5;Q6C0Z6;Q6BZU2;Q6CE38;Q6C4R1;Q6CHT7;Q6C0Y0;Q6C074;Q6C9Q0;Q6C835;Q6BZR4;Q6CB69;Q6C0X2;Q6C1E0;O59949;Q6C9Y6;Q6C
macromolecular complex	217	474	581	2061	1.62399	2.2e-16	2.915e-15	Q6C6Y4;Q6CBA2;Q6C0X2;Q6C855;Q6C830;Q6C1F3;Q6CEV5;P34229;Q6C6I6;Q6C341;Q6C4I6;Q6C4I7;Q6C0C4;Q6C9I7;P59680;Q6CEW9;Q6C7C0;Q6CE60;Q6CG46;Q6CC77;Q6CBS7;Q6C4U6;Q6C4U7;Q6CFS7;Q6C603;Q6C9C4;Q6C2R9;O59950;Q6C169;Q6CGM0;Q6CFK6;Q6CAD1;Q6BZX5;Q6C5L5;Q6C0I0;Q99150;Q6C
cytoplasm	367	789	581	2061	1.65003	2.2e-16	2.915e-15	Q6CFX1;P41555;Q6C3Z9;O74936;Q9UVF3;Q6C749;Q6C8T3;Q6CA79;Q6CA53;Q6C846;Q6C627;Q6C1X5;Q6CCY2;Q6C8M8;Q6C6N0;Q6C7D6;Q6C6Y4;Q6CBA2;Q6CAB5;Q6C0Z6;Q6BZU2;Q6CE38;Q6C4R1;Q6CHT7;Q6C0Y0;Q6C074;Q6C9Q0;Q6CB69;Q6C0X2;Q6C1E0;O59949;Q6C9Y6;Q6C161;Q6C1H8;Q6C855;Q6C1N1;Q6C
intracellular part	489	1312	581	2061	1.32214	2.2e-16	2.915e-15	Q6CFX1;P41555;Q6C3Z9;O74936;Q9UVF3;Q6C749;Q6C8T3;Q6CA79;Q6CA53;Q6C846;Q6C627;Q6C1X5;Q6CCY2;Q6C8M8;Q6C6N0;Q6C7D6;Q6C9G2;Q6C0K9;Q6C6Y4;Q6CBA2;Q6CAB5;Q6C0Z6;Q6BZU2;Q6CE38;Q6C4R1;Q6CHT7;Q6C0Y0;Q6C074;Q6C9Q0;Q6C835;Q6BZR4;Q6CB69;Q6C0X2;Q6C1E0;O59949;Q6C9Y6;Q6C
ribosome	92	125	581	2061	2.61084	2.2e-16	2.915e-15	Q6CBS7;Q6C4U6;Q6C4U7;Q6CFS7;Q6C603;Q6C9C4;Q6C2R9;O59950;Q6C169;Q6CGM0;Q6CFK6;Q6CAD1;B5FVC6;B5FVF9;B5FVG4;Q6BZR8;Q6BZS2;Q6C0E1;Q6C0E7;Q6C0G4;Q6C0H1;Q6C0J5;Q6C0P3;Q6C0Z7;Q6C1C1;Q6C1P8;Q6C1V9;Q6C242;Q6C279;Q6C281;Q6C290;Q6C2D7;Q6C2E5;Q6C2P6;Q6C2R2;Q6C2R3;Q6C
cell part	513	1490	581	2061	1.22133	2.2e-16	2.915e-15	Q6CFX1;P41555;Q6C3Z9;O74936;Q9UVF3;Q6C749;Q6C8T3;Q6CA79;Q6CA53;Q6C846;Q6C627;Q6C1X5;Q6CCY2;Q6C8M8;Q6C6N0;Q6C7D6;Q6C9G2;Q6C0K9;Q6C6Y4;Q6CBA2;Q6CAB5;Q6C0Z6;Q6BZU2;Q6CE38;Q6C4R1;Q6CHT7;Q6C0Y0;Q6C074;Q6C9Q0;Q6C835;Q6BZR4;Q6CB69;Q6C0X2;Q6C1E0;O59949;Q6C9Y6;Q6C
cytoplasmic part	240	524	581	2061	1.62473	2.2e-16	2.915e-15	P41555;O74936;Q6C749;Q6C8T3;Q6C846;Q6C627;Q6C6N0;Q6C7D6;Q6CAB5;Q6C0Z6;Q6C4R1;Q6CHT7;Q6C074;Q6C9Q0;Q6C0X2;Q6C9Y6;Q6C855;Q6C830;Q6C1F3;Q6CBE4;P34229;Q6C060;Q9Y753;Q6C6I6;Q6C0U0;Q99170;Q6C255;Q6CCW0;Q12726;Q6C2N2;P59680;Q6CG57;Q6C0B5;Q6C9G8;Q6C5K2;Q6C7C0;Q6C
ribonucleoprotein complex	110	180	581	2061	2.16781	2.2e-16	2.915e-15	Q6C0X2;Q6C9I7;Q6CEW9;Q6CE60;Q6CG46;Q6CC77;Q6CBS7;Q6C4U6;Q6C4U7;Q6CFS7;Q6C603;Q6C9C4;Q6C2R9;O59950;Q6C169;Q6CGM0;Q6CFK6;Q6CAD1;Q6C0I0;Q99150;Q6CH90;Q6CFW4;Q6CAC9;B5FVC6;B5FVF9;B5FVG4;F2Z620;Q6BZR8;Q6BZS2;Q6BZW4;Q6C0E1;Q6C0E7;Q6C0G4;Q6C0H1;Q6C0H3;Q6C0J5;Q6C
non-membrane-bounded organelle	142	293	581	2061	1.71918	4.098e-15	4.65416e-14	Q9UVF3;Q6C9G2;Q6C6Y4;Q6CBA2;Q6C0Y0;Q6C835;Q6BZR4;Q6C0X2;Q6C4C9;Q6C341;Q6C4I6;Q6C4I7;Q6C0C4;Q6C7D2;Q6C7C0;Q6CC79;Q6CE60;Q6CG46;Q6C9H2;Q6CEC9;Q6CDK0;Q6C7V4;Q6CBS7;Q6C4U6;Q6C4U7;Q6CFS7;Q6C603;Q6C9C4;Q6C2R9;O59950;Q6C169;Q6CGM0;Q6CFK6;Q6CAD1;Q6C5G5;Q6C9N2;Q6C
intracellular non-membrane-bounded organelle	142	293	581	2061	1.71918	4.098e-15	4.65416e-14	Q9UVF3;Q6C9G2;Q6C6Y4;Q6CBA2;Q6C0Y0;Q6C835;Q6BZR4;Q6C0X2;Q6C4C9;Q6C341;Q6C4I6;Q6C4I7;Q6C0C4;Q6C7D2;Q6C7C0;Q6CC79;Q6CE60;Q6CG46;Q6C9H2;Q6CEC9;Q6CDK0;Q6C7V4;Q6CBS7;Q6C4U6;Q6C4U7;Q6CFS7;Q6C603;Q6C9C4;Q6C2R9;O59950;Q6C169;Q6CGM0;Q6CFK6;Q6CAD1;Q6C5G5;Q6C9N2;Q6C
organelle	346	1058	581	2061	1.16009	3.978e-06	3.7206e-05	P41555;O74936;Q9UVF3;Q6C749;Q6C8T3;Q6CA53;Q6C846;Q6C627;Q6CCY2;Q6C6N0;Q6C7D6;Q6C9G2;Q6C0K9;Q6C6Y4;Q6CBA2;Q6CAB5;Q6C0Z6;Q6C4R1;Q6CHT7;Q6C0Y0;Q6C074;Q6C9Q0;Q6C835;Q6BZR4;Q6C0X2;Q6C9Y6;Q6C830;Q6CEV5;Q6C710;Q6CBE4;Q6C060;Q9Y753;Q6C784;Q6C4C9;Q6C6I6;Q8WZM0;Q6C
intracellular organelle	346	1058	581	2061	1.16009	3.978e-06	3.7206e-05	P41555;O74936;Q9UVF3;Q6C749;Q6C8T3;Q6CA53;Q6C846;Q6C627;Q6CCY2;Q6C6N0;Q6C7D6;Q6C9G2;Q6C0K9;Q6C6Y4;Q6CBA2;Q6CAB5;Q6C0Z6;Q6C4R1;Q6CHT7;Q6C0Y0;Q6C074;Q6C9Q0;Q6C835;Q6BZR4;Q6C0X2;Q6C9Y6;Q6C830;Q6CEV5;Q6C710;Q6CBE4;Q6C060;Q9Y753;Q6C784;Q6C4C9;Q6C6I6;Q8WZM0;Q6C
mitochondrion	73	166	581	2061	1.55997	1.296e-05	0.00011448	Q6C749;Q6C8T3;Q6C846;Q6C627;Q6C6N0;Q6C7D6;Q6CAB5;Q6C0Z6;Q6C4R1;Q6CHT7;Q6C074;Q6C9Q0;Q6C9Y6;Q6CBE4;Q6C060;Q6C6I6;Q6C255;Q6CCW0;Q12726;Q6CG57;Q6C0B5;Q6C9G8;Q6C5K2;Q6CHK8;Q6CEE1;Q6CA86;F2Z699;Q6CDL0;Q9B6E8;Q9B6C7;Q6CFW6;Q6C2E3;Q6C3K7;Q6CBQ8;Q6C9C4;Q6CBI0;Q6C
ribosomal subunit	17	23	581	2061	2.62194	4.007e-05	0.000335323	Q6CBS7;Q6CGM0;Q6CAD1;Q6C1V9;Q6C2E5;Q6C2R3;Q6C2S5;Q6C3V2;Q6C4T8;Q6C4U1;Q6C540;Q6C569;Q6C5W9;Q6CB87;Q6CCI0;Q6CCK1;Q6CGB1
mitochondrial part	51	114	581	2061	1.58696	0.0002369	0.00188335	Q6C846;Q6C627;Q6C6N0;Q6C7D6;Q6CAB5;Q6C0Z6;Q6C4R1;Q6CHT7;Q6C074;Q6C9Q0;Q6C060;Q6C255;Q6CCW0;Q6CG57;Q6C0B5;Q6C9G8;Q6CHK8;Q6CA86;F2Z699;Q9B6E8;Q9B6C7;Q6CFW6;Q6C2E3;Q6C3K7;Q6CBQ8;Q6CAD1;Q6C202;Q6C6U1;Q6CAQ9;Q6CDV7;Q6C6Z2;Q6CA67;B5FVB8;B5FVG3;F2Z5Z3;F2Z694;Q6C
mitochondrial matrix	14	19	581	2061	2.61382	0.0002894	0.00219117	Q6C846;Q6C627;Q6CAB5;Q6C0Z6;Q6C255;Q6CCW0;Q6C0B5;Q6CHK8;Q6CAD1;Q6C202;Q6CA67;Q6C143;Q6CBI2;Q6CHP2
small ribosomal subunit	10	11	581	2061	3.22485	0.0003274	0.00236621	Q6CGM0;Q6CAD1;Q6C1V9;Q6C2E5;Q6C2R3;Q6C2S5;Q6C4U1;Q6C569;Q6C5W9;Q6CGB1
protein complex	107	290	581	2061	1.30884	0.0008989	0.00621413	Q6C6Y4;Q6CBA2;Q6C855;Q6C830;Q6C1F3;Q6CEV5;P34229;Q6C6I6;Q6C341;Q6C4I6;Q6C4I7;Q6C0C4;P59680;Q6C7C0;Q6BZX5;Q6C5L5;Q6C4G1;Q6C6U1;Q6C6Z2;Q6C0P9;B5FVB8;B5FVG3;Q6BZQ3;Q6C023;Q6C0C5;Q6C0U1;Q6C105;Q6C119;Q6C143;Q6C157;Q6C1H5;Q6C1J3;Q6C1K0;Q6C1N0;Q6C278;Q6C294;Q6C
proton-transporting two-sector ATPase complex, catalytic domain	9	10	581	2061	3.1926	0.0009688	0.0064183	Q6C1K0;Q6C326;Q6C338;Q6C4E9;Q6C5Q2;Q6C6K9;Q6CFT7;Q6CH91;Q6CHD8
coated membrane	16	26	581	2061	2.18297	0.001583	0.00968065	Q6C5L5;Q6C0U1;Q6C119;Q6C157;Q6C314;Q6C3S2;Q6C5A1;Q6C5Y6;Q6C7L1;Q6C811;Q6C8Q9;Q6CB55;Q6CBH9;Q6CDT5;Q6CEZ3;Q6CGR2
membrane coat	16	26	581	2061	2.18297	0.001583	0.00968065	Q6C5L5;Q6C0U1;Q6C119;Q6C157;Q6C314;Q6C3S2;Q6C5A1;Q6C5Y6;Q6C7L1;Q6C811;Q6C8Q9;Q6CB55;Q6CBH9;Q6CDT5;Q6CEZ3;Q6CGR2
mitochondrial membrane part	9	11	581	2061	2.90236	0.002679	0.0157763	Q6C060;B5FVB8;B5FVG3;Q6C0E2;Q6C105;Q6C325;Q6C8B1;Q6CFH9;Q6CHM8
organelle envelope	49	121	581	2061	1.43652	0.00479	0.0222041	Q6C6N0;Q6C7D6;Q6C4R1;Q6CHT7;Q6C074;Q6C9Q0;Q6C060;Q6C255;Q6CG57;Q6C9G8;Q6CA86;F2Z699;Q6C619;Q9B6E8;Q9B6C7;Q6CFW6;Q6C2E3;Q6C3K7;Q6CBQ8;Q6BZX5;Q6C6U1;Q6CAQ9;Q6CDV7;Q6C6Z2;B5FVB8;B5FVG3;F2Z5Z3;F2Z694;Q6C0E2;Q6C105;Q6C127;Q6C1D2;Q6C278;Q6C325;Q6C386;Q6C4W9;Q6C
coated vesicle	10	14	581	2061	2.53381	0.005066	0.0222041	Q6CB54;Q6BZX5;Q6C5L5;Q6C414;Q6C157;Q6C314;Q6C5A1;Q6C5Y6;Q6C811;Q6CGR2
coated vesicle membrane	10	14	581	2061	2.53381	0.005066	0.0222041	Q6CB54;Q6BZX5;Q6C5L5;Q6C414;Q6C157;Q6C314;Q6C5A1;Q6C5Y6;Q6C811;Q6CGR2
mitochondrial inner membrane	28	60	581	2061	1.65542	0.005167	0.0222041	Q6C6N0;Q6C7D6;Q6CHT7;Q6C074;Q6C060;Q6C255;F2Z699;Q9B6E8;Q6CFW6;Q6C2E3;Q6C3K7;Q6C6U1;Q6CAQ9;Q6CDV7;Q6C6Z2;B5FVB8;B5FVG3;F2Z5Z3;F2Z694;Q6C0E2;Q6C105;Q6C127;Q6C325;Q6C4W9;Q6C6E6;Q6C8B1;Q6CA05;Q6CFH9
proteasome complex	12	18	581	2061	2.36489	0.005922	0.0242822	Q6C023;Q6C1N0;Q6C2N9;Q6C3S4;Q6C788;Q6CA23;Q6CBF1;Q6CCW2;Q6CEN6;Q6CF05;Q6CFX0;Q6CGK2
organelle inner membrane	28	61	581	2061	1.62828	0.005956	0.0242822	Q6C6N0;Q6C7D6;Q6CHT7;Q6C074;Q6C060;Q6C255;F2Z699;Q9B6E8;Q6CFW6;Q6C2E3;Q6C3K7;Q6C6U1;Q6CAQ9;Q6CDV7;Q6C6Z2;B5FVB8;B5FVG3;F2Z5Z3;F2Z694;Q6C0E2;Q6C105;Q6C127;Q6C325;Q6C4W9;Q6C6E6;Q6C8B1;Q6CA05;Q6CFH9
envelope	49	122	581	2061	1.42475	0.006686	0.0265768	Q6C6N0;Q6C7D6;Q6C4R1;Q6CHT7;Q6C074;Q6C9Q0;Q6C060;Q6C255;Q6CG57;Q6C9G8;Q6CA86;F2Z699;Q6C619;Q9B6E8;Q9B6C7;Q6CFW6;Q6C2E3;Q6C3K7;Q6CBQ8;Q6BZX5;Q6C6U1;Q6CAQ9;Q6CDV7;Q6C6Z2;B5FVB8;B5FVG3;F2Z5Z3;F2Z694;Q6C0E2;Q6C105;Q6C127;Q6C1D2;Q6C278;Q6C325;Q6C386;Q6C4W9;Q6C
proton-transporting two-sector ATPase complex	14	24	581	2061	2.06928	0.009758	0.036941	B5FVB8;B5FVG3;Q6C105;Q6C1H5;Q6C1K0;Q6C326;Q6C338;Q6C4E9;Q6C5Q2;Q6C6K9;Q6CFH9;Q6CFT7;Q6CH91;Q6CHD8
proton-transporting V-type ATPase, V1 domain	5	5	581	2061	3.54733	0.02415	0.08533	Q6C4E9;Q6C5Q2;Q6C6K9;Q6CH91;Q6CHD8
mitochondrial envelope	38	96	581	2061	1.40415	0.02662	0.0920126	Q6C6N0;Q6C7D6;Q6C4R1;Q6CHT7;Q6C074;Q6C9Q0;Q6C060;Q6C255;Q6CG57;Q6C9G8;Q6CA86;F2Z699;Q9B6E8;Q9B6C7;Q6CFW6;Q6C2E3;Q6C3K7;Q6CBQ8;Q6C6U1;Q6CAQ9;Q6CDV7;Q6C6Z2;B5FVB8;B5FVG3;F2Z5Z3;F2Z694;Q6C0E2;Q6C105;Q6C127;Q6C1D2;Q6C325;Q6C4W9;Q6C6E6;Q6C8B1;Q6CA05;Q6CBM0;Q6C
proteasome core complex	9	14	581	2061	2.28043	0.03072	0.102688	Q6C1N0;Q6C2N9;Q6C3S4;Q6C788;Q6CA23;Q6CBF1;Q6CCW2;Q6CEN6;Q6CF05
vesicle coat	7	10	581	2061	2.48313	0.03468	0.10782	Q6C5L5;Q6C157;Q6C314;Q6C5A1;Q6C5Y6;Q6C811;Q6CGR2
transport vesicle membrane	7	10	581	2061	2.48313	0.03468	0.10782	Q6CB54;Q6BZX5;Q6C5L5;Q6C414;Q6C5Y6;Q6C811;Q6CGR2
vesicle membrane	11	19	581	2061	2.05372	0.03594	0.10782	Q6C0U0;Q6CB54;Q6BZX5;Q6C5L5;Q6C414;Q6C157;Q6C314;Q6C5A1;Q6C5Y6;Q6C811;Q6CGR2
cytoplasmic vesicle part	11	19	581	2061	2.05372	0.03594	0.10782	Q6C0U0;Q6CB54;Q6BZX5;Q6C5L5;Q6C414;Q6C157;Q6C314;Q6C5A1;Q6C5Y6;Q6C811;Q6CGR2
cytoplasmic vesicle membrane	11	19	581	2061	2.05372	0.03594	0.10782	Q6C0U0;Q6CB54;Q6BZX5;Q6C5L5;Q6C414;Q6C157;Q6C314;Q6C5A1;Q6C5Y6;Q6C811;Q6CGR2
ER to Golgi transport vesicle membrane	6	8	581	2061	2.6605	0.04438	0.126007	Q6CB54;Q6BZX5;Q6C5L5;Q6C414;Q6C5Y6;Q6C811
ER to Golgi transport vesicle	6	8	581	2061	2.6605	0.04438	0.126007	Q6CB54;Q6BZX5;Q6C5L5;Q6C414;Q6C5Y6;Q6C811
clathrin adaptor complex	6	8	581	2061	2.6605	0.04438	0.126007	Q6C119;Q6C3S2;Q6C7L1;Q6CBH9;Q6CDT5;Q6CEZ3
mitochondrial membrane	34	87	581	2061	1.38631	0.05041	0.138565	Q6C6N0;Q6C7D6;Q6CHT7;Q6C074;Q6C060;Q6C255;Q6C9G8;Q6CA86;F2Z699;Q9B6E8;Q9B6C7;Q6CFW6;Q6C2E3;Q6C3K7;Q6CBQ8;Q6C6U1;Q6CAQ9;Q6CDV7;Q6C6Z2;B5FVB8;B5FVG3;F2Z5Z3;F2Z694;Q6C0E2;Q6C105;Q6C127;Q6C1D2;Q6C325;Q6C4W9;Q6C6E6;Q6C8B1;Q6CA05;Q6CFH9;Q6CHM8
cytoplasmic membrane-bounded vesicle	11	21	581	2061	1.85813	0.05316	0.138565	Q6C0U0;Q6CB54;Q6BZX5;Q6C5L5;Q6C414;Q6C157;Q6C314;Q6C5A1;Q6C5Y6;Q6C811;Q6CGR2
membrane-bounded vesicle	11	21	581	2061	1.85813	0.05316	0.138565	Q6C0U0;Q6CB54;Q6BZX5;Q6C5L5;Q6C414;Q6C157;Q6C314;Q6C5A1;Q6C5Y6;Q6C811;Q6CGR2
vesicle	11	21	581	2061	1.85813	0.05316	0.138565	Q6C0U0;Q6CB54;Q6BZX5;Q6C5L5;Q6C414;Q6C157;Q6C314;Q6C5A1;Q6C5Y6;Q6C811;Q6CGR2
cytoplasmic vesicle	11	21	581	2061	1.85813	0.05316	0.138565	Q6C0U0;Q6CB54;Q6BZX5;Q6C5L5;Q6C414;Q6C157;Q6C314;Q6C5A1;Q6C5Y6;Q6C811;Q6CGR2
cytosolic part	4	4	581	2061	3.54733	0.07014	0.179875	Q6C1F3;P34229;P59680;Q6CG29
organelle envelope lumen	7	11	581	2061	2.25739	0.08462	0.203857	Q6C4R1;Q6C9Q0;Q6CG57;Q6C6U1;Q6C6Z2;Q6CA05;Q6CBM0
mitochondrial intermembrane space	7	11	581	2061	2.25739	0.08462	0.203857	Q6C4R1;Q6C9Q0;Q6CG57;Q6C6U1;Q6C6Z2;Q6CA05;Q6CBM0
clathrin coat	7	11	581	2061	2.25739	0.08462	0.203857	Q6C119;Q6C3S2;Q6C7L1;Q6CBH9;Q6CDT5;Q6CEZ3;Q6CGR2
transport vesicle	7	11	581	2061	2.25739	0.08462	0.203857	Q6CB54;Q6BZX5;Q6C5L5;Q6C414;Q6C5Y6;Q6C811;Q6CGR2
membrane-enclosed lumen	48	135	581	2061	1.26127	0.09183	0.217925	Q6C846;Q6C627;Q6C9G2;Q6CAB5;Q6C0Z6;Q6C4R1;Q6C0Y0;Q6C9Q0;Q6C835;Q6BZR4;Q6CEV5;Q6C4C9;Q99170;Q6C255;Q6C7D2;Q6CCW0;Q6CG57;Q6C0B5;Q6CHK8;Q6CE60;Q6CG46;Q6C9H2;Q6CEC9;Q6CDK0;Q6C4W6;Q6CAD1;Q6C202;Q6C9N2;Q99158;Q6C0I0;Q6C9Q1;Q6C193;Q6C6U1;Q6C6Z2;Q6CA67;Q6CAC9;Q6B
cytosol	5	7	581	2061	2.53381	0.1029	0.237117	Q6C1F3;P34229;P59680;Q6CG57;Q6CG29
proteasome core complex, alpha-subunit complex	5	7	581	2061	2.53381	0.1029	0.237117	Q6C2N9;Q6C788;Q6CBF1;Q6CCW2;Q6CEN6
proton-transporting ATP synthase complex	7	12	581	2061	2.06928	0.1087	0.243427	B5FVB8;B5FVG3;Q6C105;Q6C326;Q6C338;Q6CFH9;Q6CFT7
large ribosomal subunit	7	12	581	2061	2.06928	0.1087	0.243427	Q6CBS7;Q6C3V2;Q6C4T8;Q6C540;Q6CB87;Q6CCI0;Q6CCK1
AP-type membrane coat adaptor complex	6	9	581	2061	2.36489	0.1279	0.279109	Q6C119;Q6C3S2;Q6C7L1;Q6CBH9;Q6CDT5;Q6CEZ3
nuclear pore	10	20	581	2061	1.77367	0.1299	0.279109	Q6BZX5;Q6C278;Q6C386;Q6C5P6;Q6C6Q8;Q6C792;Q6C8Q2;Q6CAP0;Q6CFX8;Q6CG75
pore complex	10	20	581	2061	1.77367	0.1299	0.279109	Q6BZX5;Q6C278;Q6C386;Q6C5P6;Q6C6Q8;Q6C792;Q6C8Q2;Q6CAP0;Q6CFX8;Q6CG75
mitochondrial proton-transporting ATP synthase complex	4	5	581	2061	2.83787	0.1391	0.291012	B5FVB8;B5FVG3;Q6C105;Q6CFH9
mitochondrial proton-transporting ATP synthase complex, coupling = factor F(o)	4	5	581	2061	2.83787	0.1391	0.291012	B5FVB8;B5FVG3;Q6C105;Q6CFH9
nuclear envelope	11	25	581	2061	1.56083	0.1853	0.368132	Q6C619;Q6BZX5;Q6C278;Q6C386;Q6C5P6;Q6C6Q8;Q6C792;Q6C8Q2;Q6CAP0;Q6CFX8;Q6CG75
endoplasmic reticulum lumen	3	3	581	2061	3.54733	0.1929	0.368132	Q99170;Q6C4W6;Q99158
eukaryotic translation elongation factor 1 complex	3	3	581	2061	3.54733	0.1929	0.368132	Q6C294;Q6CAT7;Q6CEV6
chromatin	6	11	581	2061	1.93491	0.1968	0.368132	Q6C341;Q6C4I6;Q6C4I7;Q6C0C4;Q6C0C5;Q6C4B7
proton-transporting V-type ATPase complex	6	11	581	2061	1.93491	0.1968	0.368132	Q6C1H5;Q6C4E9;Q6C5Q2;Q6C6K9;Q6CH91;Q6CHD8
oxidoreductase complex	5	9	581	2061	1.97074	0.2794	0.462756	Q6BZQ3;Q6C5L8;Q6C7J7;Q6C812;Q6CEQ0
organelle lumen	41	124	581	2061	1.17291	0.3035	0.4734	Q6C846;Q6C627;Q6C9G2;Q6CAB5;Q6C0Z6;Q6C0Y0;Q6C835;Q6BZR4;Q6CEV5;Q6C4C9;Q99170;Q6C255;Q6C7D2;Q6CCW0;Q6C0B5;Q6CHK8;Q6CE60;Q6CG46;Q6C9H2;Q6CEC9;Q6CDK0;Q6C4W6;Q6CAD1;Q6C202;Q6C9N2;Q99158;Q6C0I0;Q6C9Q1;Q6C193;Q6CA67;Q6CAC9;Q6BZW4;Q6C0Y4;Q6C143;Q6C1J3;Q6C4B7;Q6C
intracellular organelle lumen	41	124	581	2061	1.17291	0.3035	0.4734	Q6C846;Q6C627;Q6C9G2;Q6CAB5;Q6C0Z6;Q6C0Y0;Q6C835;Q6BZR4;Q6CEV5;Q6C4C9;Q99170;Q6C255;Q6C7D2;Q6CCW0;Q6C0B5;Q6CHK8;Q6CE60;Q6CG46;Q6C9H2;Q6CEC9;Q6CDK0;Q6C4W6;Q6CAD1;Q6C202;Q6C9N2;Q99158;Q6C0I0;Q6C9Q1;Q6C193;Q6CA67;Q6CAC9;Q6BZW4;Q6C0Y4;Q6C143;Q6C1J3;Q6C4B7;Q6C
proton-transporting ATP synthase complex, catalytic core F(1)	3	4	581	2061	2.6605	0.3156	0.4734	Q6C326;Q6C338;Q6CFT7
COPI vesicle coat	3	4	581	2061	2.6605	0.3156	0.4734	Q6C157;Q6C314;Q6C5A1
COPII vesicle coat	3	4	581	2061	2.6605	0.3156	0.4734	Q6C5L5;Q6C5Y6;Q6C811
COPI-coated vesicle	3	4	581	2061	2.6605	0.3156	0.4734	Q6C157;Q6C314;Q6C5A1
COPI-coated vesicle membrane	3	4	581	2061	2.6605	0.3156	0.4734	Q6C157;Q6C314;Q6C5A1
Golgi-associated vesicle	4	6	581	2061	2.36489	0.3591	0.528675	Q6C157;Q6C314;Q6C5A1;Q6CGR2
Golgi-associated vesicle membrane	4	6	581	2061	2.36489	0.3591	0.528675	Q6C157;Q6C314;Q6C5A1;Q6CGR2
respiratory chain	8	19	581	2061	1.49361	0.4426	0.610383	Q6C9Q0;Q9B6E8;Q9B6C7;Q6C2E3;Q6C3K7;Q6C325;Q6C9M5;Q6CI02
DNA bending complex	5	10	581	2061	1.77367	0.4811	0.610383	Q6C341;Q6C4I6;Q6C4I7;Q6C0C4;Q6C0C5
DNA packaging complex	5	10	581	2061	1.77367	0.4811	0.610383	Q6C341;Q6C4I6;Q6C4I7;Q6C0C4;Q6C0C5
nucleosome	5	10	581	2061	1.77367	0.4811	0.610383	Q6C341;Q6C4I6;Q6C4I7;Q6C0C4;Q6C0C5
intrinsic to mitochondrial inner membrane	2	2	581	2061	3.54733	0.4837	0.610383	Q6C060;Q6C0E2
integral to mitochondrial inner membrane	2	2	581	2061	3.54733	0.4837	0.610383	Q6C060;Q6C0E2
integral to mitochondrial membrane	2	2	581	2061	3.54733	0.4837	0.610383	Q6C060;Q6C0E2
eukaryotic translation initiation factor 3 complex	2	2	581	2061	3.54733	0.4837	0.610383	Q6C855;Q6C830
tricarboxylic acid cycle enzyme complex	2	2	581	2061	3.54733	0.4837	0.610383	Q6C5L8;Q6CCT2
F-actin capping protein complex	2	2	581	2061	3.54733	0.4837	0.610383	Q6C6Y4;Q6CBA2
catalytic complex	20	60	581	2061	1.18244	0.5606	0.675268	Q6C1F3;Q6CEV5;P59680;Q6C0P9;Q6BZQ3;Q6C143;Q6C1J3;Q6C2U5;Q6C4B7;Q6C549;Q6C5L8;Q6C7J7;Q6C7K1;Q6C812;Q6C928;Q6C9B4;Q6CBQ3;Q6CEQ0;Q6CFG1;Q6CG29
mitochondrial intermembrane space protein transporter complex	3	5	581	2061	2.1284	0.6245	0.746583	Q6C6U1;Q6C6Z2;Q6CA05
nucleolus	17	52	581	2061	1.1597	0.6425	0.762369	Q6C9G2;Q6C835;Q6BZR4;Q6C4C9;Q6C7D2;Q6CE60;Q6CG46;Q6C9H2;Q6CEC9;Q6CDK0;Q6C0I0;Q6C9Q1;Q6C193;Q6CAC9;Q6BZW4;Q6C0Y4;Q6CG44
signal recognition particle	3	6	581	2061	1.77367	0.6763	0.777308	Q99150;F2Z620;Q6CGI9
integral to peroxisomal membrane	2	7	581	2061	1.01352	0.6808	0.777308	Q6CD15;Q6CD37
septin cytoskeleton	2	7	581	2061	1.01352	0.6808	0.777308	Q6C816;Q6CB88
intrinsic to peroxisomal membrane	2	7	581	2061	1.01352	0.6808	0.777308	Q6CD15;Q6CD37
septin complex	2	7	581	2061	1.01352	0.6808	0.777308	Q6C816;Q6CB88
organelle part	150	516	581	2061	1.0312	0.6923	0.777308	Q6C846;Q6C627;Q6C6N0;Q6C7D6;Q6C9G2;Q6C6Y4;Q6CBA2;Q6CAB5;Q6C0Z6;Q6C4R1;Q6CHT7;Q6C0Y0;Q6C074;Q6C9Q0;Q6C835;Q6BZR4;Q6CEV5;Q6C060;Q9Y753;Q6C4C9;Q6C0U0;Q99170;Q6C255;Q6C341;Q6C4I6;Q6C4I7;Q6C0C4;Q6C7D2;Q6CCW0;Q6C2N2;Q6C9I7;Q6CG57;Q6C0B5;Q6C9G8;Q6C7C0;Q6CHK8;Q6C
intracellular organelle part	150	516	581	2061	1.0312	0.6923	0.777308	Q6C846;Q6C627;Q6C6N0;Q6C7D6;Q6C9G2;Q6C6Y4;Q6CBA2;Q6CAB5;Q6C0Z6;Q6C4R1;Q6CHT7;Q6C0Y0;Q6C074;Q6C9Q0;Q6C835;Q6BZR4;Q6CEV5;Q6C060;Q9Y753;Q6C4C9;Q6C0U0;Q99170;Q6C255;Q6C341;Q6C4I6;Q6C4I7;Q6C0C4;Q6C7D2;Q6CCW0;Q6C2N2;Q6C9I7;Q6CG57;Q6C0B5;Q6C9G8;Q6C7C0;Q6CHK8;Q6C
proton-transporting ATP synthase complex, coupling factor F(o)	4	8	581	2061	1.77367	0.6942	0.777308	B5FVB8;B5FVG3;Q6C105;Q6CFH9
actin cytoskeleton	5	12	581	2061	1.47806	0.7489	0.821208	Q6C6Y4;Q6CBA2;Q6C7C0;Q6CHN0;Q6C7K0
cell cortex	6	15	581	2061	1.41893	0.7734	0.842264	Q6C7C0;Q6CHN0;Q6C3L8;Q6C816;Q6CB88;Q6CF84
Golgi apparatus part	11	33	581	2061	1.18244	0.8454	0.914412	Q6C0U0;Q6CB54;P45816;Q6C5L5;Q6C157;Q6C314;Q6C5A1;Q6C7L1;Q6CBH0;Q6CDT5;Q6CGR2
cytoskeleton	18	59	581	2061	1.08224	0.884	0.949703	Q9UVF3;Q6C6Y4;Q6CBA2;Q6C0Y0;Q6C7C0;Q6CHN0;Q6C4G1;Q6C153;Q6C3K0;Q6C6B4;Q6C7H8;Q6C7K0;Q6C816;Q6C9W9;Q6CB88;Q6CDY5;Q6CE98;Q6CHZ7
Golgi apparatus	11	36	581	2061	1.08391	1	1	Q6C0U0;Q6CB54;P45816;Q6C5L5;Q6C157;Q6C314;Q6C5A1;Q6C7L1;Q6CBH0;Q6CDT5;Q6CGR2
integral to organelle membrane	5	16	581	2061	1.10854	1	1	Q6C060;Q6C0E2;Q6CBH0;Q6CD15;Q6CD37
exosome (RNase complex)	2	4	581	2061	1.77367	1	1	Q6C721;Q6CA66
actin cortical patch	2	4	581	2061	1.77367	1	1	Q6C7C0;Q6CHN0
cortical cytoskeleton	2	4	581	2061	1.77367	1	1	Q6C7C0;Q6CHN0
cortical actin cytoskeleton	2	4	581	2061	1.77367	1	1	Q6C7C0;Q6CHN0
plasma membrane part	2	6	581	2061	1.18244	1	1	Q6C549;Q6CGR2
myosin complex	2	6	581	2061	1.18244	1	1	Q6C7C0;Q6C7K0
proton-transporting two-sector ATPase complex, proton-transporting = domain	5	14	581	2061	1.2669	1	1	B5FVB8;B5FVG3;Q6C105;Q6C1H5;Q6CFH9
Golgi membrane	9	30	581	2061	1.0642	1	1	Q6C0U0;Q6CB54;P45816;Q6C5L5;Q6C157;Q6C314;Q6C5A1;Q6CBH0;Q6CGR2
cell cortex part	5	14	581	2061	1.2669	1	1	Q6C7C0;Q6CHN0;Q6C3L8;Q6C816;Q6CB88
