# Supplementary material for: Systematic analysis of the lysine acetylome reveals diverse functions of lysine acetylation in the oleaginous yeast Yarrowia lipolytica
Source: AMB Express. 2017 May 12;7:94. doi: 10.1186/s13568-017-0393-2 (PMC5427063; doi:10.1186/s13568-017-0393-2)
Supplement: Supplementary file 6 — Additional file 6: Table S5. Protein pathway enrichment. [file 13568_2017_393_MOESM6_ESM.xls]

## Sheet: Table S5
Table S5. Protein pathway enrichment
KEGG Pathway	Mapping	Background	All Mapping	All Background	Fold enrichment	Fisher' exact Test P value	Benjamini	Protein IDs
Ribosome - Yarrowia lipolytica	87	111	678	1680	1.94212	2.2e-16	2.09e-14	Q6CFD6;Q6CFA4;Q6CFB0;Q6C7Y3;Q6C2S6;Q6C2S5;Q6C892;Q6C2R9;Q6C2R3;Q6C2R2;Q6C874;Q6CDU7;Q6CA56;Q6BZR8;Q6CEU6;Q6CEU5;Q6C2P6;Q6CEP2;Q6CEJ8;Q6C2D7;Q6C8D2;Q6C2E5;Q6CGB1;Q6C4C8;Q6C3V0;Q6C3V2;Q6C477;Q6CCT0;Q6CCN7;Q6CD02;Q6C406;Q6CFS7;Q6C424;Q6CCK1;Q6CG08;Q6CCI0;Q6C
Biosynthesis of secondary metabolites - Yarrowia lipolytica	159	263	678	1680	1.49803	1.437e-12	6.82575e-11	Q6C7P9;Q6C826;Q6CFF6;Q6CA33;Q6CEE1;Q6C812;Q6C2Y8;Q6C2Y4;Q6C2Y0;Q6CFB6;Q6C7L2;Q6C7J7;Q6C7J6;Q6C2T9;Q6CDZ3;Q6CA97;Q6BZY1;Q6C7Y1;Q6C7Y2;Q6CE97;Q6BZZ9;Q6C2S2;Q6C897;Q6C893;Q6BZW0;Q6C2Q5;Q6BZX6;Q6L8K7;Q6CF75;Q6BZT7;Q6CE59;Q6C7U9;Q6C2W9;Q6CE87;Q6C859;Q6CF99;O74
Biosynthesis of antibiotics - Yarrowia lipolytica	120	196	678	1680	1.51707	6.859e-10	2.17202e-08	Q6CFD2;Q6C7P9;Q6CA33;Q6CEE1;Q6C812;Q6C2Y8;Q6C2Y4;Q6CFB6;Q6C7J7;Q6C7J6;Q6C2T9;Q6CDZ3;Q6CA97;Q6BZY1;Q6C7Y1;Q12726;Q6C7Y2;Q6CE97;Q6BZZ9;Q6BZW0;Q6C2Q9;Q6C2Q5;Q6L8K7;Q6CF75;Q6BZT7;Q6C7U9;Q6CE87;Q6C859;Q6C846;Q6C844;Q6CF43;Q6C8C6;Q6C8C2;Q6CER7;Q6C2I1;Q6C2B5;Q6C
Carbon metabolism - Yarrowia lipolytica	67	101	678	1680	1.64374	1.414e-07	3.35825e-06	Q6CA37;Q6CA33;Q6C812;Q6C2Y4;Q6CFB6;Q6C2T9;Q6CA97;Q6BZZ9;Q6C2Q5;Q6L8K7;Q6BZT7;Q6C7U9;Q6C859;Q6CF43;Q6C8C6;Q6CER7;Q6C2I1;Q6C2B3;Q6CEM7;Q6CEH4;Q6CDB9;Q6C3T1;Q6C793;P30614;Q6CCU7;Q6CFZ7;Q6CCT2;Q6C6T4;Q6CFX7;Q6C3J7;P59680;Q6C3M8;Q6CG51;Q6BZP5;Q6C6Z1;Q6C7I2;Q6C
Biosynthesis of amino acids - Yarrowia lipolytica	65	100	678	1680	1.61062	7.012e-07	1.33228e-05	Q6C7P9;Q6CFF6;Q6CA33;Q6CEE1;Q6C2Y4;Q6C7L2;Q6C2T9;Q6CDZ3;Q12726;Q6BZZ9;Q6C2Q9;Q6C7U9;Q6CE87;Q6C859;Q6C846;Q6C2U0;Q6C844;Q6CER7;Q6CDI5;Q6CEM5;Q99145;Q6C6P6;P38997;Q6C6J2;Q6C3T1;Q6C793;P30614;Q6CCU7;Q6CFZ7;Q6C6T4;Q6CFX7;Q6CCS4;Q6CCR8;P59680;Q6CG51;Q6C6Z1;Q6C
Citrate cycle (TCA cycle) - Yarrowia lipolytica	22	25	678	1680	2.18053	8.114e-06	0.000128472	Q6CA33;Q6C812;Q6C2Y4;Q6CA97;Q6C7Y1;Q6C8C6;Q6C793;Q6CCT2;Q6C3M8;Q6C6Z1;Q6C7I2;Q6C3H5;Q6C0Y7;Q6C5L8;Q6C9P6;Q6C5X9;Q6CBN4;Q6C8V3;Q6C4G4;Q6CAV2;Q6C4S9;Q6C9G6
Metabolic pathways - Yarrowia lipolytica	306	655	678	1680	1.1576	1.827e-05	0.00024795	Q6CFD2;Q6C7P9;Q6CA24;Q6C826;Q6CFF6;Q6CA34;Q6CA37;Q6CA33;Q6CEE1;Q6C812;Q6CED9;Q6C2Y8;Q6C2Y4;Q6C2Y0;Q6CFB6;Q6C7L2;Q6C7J7;Q6C7J6;Q6C2T9;Q6CDZ3;Q6C351;Q6CA97;Q6BZY1;Q6C7Y1;Q12726;Q6C7Y2;Q6CE97;Q6BZZ9;Q6C2S2;Q6C897;Q6C893;Q6C338;Q6BZW0;Q6C2Q9;Q6C326;Q6C2Q5;Q6C
Pyruvate metabolism - Yarrowia lipolytica	23	28	678	1680	2.0354	3.701e-05	0.000439494	Q6CFF6;Q6C812;Q6CFB6;Q6CA02;Q6C7J6;Q12726;Q6C2Q5;Q6L8K7;Q6C8C6;P30614;Q6CCT2;Q6C3Z9;Q6C5F0;Q6C0Y7;Q6C5R9;Q6CC91;Q6C0L0;Q6C5X9;Q6CBN4;Q6C8V3;Q6C4G4;Q6CAV2;Q6C4S7
Aminoacyl-tRNA biosynthesis - Yarrowia lipolytica	28	37	678	1680	1.87515	4.796e-05	0.000506244	Q6CFA0;Q6BZY8;Q6C350;Q6C868;Q6C6I6;Q6C4A4;Q6CD53;Q6CFS9;Q6C6Z6;Q6C6Z7;Q6CFL2;Q6C5H6;Q6C5H9;Q6C624;Q6C109;Q6CBV3;Q6CBI1;Q6CBI6;Q6C5W5;Q6C8V7;Q6C8Z3;Q6CIA2;Q6C909;Q6C4Q2;Q6C234;Q6C4X4;Q6C1H2;Q6CAE1
2-Oxocarboxylic acid metabolism - Yarrowia lipolytica	22	28	678	1680	1.9469	0.0001847	0.00161586	Q6CFF6;Q6CA33;Q6CEE1;Q6C2Y4;Q12726;Q6BZZ9;Q6CE87;Q6C846;Q6CDI5;Q6C793;Q6CFZ7;Q6C6Z1;Q6CG29;Q6C7I2;Q6C9P6;Q6C627;Q6C5V2;Q6CAY2;Q6CAN4;Q6C551;Q6CAF8;Q6C9K0
Glycolysis / Gluconeogenesis - Yarrowia lipolytica	27	37	678	1680	1.80818	0.0001871	0.00161586	Q6C812;Q6C7J6;Q6C2T9;Q6C2Q5;Q6C2W9;Q6C8C6;Q6C2I1;P30614;Q6CCU7;Q6CFX7;P59680;Q6C7B1;Q6C7B8;Q6C0Y7;Q6C9Q2;F2Z678;F2Z672;Q6C5S9;Q6C0L0;Q6CGT5;Q6CGV1;Q6CBN4;Q6C4G4;Q6C4K5;Q6C1F3;Q6C9L5;P29407
Propanoate metabolism - Yarrowia lipolytica	11	11	678	1680	2.47788	0.0007602	0.00601825	Q6CA37;Q6CFB6;Q6CA97;Q6C354;Q6C2Q5;Q6L8K7;Q6CF43;Q6CDB9;Q6C5G6;Q6CC91;Q6C4S9
Butanoate metabolism - Yarrowia lipolytica	12	13	678	1680	2.28727	0.001362	0.00995308	Q6CFB6;Q6BZW0;Q6L8K7;Q6CF43;Q6CDN6;Q6CDI5;Q6C2F2;Q6C098;Q6CCJ7;Q6C5G6;Q6CBP5;Q6C0B4
Proteasome - Yarrowia lipolytica	24	35	678	1680	1.69912	0.001905	0.0125653	Q6CA23;Q6C352;Q6CF86;Q6CDP7;Q6CF05;Q6CEN6;Q6C2N9;Q6C8G3;Q6C023;Q6C3S4;Q6CCW2;Q6C788;Q6C6Q6;Q6CFX0;Q6C9R4;Q6C9Q7;Q6CGK2;Q6CBF1;Q6C516;Q6C8T1;Q6C9G4;Q6C1N0;Q6C9M3;Q6C9E8
Valine, leucine and isoleucine degradation - Yarrowia lipolytica	17	22	678	1680	1.91472	0.001984	0.0125653	Q6CA37;Q6CFB6;Q6C7J6;Q6C351;Q6BZW0;Q6L8K7;Q6CF43;Q6C8C6;Q6CDN6;Q6CEM0;Q6CDB9;Q6C098;Q6C5G6;Q05493;Q6C9S7;Q6C0L0;Q6CAN4
Oxidative phosphorylation - Yarrowia lipolytica	51	91	678	1680	1.3887	0.002619	0.0155503	Q6C338;Q6C326;Q6C325;Q6C387;Q6CA88;Q6CDQ7;Q6C309;Q6C8J9;Q6C2E3;Q6CGB4;Q6C6K9;Q6C6X0;Q6CD73;Q9B6C7;Q6C3K7;Q9B6E8;Q6CFT7;Q6CFH9;Q6CHD8;Q6C9Z1;F2Z619;Q6C5M8;B5FVB8;B5FVB3;Q6C5Q2;F2Z660;Q6C105;Q6CC60;F2Z626;Q6CC75;Q6CBM0;Q6C0H5;Q6CH91;F2Z6F1;Q6C6E6;F2Z6C0;Q6C
Alanine, aspartate and glutamate metabolism - Yarrowia lipolytica	17	23	678	1680	1.83147	0.004108	0.0229565	Q6C7P9;Q6CE97;Q6BZZ9;Q6CF74;Q6C2F2;Q6C6H5;Q6C6H1;Q6CFZ7;Q6C482;Q6C3E0;Q6C5G6;Q6C5N1;Q6CBP5;Q6C0B4;Q6CH25;Q6CAV8;Q6C1A9
Arginine biosynthesis - Yarrowia lipolytica	12	15	678	1680	1.9823	0.009694	0.0511628	Q6C7P9;Q6CEE1;Q6BZZ9;Q6CE87;Q6C846;Q6C6P6;Q6C6H1;Q6CFZ7;Q6C6Q4;Q6C3E0;Q6C627;Q6C1A9
Pentose phosphate pathway - Yarrowia lipolytica	15	21	678	1680	1.76991	0.01275	0.06375	Q6CER7;Q6C2I1;Q6CEK6;Q6CEH4;Q6C3T1;Q6C6T4;P59680;Q6CG51;Q6C7B1;Q6C7B8;Q6CGV1;Q6CBG4;Q6C4K5;Q6C1K2;Q6C4Y7
Glyoxylate and dicarboxylate metabolism - Yarrowia lipolytica	22	35	678	1680	1.55752	0.01371	0.0651225	Q6CFB6;Q6C7J7;Q6L8K7;Q6BZT7;Q6C859;Q6C8C6;Q6C793;Q6C3J7;Q6BZP5;Q6C3E0;Q6C7I2;Q6C3H7;Q6CHE0;Q6C5N1;Q6C9P6;Q6C5R9;P41555;Q6C5P5;Q6CH50;Q6C5X6;Q6C5X9;Q6C8V3
Fructose and mannose metabolism - Yarrowia lipolytica	13	18	678	1680	1.78958	0.02105	0.0952262	Q6C2T9;Q6CE59;Q6C8B6;Q6CDL1;Q6CCU3;P59680;F2Z672;Q6C5U4;Q6C5S9;Q6C648;Q6CGV1;Q6C985;Q6C4K5
Phenylalanine, tyrosine and tryptophan biosynthesis - Yarrowia lipolytica	12	17	678	1680	1.74909	0.0361	0.155886	Q6C7L2;Q6CDZ3;Q6BZZ9;Q6CCZ6;Q6CFZ7;Q6CCS4;Q6C7F4;Q6C5J7;Q6C1X5;Q6C8Q1;Q6C551;Q6C9H7
Lysine degradation - Yarrowia lipolytica	13	20	678	1680	1.61062	0.05866	0.242291	Q6CFB6;Q6C7J6;Q6L8K7;Q6C844;Q6CF43;P38997;Q6C3M8;Q6C5G5;Q6C5L8;P41929;Q6C0L0;Q6C0L1;Q6C0B4
Protein processing in endoplasmic reticulum - Yarrowia lipolytica	37	73	678	1680	1.25591	0.06978	0.276213	Q6CED9;Q6CFA8;Q6CE99;Q6BZZ7;Q6BZX5;Q6C864;Q6C383;Q6CET3;P78979;Q99170;Q99158;Q6C781;Q6CCN4;Q6C7A3;Q6CG42;Q6C414;Q6C3C3;Q6C3G5;Q6CFI8;Q6C5L5;Q6C619;Q6CC41;Q6C618;Q6C5V3;Q6CHA1;Q6C9V0;Q6CC54;Q6C5Y6;Q6C0E9;Q6CGM8;Q6CAX5;Q6C1Z3;Q6C907;Q6CB54;Q6CIA7;Q6C1M7;Q6C
Tryptophan metabolism - Yarrowia lipolytica	13	21	678	1680	1.53392	0.08809	0.325265	Q6CFB6;Q6C7J6;Q6L8K7;Q6BZT7;Q6CF43;Q6CDM0;Q6CFX1;Q6C3J7;Q6C3M8;Q6C3H7;Q6C0L0;Q6C0L1;Q6C551
Synthesis and degradation of ketone bodies - Yarrowia lipolytica	5	5	678	1680	2.47788	0.08902	0.325265	Q6CFB6;Q6BZW0;Q6L8K7;Q6CDN6;Q6C098
Fatty acid metabolism - Yarrowia lipolytica	13	22	678	1680	1.4642	0.1251	0.440167	Q6CFB6;Q6L8K7;Q6BZV1;O74936;Q6CE16;Q6CF43;Q6CF55;Q6CCW6;Q05493;P34229;Q6CC91;Q6CBE4;Q6C8Q3
beta-Alanine metabolism - Yarrowia lipolytica	10	16	678	1680	1.54867	0.1468	0.498071	Q6CA37;Q6C7J6;Q6C2W9;Q6CF43;Q6C2F2;Q6CDB9;Q6C3P7;Q6C5G6;Q6CBP5;Q6C0L0
One carbon pool by folate - Yarrowia lipolytica	9	14	678	1680	1.59292	0.1547	0.506776	Q6C7Y2;Q6BZU8;Q6CEX7;Q6C859;Q6CEM7;Q6CCB3;Q6C5P5;F2Z650;Q6CAN2
Fatty acid biosynthesis - Yarrowia lipolytica	5	6	678	1680	2.0649	0.1829	0.579183	Q6BZV1;Q6CE16;P34229;Q6CC91;Q6C8Q3
Fatty acid degradation - Yarrowia lipolytica	11	19	678	1680	1.43456	0.1921	0.588694	Q6CFB6;Q6C7J6;Q6L8K7;O74936;Q6CF43;Q05493;F2Z678;Q6C0L0;Q6C0L1;Q6CGT5;Q6C8Q3
Endocytosis - Yarrowia lipolytica	30	63	678	1680	1.17994	0.2069	0.614234	Q6C820;Q6C7P2;Q6CDY5;Q6CE98;Q6C864;Q6C369;Q6C2N2;Q6CEG8;Q6C077;Q6CFT5;Q6C6Y4;Q6CCM8;Q6C3G5;Q6C5K0;Q6CBS3;Q6C9V0;Q6CBH9;F2Z6B2;Q6CGR2;Q6C5Z2;Q6C0E9;Q6C6B4;Q6CBA2;Q6C932;Q6CIA7;Q6C1Q7;Q6CAR0;Q6C4X3;Q6CHZ7;Q6C5B2
Cysteine and methionine metabolism - Yarrowia lipolytica	17	33	678	1680	1.27648	0.2139	0.615773	Q6BZZ9;Q6C2Q9;Q6C7U9;Q6CES3;Q6CEM5;Q6C6J2;Q6CFZ7;Q6C3P7;Q6C638;Q6CGS4;Q6C0L9;Q6C5X9;Q6C8V3;Q6CAP2;Q6C211;Q6C1R7;Q6C551
Lysine biosynthesis - Yarrowia lipolytica	7	11	678	1680	1.57683	0.2525	0.685357	Q12726;Q6C844;P38997;Q6C5V2;Q6CAP2;Q6C551;Q6C9K0
Galactose metabolism - Yarrowia lipolytica	7	11	678	1680	1.57683	0.2525	0.685357	P59680;Q6C7B1;Q6C7B8;F2Z672;Q6C5S9;Q6C4H2;Q6CI26
Porphyrin and chlorophyll metabolism - Yarrowia lipolytica	10	18	678	1680	1.3766	0.2708	0.714611	Q6C826;Q6CDC5;Q6C4A4;Q6CCW0;Q6C097;Q6C438;Q6C5H9;Q6C140;Q6C9P4;Q6C0H5
Vitamin B6 metabolism - Yarrowia lipolytica	5	7	678	1680	1.76991	0.2952	0.757946	Q6C376;Q6C0N3;Q6CAU5;Q6C946;Q6C568
Methane metabolism - Yarrowia lipolytica	14	28	678	1680	1.23894	0.3152	0.786308	Q6C2Q5;Q6C859;Q6C2B3;Q6CFX7;P59680;Q6C5N1;Q6C9Q2;Q6C5P5;Q6CH50;Q6C5X6;Q6CGV1;Q6CBB1;Q6C4K5;Q6C1F3
Purine metabolism - Yarrowia lipolytica	39	88	678	1680	1.09815	0.3228	0.786308	Q6CFD2;Q6BZY1;Q6C7Y2;Q6CE97;Q6C897;Q6BZX6;Q6CA53;Q6C2U5;Q6CER7;Q6CDL9;Q6C2B2;Q6C2B4;Q6C2B5;Q6CDK7;Q6C2E2;Q99148;Q6C3T1;P30614;Q6C482;Q6BZQ3;Q6CG51;Q6CG57;Q6C6Y7;Q6C3Q2;Q6C7B1;Q6C7B8;Q6CBQ3;Q6CBQ9;Q6C0N2;Q6C0M3;Q6C690;Q6C0B7;Q6C6G0;Q6C8N1;Q6C1S4;Q6C4L7;Q6C
Glycine, serine and threonine metabolism - Yarrowia lipolytica	15	31	678	1680	1.19897	0.3514	0.8265	Q6C7J7;Q6C2Q9;Q6C859;Q6C8C6;Q6C6J2;Q6CCW0;Q6CFX7;Q6CHE0;Q6C5N1;Q6C9Q2;Q6C5P5;Q6C0N3;Q6C9T5;Q6C1T8;Q6CAP2
Tyrosine metabolism - Yarrowia lipolytica	9	17	678	1680	1.31182	0.3685	0.8265	Q6BZZ9;Q6C2W9;Q6CCZ6;Q6CFZ7;Q6C7F4;F2Z678;Q6CGT5;Q6C0B4;Q6C551
Valine, leucine and isoleucine biosynthesis - Yarrowia lipolytica	6	10	678	1680	1.48673	0.3741	0.8265	Q6CFF6;Q6CDI5;Q6CG29;Q6CAY2;Q6CAN4;Q6CAF8
Ubiquinone and other terpenoid-quinone biosynthesis - Yarrowia lipolytica	6	10	678	1680	1.48673	0.3741	0.8265	Q6C2S2;Q6CEG2;Q6C5T9;Q6CBJ6;F2Z6J4;Q6C551
Starch and sucrose metabolism - Yarrowia lipolytica	12	25	678	1680	1.18938	0.4258	0.891585	Q6C2Y0;Q6C2I1;Q6CGI3;Q6CCT1;Q6CFU7;Q6C7B1;Q6C7B8;F2Z672;Q6C5S9;Q6C549;Q6CAJ1;Q6CI26
Histidine metabolism - Yarrowia lipolytica	7	13	678	1680	1.33424	0.4343	0.891585	Q6C7J6;Q6C2W9;Q6C2U0;Q99145;Q6CCR8;Q6C7F4;Q6C0L0
Sulfur metabolism - Yarrowia lipolytica	7	13	678	1680	1.33424	0.4343	0.891585	Q6CFD2;Q6C7U9;Q6C055;Q6C9Q0;Q6C0L9;Q6C1R7;Q6C9H5
Amino sugar and nucleotide sugar metabolism - Yarrowia lipolytica	16	35	678	1680	1.13274	0.4411	0.891585	Q6C7R6;Q6CE59;Q6CA86;Q6C2I1;Q6C8F2;Q6CCU3;Q6C7B1;Q6C7B8;F2Z672;Q6C5U4;Q6C5S9;Q6C985;Q6C4H2;Q6C9G8;Q6CAJ1;Q6CI26
Glutathione metabolism - Yarrowia lipolytica	11	23	678	1680	1.18507	0.4553	0.901115	Q6C2Y4;Q6CEH4;Q6C7A4;Q6BZQ3;Q6C7A8;Q6C3P7;Q6C5H4;Q6C4Y7;Q6C5A2;Q6C1A8;Q6CHP3
Pentose and glucuronate interconversions - Yarrowia lipolytica	6	11	678	1680	1.35157	0.4755	0.921888	Q6C7J6;Q6C9X2;Q6C648;Q6C0L0;Q6CAJ1;Q6CI26
Selenocompound metabolism - Yarrowia lipolytica	5	9	678	1680	1.3766	0.525	0.987255	Q6CFD2;Q6BZY8;Q6C2Q9;Q6C638;Q6CAE1
Other types of O-glycan biosynthesis - Yarrowia lipolytica	3	4	678	1680	1.85841	0.53	0.987255	Q6C6V5;Q6C5U6;Q6CAY4
Ascorbate and aldarate metabolism - Yarrowia lipolytica	3	5	678	1680	1.48673	0.6685	1	Q6C7J6;Q6C0L0;Q6CAJ1
Phenylalanine metabolism - Yarrowia lipolytica	7	16	678	1680	1.08407	0.6809	1	Q6BZZ9;Q6C2W9;Q6CCZ6;Q6CFZ7;Q6CCJ7;Q6C7F4;Q6C551
Arginine and proline metabolism - Yarrowia lipolytica	9	22	678	1680	1.01368	0.7213	1	Q6C7J6;Q6BZZ9;Q6CF75;Q6CF74;Q6C6P6;Q6CFZ7;Q6C3P7;Q6C421;Q6C0L0
Pantothenate and CoA biosynthesis - Yarrowia lipolytica	6	14	678	1680	1.06195	0.7293	1	Q6CDI5;Q6C6I2;Q6C0X8;Q6CAY2;Q6CAN4;Q6CAF8
Nitrogen metabolism - Yarrowia lipolytica	3	6	678	1680	1.23894	0.7718	1	Q6C6H1;Q6C3E0;Q6C1A9
Taurine and hypotaurine metabolism - Yarrowia lipolytica	3	6	678	1680	1.23894	0.7718	1	Q6C2F2;Q6C6H1;Q6CBP5
