# Supplementary material for: Systematic analysis of the lysine acetylome reveals diverse functions of lysine acetylation in the oleaginous yeast Yarrowia lipolytica
Source: AMB Express. 2017 May 12;7:94. doi: 10.1186/s13568-017-0393-2 (PMC5427063; doi:10.1186/s13568-017-0393-2)
Supplement: Supplementary file 7 — Additional file 7: Table S6. Protein_domain_enrichment analysis. [file 13568_2017_393_MOESM7_ESM.xls]

## Sheet: Table S6
Table S6. Protein_domain_enrichment analysis
InterPro desc	Mapping	Background	All mapping	All background	Fold enrichment	Fisher' exact Test P value	Benjamini	Protein IDs
NAD(P)-binding domain	62	136	1360	5294	1.77459	7.156e-07	0.000486608	Q6C9S0;Q6C3H5;Q6CD80;Q6CAL4;Q6C648;Q6C5X9;Q6C6H1;Q6CEW4;Q6CGG6;Q6C7U5;Q6C272;Q6CE16;Q6C2C1;Q6CCU7;Q6C8K2;Q6CBE4;Q6C9F5;Q6C4S9;Q6C1X5;P38997;Q6C4H2;Q6C4D1;Q6CAP2;Q6CCV6;Q6C0X8;Q6CAJ1;Q6CEH4;Q6BZY3;Q6C125;Q6C5F0;F2Z678;Q6C5X6;F2Z650;Q6CGT5;Q6C9P4;Q6CAK6;Q6B
Pyridoxal phosphate-dependent transferase, major region, subdomain 1	23	38	1360	5294	2.35608	2.384e-05	0.00540373	Q6CBP5;Q6CCW0;Q6CDM0;Q6C7U9;Q6C1K9;Q6C2F2;Q6CHE0;Q6C6R2;Q6BZZ9;Q6C7F4;Q6CBG6;Q6CE24;Q6C5P5;Q6C5G6;Q6C846;Q6C4B5;Q6C859;Q6C2Q9;Q6C551;Q6C5N1;Q6CD74;Q6CFZ7;Q6CCZ6
Pyridoxal phosphate-dependent transferase	23	38	1360	5294	2.35608	2.384e-05	0.00540373	Q6CBP5;Q6CCW0;Q6CDM0;Q6C7U9;Q6C1K9;Q6C2F2;Q6CHE0;Q6C6R2;Q6BZZ9;Q6C7F4;Q6CBG6;Q6CE24;Q6C5P5;Q6C5G6;Q6C846;Q6C4B5;Q6C859;Q6C2Q9;Q6C551;Q6C5N1;Q6CD74;Q6CFZ7;Q6CCZ6
Heat shock protein 70 family	10	10	1360	5294	3.89265	3.655e-05	0.0062135	Q6C3G5;Q6CIA7;Q6CBM2;Q99170;Q6C618;Q6C9V0;Q6CEW0;Q6C0E9;Q6CFA8;Q6C864
ATP-grasp fold, subdomain 2	11	12	1360	5294	3.56826	4.722e-05	0.00642192	Q6C3Q2;Q6CEM0;Q99148;Q6C7Y1;Q6CDK7;Q6CC91;Q6CAV8;Q6C6H5;Q6CA97;Q6CAV2;Q6C6Q4
Thioredoxin-like fold	27	50	1360	5294	2.10203	5.686e-05	0.00644413	Q6C2G0;Q6C3W5;Q6CBS2;Q6C3X4;Q6CAT7;Q6CEJ7;Q6C034;Q6C2H5;Q6CES4;Q6CD73;F2Z6C0;Q6CHP3;Q6CAH8;Q6CCY8;Q6CDX7;Q6CGH1;Q6C399;Q6CFN7;Q6BZZ7;Q6CG47;Q6CEV6;Q6C8W0;Q6CC54;Q6CFY7;Q6C7A8;Q6C7A3;Q6C781
Heat shock protein 70kD, peptide-binding domain	9	9	1360	5294	3.89265	0.0001292	0.0125509	Q6C0E9;Q6C9V0;Q99170;Q6CIA7;Q6C618;Q6CEW0;Q6CBM2;Q6C864;Q6C3G5
Aminoacyl-tRNA synthetase, class II	12	16	1360	5294	2.91949	0.000359	0.030515	Q6C350;Q6C1H2;Q6C868;Q6C5W5;Q6C624;Q6C6Z7;Q6C6Z6;Q6C8V7;Q6C234;Q6C8Z3;Q6CBI1;Q6CFL2
Heat shock protein 70, conserved site	8	8	1360	5294	3.89265	0.000451	0.0308844	Q6C0E9;Q99170;Q6C864;Q6C9V0;Q6C618;Q6C3G5;Q6CBM2;Q6CIA7
Heat shock protein 70kD, C-terminal domain	9	10	1360	5294	3.50338	0.0004996	0.0308844	Q6C0E9;Q6C9V0;Q99170;Q6CFA8;Q6CIA7;Q6C618;Q6CBM2;Q6C864;Q6C3G5
ATP-grasp fold, subdomain 1	9	10	1360	5294	3.50338	0.0004996	0.0308844	Q6CEM0;Q99148;Q6CDK7;Q6CC91;Q6CAV8;Q6C6H5;Q6CA97;Q6CAV2;Q6C6Q4
Translation protein, beta-barrel domain	14	22	1360	5294	2.47714	0.0008969	0.0508243	Q6CI99;Q6C0I5;Q6CFF3;Q6C279;Q6C3V0;Q6CBI0;Q6BZR8;Q6CFS9;Q6C9Y6;Q6C255;Q6CB65;Q6CI82;O59949;Q6CHX3
Glutathione S-transferase, C-terminal-like	11	15	1360	5294	2.85461	0.0009794	0.0512302	Q6CEV6;Q6C763;Q6C294;Q6CBS2;Q6C8W0;Q6C4A4;Q6CFY7;Q6CHP3;Q6C3X4;Q6CDX7;Q6CAT7
Thiamin diphosphate-binding fold	10	13	1360	5294	2.99434	0.0012	0.0582857	Q6C6T4;Q6C0Y7;Q6C9S7;Q6C9L5;Q6C3M8;Q6C9H5;Q6CDI5;Q6C6Q2;Q6CA04;Q6C4G4
GroEL-like equatorial domain	8	9	1360	5294	3.46013	0.001577	0.0670225	Q6CEG7;Q6C522;Q6C100;Q6CB92;Q6C9H3;Q6C342;Q6C8D4;Q6C224
ATP-grasp fold	8	9	1360	5294	3.46013	0.001577	0.0670225	Q99148;Q6CEM0;Q6C6Q4;Q6CC91;Q6C6H5;Q6CAV8;Q6CDK7;Q6CAV2
Aminoacyl-tRNA synthetase, class I, conserved site	9	12	1360	5294	2.91949	0.0033	0.132	Q6CAE1;Q6BZY8;Q6CFA0;Q6C5H6;Q6CBI6;Q6CIA2;Q6C4A4;Q6CD53;Q6C109
Pre-ATP-grasp domain	8	10	1360	5294	3.11412	0.004092	0.132503	Q6C6Q4;Q6CC91;Q6CEM0;Q99148;Q6CAV8;Q6C6H5;Q6CAV2;Q6CDK7
GroEL-like apical domain	8	10	1360	5294	3.11412	0.004092	0.132503	Q6CEG7;Q6C522;Q6C100;Q6CB92;Q6C9H3;Q6C342;Q6C8D4;Q6C224
Single hybrid motif	8	10	1360	5294	3.11412	0.004092	0.132503	Q6CC91;Q6C5L8;Q6CF67;Q6C6Q4;Q6C812;Q6C7J7;Q6CEM0;Q6CAV2
Chaperonin Cpn60/TCP-1 family	8	10	1360	5294	3.11412	0.004092	0.132503	Q6C100;Q6C8D4;Q6C522;Q6C9H3;Q6C224;Q6C342;Q6CEG7;Q6CB92
Rossmann-like alpha/beta/alpha sandwich fold	19	39	1360	5294	1.89642	0.004382	0.135444	Q6BZY8;Q6CIA2;Q6C4Q2;Q6CFD2;Q6CBA9;Q6CH25;Q6CGE0;Q6C4A4;Q6C5H6;Q6CBI6;Q6C109;Q6C5H9;Q6CD53;Q6CAE1;Q6CBV3;Q6CFA0;Q6C8N4;Q6C612;Q6C909
ATPase, AAA-type, conserved site	12	20	1360	5294	2.33559	0.00484	0.137445	Q6CHB1;Q6C9Q7;Q6C516;Q6CFY2;Q6C470;Q6C352;Q6C9E8;Q6C8T1;Q6C9G4;Q6CG28;Q6CAW8;Q6C1Z3
Chaperone tailless complex polypeptide 1 (TCP-1)	7	8	1360	5294	3.40607	0.004851	0.137445	Q6CEG7;Q6C100;Q6CB92;Q6C9H3;Q6C8D4;Q6C522;Q6C224
26S proteasome subunit P45	6	6	1360	5294	3.89265	0.005233	0.142338	Q6C8T1;Q6C9E8;Q6C9G4;Q6C9Q7;Q6C352;Q6C516
Proteasome component (PCI) domain	9	13	1360	5294	2.69491	0.00666	0.174185	Q6C6Q6;Q6C9M3;Q6C023;Q6C9R4;Q6CDP7;Q6C161;Q6CB51;Q6C7V2;Q6C855
ATPase, AAA-type, core	16	32	1360	5294	1.94632	0.007578	0.190853	Q6C4C2;Q6C6B9;Q6C1Y2;Q6CHB1;Q6C9Q7;Q6C516;Q6CFY2;Q6C470;Q6C352;Q6C0B5;Q6C9E8;Q6C8T1;Q6C9G4;Q6CG28;Q6CAW8;Q6C1Z3
Translation protein SH3-like domain	8	11	1360	5294	2.83102	0.00877	0.212986	Q6C0H1;Q6C4C8;Q6CFL3;Q6C7I6;Q6C540;Q6CC84;Q6CCS7;Q6C2S6
Thioredoxin domain	7	9	1360	5294	3.02761	0.0114	0.223164	Q6CES4;Q6C399;Q6CC54;Q6C7A3;Q6C3W5;Q6BZZ7;Q6C781
Aminoacyl-tRNA synthetase, class 1a, anticodon-binding	7	9	1360	5294	3.02761	0.0114	0.223164	Q6C909;Q6CIA2;Q6C109;Q6BZY8;Q6C5H6;Q6CAE1;Q6C4Q2
Biotin/lipoyl attachment	7	9	1360	5294	3.02761	0.0114	0.223164	Q6CF67;Q6CAV2;Q6CC91;Q6C6Q4;Q6C5L8;Q6C812;Q6CEM0
Aminotransferase, class I/classII	9	14	1360	5294	2.50242	0.01208	0.223164	Q6C6R2;Q6BZZ9;Q6CCZ6;Q6CFZ7;Q6C1K9;Q6C551;Q6CCW0;Q6C7F4;Q6CD74
Proteasome, subunit alpha/beta	9	14	1360	5294	2.50242	0.01208	0.223164	Q6CBF1;Q6CCW2;Q6C1N0;Q6CEN6;Q6C2N9;Q6CA23;Q6C3S4;Q6CF05;Q6C788
Elongation factor, GTP-binding domain	9	14	1360	5294	2.50242	0.01208	0.223164	Q6C255;Q6CI82;O59949;Q6CBI0;Q6CHX3;Q6C0I5;Q6C9Y6;Q6CI99;Q6CFF3
Pyridoxal phosphate-dependent transferase, major region, subdomain 2	14	28	1360	5294	1.94632	0.01387	0.223164	Q6CBP5;Q6CCW0;Q6CDM0;Q6C7U9;Q6C1K9;Q6C6R2;Q6C7F4;Q6CBG6;Q6C5P5;Q6C5G6;Q6C846;Q6C859;Q6C2Q9;Q6C5N1
Zinc-binding ribosomal protein	6	7	1360	5294	3.33655	0.01444	0.223164	Q6C3I3;Q6C290;Q6CFS7;B5FVC6;Q6C7E6;Q6CB87
Thiolase-like	6	7	1360	5294	3.33655	0.01444	0.223164	Q6CE16;Q05493;Q6L8K7;Q6CFB6;Q6BZV1;Q6BZW0
Carbamoyl-phosphate synthetase large subunit-like, ATP-binding domain	6	7	1360	5294	3.33655	0.01444	0.223164	Q6CEM0;Q6C6Q4;Q6C6H5;Q6CAV2;Q6CC91;Q6CAV8
TCP-1-like chaperonin intermediate domain	6	7	1360	5294	3.33655	0.01444	0.223164	Q6CEG7;Q6C522;Q6C100;Q6CB92;Q6C8D4;Q6C224
Carbamoyl-phosphate synthase, large subunit, N-terminal	6	7	1360	5294	3.33655	0.01444	0.223164	Q6CEM0;Q6C6Q4;Q6C6H5;Q6CAV2;Q6CC91;Q6CAV8
Chaperonin TCP-1, conserved site	6	7	1360	5294	3.33655	0.01444	0.223164	Q6C100;Q6C8D4;Q6C522;Q6C224;Q6CB92;Q6CEG7
Thiolase-like, subgroup	6	7	1360	5294	3.33655	0.01444	0.223164	Q6CE16;Q05493;Q6L8K7;Q6CFB6;Q6BZV1;Q6BZW0
Aminoacyl-tRNA synthetase, class II (G/ H/ P/ S), conserved domain	6	7	1360	5294	3.33655	0.01444	0.223164	Q6CFL2;Q6C234;Q6C350;Q6C8Z3;Q6C6Z6;Q6C5W5
Rudiment single hybrid motif	6	7	1360	5294	3.33655	0.01444	0.223164	Q6CC91;Q6CDK7;Q6C6Q4;Q6CEM0;Q6CAV2;Q99148
Bromodomain, conserved site	5	5	1360	5294	3.89265	0.01721	0.254409	Q6C3U2;Q6CDE1;Q6C571;Q8WZM0;Q6C8C8
Ribosomal protein L7Ae/L30e/S12e/Gadd45	5	5	1360	5294	3.89265	0.01721	0.254409	Q6C0Y4;Q6C0I0;Q6C4U7;Q6C0H3;Q6C2P6
Armadillo-type fold	43	123	1360	5294	1.36084	0.02127	0.307736	Q6C3E5;Q6C9Y1;Q6C1D0;Q6C1P3;Q6CDN0;Q6C9H2;Q6C386;Q6C157;Q6C6Q8;Q6CGR2;Q6CH33;Q6C830;Q6C820;Q6CE83;Q6CG75;Q6CFS2;Q6CGZ4;Q6C2K6;Q6CBH9;Q6C617;Q6CDB3;Q6C6K9;Q6C6R0;Q6CFX0;Q6CD12;Q6C019;Q6C7K1;Q6C5B2;Q6C5P6;Q6C4B9;Q6CDT5;Q6C0U1;Q6CAP0;Q6C2J7;Q6C8F7;Q6C278;Q6C
NAD-dependent epimerase/dehydratase, N-terminal domain	8	13	1360	5294	2.39548	0.02782	0.378352	Q6C9F5;Q6C9S0;Q6C9Z8;Q6C9C1;Q6C4H2;Q6C0G5;Q6C2C1;Q6C9S3
Class I glutamine amidotransferase-like	8	13	1360	5294	2.39548	0.02782	0.378352	Q6C568;Q6C9H7;Q6C3D2;Q6CCR8;Q6CFN6;Q6BZY1;Q6CB46;Q6C6H5
Translation elongation factor EFTu/EF1A, domain 2	8	13	1360	5294	2.39548	0.02782	0.378352	Q6C255;Q6CBI0;Q6CI82;Q6CHX3;Q6CI99;Q6C9Y6;O59949;Q6C0I5
Peptidase M24, structural domain	6	8	1360	5294	2.91949	0.03041	0.390166	Q6CA79;Q6C931;Q6CCY2;Q6C610;Q6C5C7;Q6C628
ADF-H/Gelsolin-like domain	6	8	1360	5294	2.91949	0.03041	0.390166	Q6C0Y0;Q6C5L5;Q6C811;Q6C3H9;Q6CEP4;Q6C5Y6
Ribosomal protein L2 domain 2	6	8	1360	5294	2.91949	0.03041	0.390166	Q6C4C8;Q6C0H1;Q6CFL3;Q6C540;Q6CCS7;Q6C7I6
Aldolase-type TIM barrel	18	43	1360	5294	1.62948	0.03161	0.398052	Q6CDL1;Q6CCS4;Q6C897;Q6CFF6;Q6C9H7;Q6CAU5;Q12726;Q6CCR8;Q6C1K2;Q6C2U0;Q6C1X5;Q6C2T9;Q6CAV2;Q6C8K4;P34229;Q6CDZ3;Q6C4K5;Q6CDN6
Winged helix-turn-helix DNA-binding domain	20	50	1360	5294	1.55706	0.03639	0.447302	Q6C628;Q6C1J3;Q6C9M3;Q6C5Z0;Q6CC88;Q6C7V2;Q6BZR9;Q6C9R4;Q6C2E2;Q6C9B4;Q6C6X5;Q6C2X4;Q6C1I6;Q6C023;Q6CDP7;Q6C2B2;Q6C830;Q6C855;Q6C604;Q6CA79
P-loop containing nucleoside triphosphate hydrolase	98	323	1360	5294	1.18105	0.03861	0.447302	Q6C932;Q6C6N0;Q6CAV6;Q6CHB1;Q6CHD2;Q6C9G4;Q6C9C9;Q6CFT7;Q6CG57;Q6CDQ3;Q6C1Z3;Q6C9E8;Q6C8B6;Q6CG28;Q6C7D2;Q6CAW8;Q6CB88;Q6C923;Q6CI82;Q6CB69;Q99150;Q6C835;Q6C5Q5;Q6CEY0;Q6C255;Q6C848;Q6C352;Q6C0B5;Q6CD68;O59949;Q6CEG8;Q6C7A7;Q6CGN0;Q6C9K9;Q6CI88;Q6CHX3;Q6C
Tetratricopeptide TPR1	7	11	1360	5294	2.47714	0.03867	0.447302	Q6CCI8;Q6CFF2;Q6C1Z0;Q6C383;Q6CCH5;Q6CGF8;Q6CF45
Phosphoribosyltransferase-like	7	11	1360	5294	2.47714	0.03867	0.447302	Q6BZS4;P41923;Q6CA53;Q6C5M6;Q6CG51;Q6C3T1;Q6CER7
Armadillo-like helical	32	90	1360	5294	1.38405	0.03881	0.447302	Q6C5B2;Q6C1D0;Q6C6R0;Q6CDB3;Q6CFX0;Q6CG75;Q6C157;Q6C1P3;Q6C386;Q6C9H2;Q6CFS2;Q6CAP0;Q6C278;Q6C8Q9;Q6C6P9;Q6C7K1;Q6C6Q8;Q6CDN0;Q6C5P6;Q6C0U1;Q6C019;Q6C314;Q6C6K9;Q6CDT5;Q6CGZ4;Q6CBH9;Q6C2K6;Q6C2J7;Q99158;Q6CCZ2;Q6C617;Q6CE83
Small GTP-binding protein domain	18	44	1360	5294	1.59245	0.03957	0.44846	Q6C932;Q6CEG8;Q6C9Y6;Q6CBI0;Q6CB54;Q6C255;Q6C077;Q6CEU1;Q6C4X3;Q8TFK3;Q6CI82;Q6CDQ3;Q6C369;Q6CG44;Q6CI99;Q6CAF7;Q6CIA1;Q6C9V1
Thioredoxin, conserved site	5	6	1360	5294	3.24387	0.04115	0.452532	Q6C3W5;Q6C399;Q6C781;Q6BZZ7;Q6CC54
Aldehyde dehydrogenase, C-terminal	8	14	1360	5294	2.22437	0.04357	0.452532	Q6C2W9;Q6CF74;Q6C0B4;Q6CGH0;Q6C7J6;Q6C0L0;Q6C421;Q6CDB9
Aldehyde dehydrogenase N-terminal domain	8	14	1360	5294	2.22437	0.04357	0.452532	Q6C2W9;Q6CF74;Q6C0B4;Q6CGH0;Q6C7J6;Q6C0L0;Q6C421;Q6CDB9
Aldehyde dehydrogenase domain	8	14	1360	5294	2.22437	0.04357	0.452532	Q6C0L0;Q6C421;Q6CGH0;Q6CF74;Q6C0B4;Q6C2W9;Q6C7J6;Q6CDB9
50S ribosomal protein L30e-like	6	9	1360	5294	2.5951	0.05418	0.452532	Q6C0H3;Q6C0I0;Q6C2P6;Q6C0Y4;Q6C4U7;Q6C356
Importin-beta, N-terminal domain	6	9	1360	5294	2.5951	0.05418	0.452532	Q6C5P6;Q6C278;Q6CG75;Q6CAP0;Q6C386;Q6C6Q8
Glutathione S-transferase, N-terminal	6	9	1360	5294	2.5951	0.05418	0.452532	Q6CBS2;Q6CHP3;Q6CDX7;Q6CAT7;Q6C3X4;Q6CFY7
Bromodomain	6	9	1360	5294	2.5951	0.05418	0.452532	Q6C7S8;Q6CDE1;Q8WZM0;Q6C571;Q6C8C8;Q6C3U2
Succinyl-CoA synthetase-like	4	4	1360	5294	3.89265	0.05457	0.452532	Q6C3H5;Q6C4S9;Q6C7Y1;Q6CA97
Thiamine pyrophosphate enzyme, C-terminal TPP-binding	4	4	1360	5294	3.89265	0.05457	0.452532	Q6C6Q2;Q6CDI5;Q6C9L5;Q6CA04
Thiamine pyrophosphate enzyme, central domain	4	4	1360	5294	3.89265	0.05457	0.452532	Q6C6Q2;Q6CDI5;Q6C9L5;Q6CA04
Manganese/iron superoxide dismutase, N-terminal	4	4	1360	5294	3.89265	0.05457	0.452532	Q6CEC5;Q6CDZ0;Q6CFA1;Q6CBQ1
Ribosomal protein L23/L15e core domain	4	4	1360	5294	3.89265	0.05457	0.452532	Q6C962;Q6C7Y3;Q6C0E1;Q6C653
Manganese/iron superoxide dismutase, C-terminal	4	4	1360	5294	3.89265	0.05457	0.452532	Q6CEC5;Q6CDZ0;Q6CFA1;Q6CBQ1
Fatty acid hydroxylase	4	4	1360	5294	3.89265	0.05457	0.452532	Q6C1X0;Q6C231;Q6C5K3;Q6C8C2
ATPase, alpha/beta subunit, nucleotide-binding domain, active site	4	4	1360	5294	3.89265	0.05457	0.452532	Q6C4E9;Q6CFT7;Q6CHD8;Q6C326
Coatomer/clathrin adaptor appendage, Ig-like subdomain	4	4	1360	5294	3.89265	0.05457	0.452532	Q6CDT5;Q6C7L1;Q6CBH9;Q6C314
ATPase, F1/V1/A1 complex, alpha/beta subunit, C-terminal	4	4	1360	5294	3.89265	0.05457	0.452532	Q6C4E9;Q6CFT7;Q6CHD8;Q6C326
ATPase, F1 complex alpha/beta subunit, N-terminal domain	4	4	1360	5294	3.89265	0.05457	0.452532	Q6C326;Q6CFT7;Q6CHD8;Q6C4E9
Pyruvate carboxyltransferase	4	4	1360	5294	3.89265	0.05457	0.452532	Q6CDN6;Q12726;Q6CAV2;Q6CFF6
Thiamine pyrophosphate enzyme, N-terminal TPP-binding domain	4	4	1360	5294	3.89265	0.05457	0.452532	Q6C6Q2;Q6CDI5;Q6C9L5;Q6CA04
ATPase, F1/V1/A1 complex, alpha/beta subunit, nucleotide-binding domain	4	4	1360	5294	3.89265	0.05457	0.452532	Q6C4E9;Q6CFT7;Q6C326;Q6CHD8
Tetratricopeptide-like helical domain	24	66	1360	5294	1.41551	0.06073	0.497547	Q6C891;Q6C817;Q6CEY6;Q6CEW3;Q6CAV9;Q6C5N2;Q6C6Q6;Q6C430;F2Z620;Q6CCH5;Q6CFF2;Q6CAE9;Q6CF45;Q6CA90;Q6C9R4;Q6CGR2;Q6CBP4;Q6CCI8;Q6C383;Q6CGF8;Q6C2K6;Q6CGV9;Q6C1Z0;Q6CE38
Aldehyde/histidinol dehydrogenase	8	15	1360	5294	2.07608	0.06406	0.518581	Q6C2W9;Q6CF74;Q6C0B4;Q6CGH0;Q6C7J6;Q6C0L0;Q6C421;Q6CDB9
Nucleic acid-binding, OB-fold	18	47	1360	5294	1.4908	0.07189	0.57512	Q6C1H2;Q6C430;Q6C755;Q6CGB1;Q6C0Z7;Q6CCN7;Q6C868;Q6CG42;Q6C5S2;Q6C0H1;Q6C1S7;W0TYP5;Q6C6Z7;Q6CCS7;Q6CA66;Q6C763;Q6C0W6;Q6C492
Proteasome A-type subunit	5	7	1360	5294	2.78046	0.07678	0.5933	Q6CCW2;Q6C2N9;Q6CBF1;Q6CEN6;Q6C788
Proteasome alpha-subunit, N-terminal domain	5	7	1360	5294	2.78046	0.07678	0.5933	Q6C788;Q6C2N9;Q6CEN6;Q6CCW2;Q6CBF1
SANT domain	5	7	1360	5294	2.78046	0.07678	0.5933	Q6C418;Q6C7A7;Q6C1I6;Q6CDY4;Q6C2X4
Mitochondrial substrate/solute carrier	15	38	1360	5294	1.53657	0.08471	0.647222	Q6C4B3;F2Z5Z3;Q6C0B0;Q6C7R0;Q6CFV5;Q6C5J8;Q6CCX5;Q6CAH9;Q6CBG0;Q6C3N8;Q6C1Q9;F2Z694;Q6C2S7;Q6C3I0;Q6CBY2
NUDIX hydrolase domain-like	6	10	1360	5294	2.33559	0.08601	0.649853	Q6C4P3;Q6C2F8;Q6C2Y8;Q6CAP6;Q6C0B7;Q6CHV1
Polyketide synthase, enoylreductase domain	9	19	1360	5294	1.84389	0.088	0.657582	Q6CGT5;Q6CEW4;Q6CAL4;Q6CAJ7;Q6C6N8;Q6CCV6;Q6C648;Q6CBE4;F2Z678
Mitochondrial carrier domain	15	39	1360	5294	1.49717	0.1022	0.744634	F2Z5Z3;Q6C2S7;Q6C1Q9;Q6CFV5;Q6C4B3;Q6C7R0;Q6CAH9;Q6CBG0;Q6CBY2;Q6C3I0;F2Z694;Q6C0B0;Q6CCX5;Q6C3N8;Q6C5J8
Nucleophile aminohydrolases, N-terminal	10	23	1360	5294	1.69246	0.1098	0.744634	Q6CF05;Q6CCW2;Q6CA23;Q6C2N9;Q6C1N0;Q6CEN6;Q6CH25;Q6C788;Q6C3S4;Q6CBF1
Biotin carboxylation domain	4	5	1360	5294	3.11412	0.1106	0.744634	Q6CEM0;Q6C6Q4;Q6CC91;Q6CAV2
TGS-like	4	5	1360	5294	3.11412	0.1106	0.744634	Q6C234;Q6CEU1;Q6CD68;Q6CIA1
Peptidase M1, membrane alanine aminopeptidase, N-terminal	4	5	1360	5294	3.11412	0.1106	0.744634	Q6CEL9;Q6C3E5;Q6C827;Q6CEZ5
Isocitrate/isopropylmalate dehydrogenase, conserved site	4	5	1360	5294	3.11412	0.1106	0.744634	Q6C9K0;Q6C6Z1;Q6CA33;Q6C2Y4
Aconitase/3-isopropylmalate dehydratase, swivel	4	5	1360	5294	3.11412	0.1106	0.744634	Q6C5V2;Q6CG29;Q6CAY2;Q6C9P6
Isopropylmalate dehydrogenase-like domain	4	5	1360	5294	3.11412	0.1106	0.744634	Q6C2Y4;Q6C9K0;Q6CA33;Q6C6Z1
Translation elongation factor EF1A/initiation factor IF2gamma, C-terminal	4	5	1360	5294	3.11412	0.1106	0.744634	Q6C0I5;Q6CFF3;O59949;Q6CHX3
Biotin carboxylase, C-terminal	4	5	1360	5294	3.11412	0.1106	0.744634	Q6CEM0;Q6C6Q4;Q6CAV2;Q6CC91
High mobility group box domain	5	8	1360	5294	2.4329	0.1231	0.747544	Q6C192;Q6C8P7;Q6CFZ3;Q6CG50;Q6CC79
Dehydrogenase, multihelical	5	8	1360	5294	2.4329	0.1231	0.747544	Q6CCJ7;Q6C351;Q6CAF8;Q6C0X8;Q6CEH4
Glutathione S-transferase, C-terminal	5	8	1360	5294	2.4329	0.1231	0.747544	Q6CBS2;Q6CEV6;Q6CHP3;Q6CAT7;Q6C8W0
Clathrin/coatomer adaptor, adaptin-like, N-terminal	5	8	1360	5294	2.4329	0.1231	0.747544	Q6CDT5;Q6C314;Q6CBH9;Q6C0U1;Q6C157
CBS domain	5	8	1360	5294	2.4329	0.1231	0.747544	Q6C5K4;B5FVF6;Q6C8P2;Q6C897;Q6C6J2
6-phosphogluconate dehydrogenase, C-terminal-like	6	11	1360	5294	2.12326	0.1255	0.747544	Q6CCJ7;Q6CAF8;Q6CEH4;Q6C351;Q6C0X8;Q6CAJ1
GroES (chaperonin 10)-like	9	21	1360	5294	1.66828	0.1459	0.747544	Q6CGT5;Q6CAJ7;Q6CEW4;Q6CCV6;Q6CBE4;F2Z678;Q6CAL4;Q6C6N8;Q6C648
AAA+ ATPase domain	28	87	1360	5294	1.25281	0.1514	0.747544	Q6C3M1;Q6C8T1;Q6C6B9;Q6CHB1;Q6CFS2;Q6CFY2;Q6C617;Q6C470;Q6C1Y2;Q6C0B5;Q6CGN0;Q6C9Q7;Q6C9E8;Q6C4C2;Q6C1A3;Q6CB53;Q6C352;Q6C803;Q6C9G4;Q6CG28;Q6C1Z3;Q99150;Q6C516;Q6C754;Q6CAW8;Q6C848;Q6CFT7;Q6C6N0
Tetratricopeptide repeat	11	28	1360	5294	1.52925	0.1575	0.747544	Q6CGV9;Q6CFF2;Q6CCI8;Q6CCH5;Q6C1Z0;Q6CF45;Q6C817;Q6C891;Q6C383;Q6CBP4;Q6CGF8
Alcohol dehydrogenase, C-terminal	7	15	1360	5294	1.81657	0.1632	0.747544	Q6C648;F2Z678;Q6CBE4;Q6CEW4;Q6CCV6;Q6CAL4;Q6CGT5
Tetrahydrofolate dehydrogenase/cyclohydrolase	3	3	1360	5294	3.89265	0.1638	0.747544	Q6CEX7;F2Z650;Q6BZU8
Catalase active site	3	3	1360	5294	3.89265	0.1638	0.747544	Q6C3H7;Q6BZT7;Q6C3J7
Glutamyl/glutaminyl-tRNA synthetase, class Ib, alpha-bundle domain	3	3	1360	5294	3.89265	0.1638	0.747544	Q6C5H9;Q6CD53;Q6C4A4
Tetrahydrofolate dehydrogenase/cyclohydrolase, NAD(P)-binding domain	3	3	1360	5294	3.89265	0.1638	0.747544	Q6BZU8;Q6CEX7;F2Z650
Clathrin adaptor, alpha/beta/gamma-adaptin, appendage, Ig-like subdomain	3	3	1360	5294	3.89265	0.1638	0.747544	Q6CDT5;Q6C7L1;Q6CBH9
Glutamyl/glutaminyl-tRNA synthetase, class Ib, catalytic domain	3	3	1360	5294	3.89265	0.1638	0.747544	Q6C5H9;Q6CD53;Q6C4A4
Ribosomal protein L7Ae/L8/Nhp2 family	3	3	1360	5294	3.89265	0.1638	0.747544	Q6C0H3;Q6C0Y4;Q6C0I0
ClpA/B family	3	3	1360	5294	3.89265	0.1638	0.747544	Q6C1Y2;Q6C9E8;Q6C4C2
Fumarate lyase family	3	3	1360	5294	3.89265	0.1638	0.747544	Q6CCT2;Q6C7P9;Q6CE97
ATP-citrate lyase/succinyl-CoA ligase	3	3	1360	5294	3.89265	0.1638	0.747544	Q6C4S9;Q6CA97;Q6C3H5
Thiolase	3	3	1360	5294	3.89265	0.1638	0.747544	Q05493;Q6CFB6;Q6L8K7
Hypoxia induced protein, domain	3	3	1360	5294	3.89265	0.1638	0.747544	Q6CBQ8;Q6C0I4;Q6C0I3
Tetrahydrofolate dehydrogenase/cyclohydrolase, catalytic domain	3	3	1360	5294	3.89265	0.1638	0.747544	Q6BZU8;Q6CEX7;F2Z650
L-Aspartase-like	3	3	1360	5294	3.89265	0.1638	0.747544	Q6CCT2;Q6C7P9;Q6CE97
Ribosomal protein L7Ae conserved site	3	3	1360	5294	3.89265	0.1638	0.747544	Q6C0Y4;Q6C0I0;Q6C0H3
Oxysterol-binding protein, conserved site	3	3	1360	5294	3.89265	0.1638	0.747544	Q6CI24;Q6CC78;Q6C1E8
Pyridoxal phosphate-dependent decarboxylase	3	3	1360	5294	3.89265	0.1638	0.747544	Q6C2F2;Q6C4B5;Q6CBP5
Catalase core domain	3	3	1360	5294	3.89265	0.1638	0.747544	Q6BZT7;Q6C3J7;Q6C3H7
TGS	3	3	1360	5294	3.89265	0.1638	0.747544	Q6C234;Q6CEU1;Q6CIA1
Peptidase M41	3	3	1360	5294	3.89265	0.1638	0.747544	Q6CHB1;Q6CG28;Q6CFY2
ERAP1-like C-terminal domain	3	3	1360	5294	3.89265	0.1638	0.747544	Q6C827;Q6CEL9;Q6CEZ5
Catalase, mono-functional, haem-containing	3	3	1360	5294	3.89265	0.1638	0.747544	Q6C3H7;Q6C3J7;Q6BZT7
KOW	3	3	1360	5294	3.89265	0.1638	0.747544	O59950;Q6C540;Q6CC84
Catalase-like domain	3	3	1360	5294	3.89265	0.1638	0.747544	Q6BZT7;Q6C3J7;Q6C3H7
Citrate synthase-like	3	3	1360	5294	3.89265	0.1638	0.747544	Q6C3H5;Q6C7I2;Q6C793
Citrate synthase-like, large alpha subdomain	3	3	1360	5294	3.89265	0.1638	0.747544	Q6C3H5;Q6C793;Q6C7I2
Biotin-binding site	3	3	1360	5294	3.89265	0.1638	0.747544	Q6CC91;Q6CAV2;Q6C6Q4
Glutamyl/glutaminyl-tRNA synthetase	3	3	1360	5294	3.89265	0.1638	0.747544	Q6C5H9;Q6CD53;Q6C4A4
Fumarate lyase, conserved site	3	3	1360	5294	3.89265	0.1638	0.747544	Q6CE97;Q6CCT2;Q6C7P9
CoA-binding	3	3	1360	5294	3.89265	0.1638	0.747544	Q6C4S9;Q6C3H5;Q6C272
Peptidase, FtsH	3	3	1360	5294	3.89265	0.1638	0.747544	Q6CFY2;Q6CHB1;Q6CG28
Peroxiredoxin, C-terminal	3	3	1360	5294	3.89265	0.1638	0.747544	Q6CEJ7;Q6CGH1;Q6C2G0
Fumarate lyase, N-terminal	3	3	1360	5294	3.89265	0.1638	0.747544	Q6C7P9;Q6CE97;Q6CCT2
Dehydrogenase, E1 component	3	3	1360	5294	3.89265	0.1638	0.747544	Q6C9S7;Q6C3M8;Q6C0Y7
TPP-binding enzyme, conserved site	3	3	1360	5294	3.89265	0.1638	0.747544	Q6C9L5;Q6CDI5;Q6C6Q2
Citrate synthase-like, core	3	3	1360	5294	3.89265	0.1638	0.747544	Q6C3H5;Q6C793;Q6C7I2
Methylglyoxal synthase-like domain	3	3	1360	5294	3.89265	0.1638	0.747544	Q6C6H5;Q6CAV8;Q6C7Y2
Catalase immune-responsive domain	3	3	1360	5294	3.89265	0.1638	0.747544	Q6BZT7;Q6C3J7;Q6C3H7
ClpP/crotonase-like domain	6	12	1360	5294	1.94632	0.1716	0.751337	Q6CC91;Q6CF43;Q6C0S5;Q6CA37;Q6C9P1;Q6C642
Glutamine amidotransferase	5	9	1360	5294	2.16258	0.1783	0.751337	Q6BZY1;Q6C6H5;Q6C9H7;Q6CFN6;Q6CCR8
Histone core	5	9	1360	5294	2.16258	0.1783	0.751337	Q6C4I6;Q6C341;Q6C0C4;Q6C4I7;Q6C0C5
NUDIX hydrolase domain	5	9	1360	5294	2.16258	0.1783	0.751337	Q6CHV1;Q6C0B7;Q6C2F8;Q6CAP6;Q6C2Y8
Aminotransferase class V domain	4	6	1360	5294	2.5951	0.1801	0.751337	Q6CE24;Q6CDM0;Q6CBG6;Q6C5N1
Oxidoreductase FAD/NAD(P)-binding	4	6	1360	5294	2.5951	0.1801	0.751337	Q6CA86;Q6C9G8;F2Z6C9;Q6CB74
Ubiquitin conserved site	4	6	1360	5294	2.5951	0.1801	0.751337	Q6CAG8;Q6C290;B5RSL8;Q6C2D7
Phospholipid/glycerol acyltransferase	4	6	1360	5294	2.5951	0.1801	0.751337	Q6C336;Q6C5D5;Q6CHC0;Q6CDI7
Pyridine nucleotide-disulphide oxidoreductase, NAD-binding domain	4	6	1360	5294	2.5951	0.1801	0.751337	Q6C8C6;Q6C6X0;Q6C5H4;F2Z699
Proteasome beta-type subunit, conserved site	4	6	1360	5294	2.5951	0.1801	0.751337	Q6C1N0;Q6CBF1;Q6CA23;Q6C3S4
Complex 1 LYR protein	4	6	1360	5294	2.5951	0.1801	0.751337	B5RSK1;Q6CD86;Q6C9Z1;Q6CI60
Ribosomal protein S1, RNA-binding domain	4	6	1360	5294	2.5951	0.1801	0.751337	W0TYP5;Q6C755;Q6C430;Q6CG42
Mu homology domain	4	6	1360	5294	2.5951	0.1801	0.751337	Q6C390;Q6C3S2;Q6CEZ3;Q6C119
Arfaptin homology (AH) domain/BAR domain	4	6	1360	5294	2.5951	0.1801	0.751337	Q6CDU5;Q6CCM8;Q6C963;Q6C5Z2
Short-chain dehydrogenase/reductase SDR	11	29	1360	5294	1.47652	0.1881	0.764573	Q6CAK6;Q6CGG6;Q6BZY9;Q6C8K2;Q6BZY3;Q6CDR9;Q6CD89;Q6CA42;Q6C6W8;F2Z6I5;Q6C9P4
Mitochondrial carrier protein	8	19	1360	5294	1.63901	0.1933	0.764573	Q6CBG0;Q6C3I0;Q6C2S7;Q6C4B3;Q6CAH9;Q6C7R0;F2Z5Z3;F2Z694
Aldo/keto reductase subgroup	6	13	1360	5294	1.79661	0.223	0.764573	Q6CDI2;Q6CGE9;Q6CEJ0;Q6C177;Q6C9X2;Q6CC16
Ribosomal protein S5 domain 2-type fold, subgroup	8	20	1360	5294	1.55706	0.2354	0.764573	Q6CFK6;Q6C0B5;Q6CEU5;Q6CI99;Q6CBI0;Q6C1T8;Q6C5W9;Q6C9Y6
Serine/threonine-specific protein phosphatase/bis(5-nucleosyl)-tetraphosphatase	5	10	1360	5294	1.94632	0.2398	0.764573	Q6C264;Q6C402;Q6CHJ9;Q6CI78;Q6C5D3
Anticodon-binding	5	10	1360	5294	1.94632	0.2398	0.764573	Q6C234;Q6C6Z6;Q6C5W5;Q6C624;Q6C8Z3
Actin family	5	10	1360	5294	1.94632	0.2398	0.764573	Q9UVF3;Q6CF23;Q6C0A9;Q6C1K7;Q6C3K0
Translation elongation factor EFG, V domain	4	7	1360	5294	2.22437	0.2575	0.764573	Q6C9Y6;Q6C255;Q6CI99;Q6CBI0
Pseudouridine synthase, catalytic domain	4	7	1360	5294	2.22437	0.2575	0.764573	Q6CC39;Q6CAL7;Q6C609;Q6C7U6
Pyridine nucleotide-disulphide oxidoreductase, FAD/NAD(P)-binding domain	4	7	1360	5294	2.22437	0.2575	0.764573	Q6C6X0;Q6C5H4;Q6C8C6;F2Z699
Cyclophilin-type peptidyl-prolyl cis-trans isomerase, conserved site	4	7	1360	5294	2.22437	0.2575	0.764573	Q6CCE8;Q6CCD9;Q6CBP4;Q6C4W6
Elongation factor G, III-V domain	4	7	1360	5294	2.22437	0.2575	0.764573	Q6CI99;Q6CBI0;Q6C9Y6;Q6C255
Proteasome B-type subunit	4	7	1360	5294	2.22437	0.2575	0.764573	Q6C1N0;Q6C3S4;Q6CF05;Q6CA23
Carbon-nitrogen hydrolase	3	4	1360	5294	2.91949	0.273	0.764573	Q6CFG0;Q6C879;Q6CGE0
Aconitase/3-isopropylmalate dehydratase large subunit, alpha/beta/alpha, subdomain 2	3	4	1360	5294	2.91949	0.273	0.764573	Q6C5V2;Q6CG29;Q6C9P6
Translation elongation factor EFTu/EF1A, C-terminal	3	4	1360	5294	2.91949	0.273	0.764573	Q6CFF3;O59949;Q6C0I5
Thiolase, C-terminal	3	4	1360	5294	2.91949	0.273	0.764573	Q6L8K7;Q6CFB6;Q05493
Alkyl hydroperoxide reductase subunit C/ Thiol specific antioxidant	3	4	1360	5294	2.91949	0.273	0.764573	Q6C2G0;Q6CGH1;Q6CEJ7
Aconitase family, 4Fe-4S cluster binding site	3	4	1360	5294	2.91949	0.273	0.764573	Q6C5V2;Q6C9P6;Q6CG29
Ribose-phosphate diphosphokinase	3	4	1360	5294	2.91949	0.273	0.764573	Q6CER7;Q6C3T1;Q6CG51
Amidohydrolase 1	3	4	1360	5294	2.91949	0.273	0.764573	Q6C0P7;Q6C0N2;Q6C4L7
Domain of unknown function DUF4217	3	4	1360	5294	2.91949	0.273	0.764573	Q6C7D2;Q6C193;Q6C835
Actin-depolymerising factor homology domain	3	4	1360	5294	2.91949	0.273	0.764573	Q6CEP4;Q6C0Y0;Q6C3H9
Creatinase/Aminopeptidase P/Spt16, N-terminal	3	4	1360	5294	2.91949	0.273	0.764573	Q6C610;Q6C931;Q6C5C7
Sec23/Sec24 beta-sandwich	3	4	1360	5294	2.91949	0.273	0.764573	Q6C811;Q6C5Y6;Q6C5L5
ENTH domain	3	4	1360	5294	2.91949	0.273	0.764573	Q6C7P2;Q6CCQ4;Q6C975
Oxysterol-binding protein	3	4	1360	5294	2.91949	0.273	0.764573	Q6CC78;Q6C1E8;Q6CI24
2-oxo acid dehydrogenase, lipoyl-binding site	3	4	1360	5294	2.91949	0.273	0.764573	Q6C812;Q6C5L8;Q6CF67
Thiolase, acyl-enzyme intermediate active site	3	4	1360	5294	2.91949	0.273	0.764573	Q6L8K7;Q6CFB6;Q05493
Chloramphenicol acetyltransferase-like domain	3	4	1360	5294	2.91949	0.273	0.764573	Q6C812;Q6C5L8;Q6C6T8
Phosphoribosyltransferase domain	3	4	1360	5294	2.91949	0.273	0.764573	Q6CA53;Q6C5M6;P41923
Aconitase/3-isopropylmalate dehydratase large subunit, alpha/beta/alpha	3	4	1360	5294	2.91949	0.273	0.764573	Q6C5V2;Q6C9P6;Q6CG29
Thiolase, conserved site	3	4	1360	5294	2.91949	0.273	0.764573	Q6L8K7;Q6CFB6;Q05493
Transketolase-like, pyrimidine-binding domain	3	4	1360	5294	2.91949	0.273	0.764573	Q6C3M8;Q6C6T4;Q6C4G4
Sec23/Sec24, helical domain	3	4	1360	5294	2.91949	0.273	0.764573	Q6C5L5;Q6C811;Q6C5Y6
Zinc finger, Sec23/Sec24-type	3	4	1360	5294	2.91949	0.273	0.764573	Q6C5L5;Q6C5Y6;Q6C811
Aconitase A/isopropylmalate dehydratase small subunit, swivel	3	4	1360	5294	2.91949	0.273	0.764573	Q6CG29;Q6C9P6;Q6C5V2
Aminoacyl-tRNA synthetase, class Ic	3	4	1360	5294	2.91949	0.273	0.764573	Q6CBI6;Q6CBV3;Q6CFA0
FAD-dependent pyridine nucleotide-disulphide oxidoreductase	3	4	1360	5294	2.91949	0.273	0.764573	Q6C5H4;F2Z699;Q6C8C6
Phosphoribosyl pyrophosphate synthetase, conserved site	3	4	1360	5294	2.91949	0.273	0.764573	Q6CER7;Q6C3T1;Q6CG51
Thiolase, N-terminal	3	4	1360	5294	2.91949	0.273	0.764573	Q6L8K7;Q6CFB6;Q05493
Band 7 protein	3	4	1360	5294	2.91949	0.273	0.764573	Q6C708;Q6CF81;Q6CDX4
Aconitase/3-isopropylmalate dehydratase large subunit, alpha/beta/alpha, subdomain 1/3	3	4	1360	5294	2.91949	0.273	0.764573	Q6C5V2;Q6CG29;Q6C9P6
Glycosyl transferase, family 39	3	4	1360	5294	2.91949	0.273	0.764573	Q6C6V5;Q6CAY4;Q6C5U6
RNA-binding domain, S1	3	4	1360	5294	2.91949	0.273	0.764573	Q6C430;Q6CG42;Q6C755
MIR motif	3	4	1360	5294	2.91949	0.273	0.764573	Q6CAY4;Q6C6V5;Q6C5U6
Fumarase/histidase, N-terminal	3	4	1360	5294	2.91949	0.273	0.764573	Q6C7P9;Q6CCT2;Q6CE97
BAR domain	3	4	1360	5294	2.91949	0.273	0.764573	Q6CDU5;Q6C963;Q6CCM8
Ribose-phosphate pyrophosphokinase, N-terminal domain	3	4	1360	5294	2.91949	0.273	0.764573	Q6CG51;Q6C3T1;Q6CER7
Pyruvate/Phosphoenolpyruvate kinase-like domain	3	4	1360	5294	2.91949	0.273	0.764573	P30614;Q6BZP5;P41555
Sec23/Sec24, trunk domain	3	4	1360	5294	2.91949	0.273	0.764573	Q6C5L5;Q6C5Y6;Q6C811
Tetratricopeptide repeat-containing domain	11	32	1360	5294	1.3381	0.293	0.764573	Q6CCI8;Q6C383;Q6C1Z0;Q6CGV9;Q6CGF8;Q6CF45;Q6CBP4;Q6CFF2;Q6C430;Q6C891;Q6CCH5
ENTH/VHS	5	11	1360	5294	1.76939	0.3052	0.764573	Q6CCQ4;Q6C975;Q6C7P2;Q6C7L1;Q6C2N2
K Homology domain	5	11	1360	5294	1.76939	0.3052	0.764573	Q6C067;Q6BZW4;Q6C179;Q6C4U1;Q6CDS1
DHS-like NAD/FAD-binding domain	5	11	1360	5294	1.76939	0.3052	0.764573	Q6C612;Q6C9L5;Q6CDI5;Q6C6Q2;Q6CA04
Aldehyde dehydrogenase, glutamic acid active site	5	11	1360	5294	1.76939	0.3052	0.764573	Q6C0B4;Q6C7J6;Q6C2W9;Q6CGH0;Q6C0L0
NADP-dependent oxidoreductase domain	7	18	1360	5294	1.51381	0.3057	0.764573	Q6CGE9;Q6CEJ0;Q6C376;Q6CDI2;Q6C9X2;Q6CC16;Q6C177
Glucose/ribitol dehydrogenase	8	22	1360	5294	1.41551	0.3268	0.764573	Q6CGG6;Q6C8K2;Q6BZY3;Q6CD89;Q6CD80;Q6C6W8;F2Z6I5;Q6CAK6
Alcohol dehydrogenase GroES-like	6	15	1360	5294	1.55706	0.3357	0.764573	Q6CAJ7;F2Z678;Q6C648;Q6CEW4;Q6CGT5;Q6C6N8
Ribulose-phosphate binding barrel	4	8	1360	5294	1.94632	0.3382	0.764573	Q6CAU5;Q6C9H7;Q6CCR8;Q6C2U0
OB-fold nucleic acid binding domain, AA-tRNA synthetase-type	4	8	1360	5294	1.94632	0.3382	0.764573	Q6C5S2;Q6C1H2;Q6C868;Q6C6Z7
PUA-like domain	4	8	1360	5294	1.94632	0.3382	0.764573	F2Z5Z4;Q6C0B5;Q6CFD2;Q6C609
DnaJ domain, conserved site	5	12	1360	5294	1.62194	0.372	0.764573	Q6C1X9;Q6CI89;Q6C1Z5;Q6C3C3;Q6C608
RNA helicase, DEAD-box type, Q motif	8	23	1360	5294	1.35396	0.3745	0.764573	Q6C835;Q6C193;Q6BZR4;Q6CDV4;Q6CH90;Q6C0X2;Q6C7D2;Q6CB69
HSP40/DnaJ peptide-binding	3	5	1360	5294	2.33559	0.3813	0.764573	Q6C3C3;Q6C608;Q6C1X9
Actin/actin-like conserved site	3	5	1360	5294	2.33559	0.3813	0.764573	Q6C1K7;Q6C3K0;Q9UVF3
Glutaredoxin	3	5	1360	5294	2.33559	0.3813	0.764573	Q6C034;Q6CES4;Q6CCY8
Oxidoreductase, FAD-binding domain	3	5	1360	5294	2.33559	0.3813	0.764573	Q6CA86;Q6CB74;Q6C9G8
Bacterial transferase hexapeptide repeat	3	5	1360	5294	2.33559	0.3813	0.764573	Q6C5U4;Q6CGX8;Q6CCU3
Tim10/DDP family zinc finger	3	5	1360	5294	2.33559	0.3813	0.764573	Q6C6Z2;Q6CA05;Q6C6U1
Chaperone DnaJ, C-terminal	3	5	1360	5294	2.33559	0.3813	0.764573	Q6C3C3;Q6C1X9;Q6C608
Flavoprotein pyridine nucleotide cytochrome reductase	3	5	1360	5294	2.33559	0.3813	0.764573	Q6CA86;F2Z6C9;Q6C9G8
Ubiquitin	3	5	1360	5294	2.33559	0.3813	0.764573	Q6C290;B5RSL8;Q6C2D7
Valyl/Leucyl/Isoleucyl-tRNA synthetase, editing domain	3	5	1360	5294	2.33559	0.3813	0.764573	Q6CIA2;Q6C109;Q6C4Q2
Clathrin adaptor, mu subunit, C-terminal	3	5	1360	5294	2.33559	0.3813	0.764573	Q6C3S2;Q6CEZ3;Q6C119
Aminoacyl-tRNA synthetase, class Ia	3	5	1360	5294	2.33559	0.3813	0.764573	Q6C4Q2;Q6CIA2;Q6C109
Transketolase, C-terminal/Pyruvate-ferredoxin oxidoreductase, domain II	3	5	1360	5294	2.33559	0.3813	0.764573	Q6C9H5;Q6C4G4;Q6C6T4
Methionyl/Valyl/Leucyl/Isoleucyl-tRNA synthetase, anticodon-binding	3	5	1360	5294	2.33559	0.3813	0.764573	Q6C109;Q6CIA2;Q6C4Q2
Peptidase M28	3	5	1360	5294	2.33559	0.3813	0.764573	Q6CFP5;Q6CFP0;Q6CDU2
Nucleotide-binding alpha-beta plait domain	20	69	1360	5294	1.1283	0.4055	0.764573	Q6C5Y5;Q6C747;Q6C962;Q6CHX5;Q6CEW9;Q6CGF3;Q6C0E1;Q6C372;Q6CDX5;Q6C1H8;Q6C5N8;Q6CDH3;Q6C3D3;Q6CCK5;Q6CHY5;Q6C0H2;Q6C824;Q6C542;B5RSK4;Q6C6I9
Tetratricopeptide TPR2	4	9	1360	5294	1.73007	0.4181	0.764573	Q6CGV9;Q6CBP4;Q6CF45;Q6CFF2
Aldehyde dehydrogenase, cysteine active site	4	9	1360	5294	1.73007	0.4181	0.764573	Q6CF74;Q6C7J6;Q6C0L0;Q6CDB9
Crotonase superfamily	4	9	1360	5294	1.73007	0.4181	0.764573	Q6C0S5;Q6CF43;Q6CA37;Q6C9P1
Ribosomal protein S5 domain 2-type fold	9	28	1360	5294	1.25121	0.4326	0.764573	Q6CEU5;Q6CFK6;Q6CEK7;Q6C0B5;Q6CI99;Q6CCN4;Q6C9Y6;Q6C5W9;Q6C1T8
K Homology domain, type 1	5	13	1360	5294	1.49717	0.4383	0.764573	Q6C067;Q6BZW4;Q6CA66;Q6C179;Q6CDS1
Methionyl-tRNA synthetase	2	2	1360	5294	3.89265	0.4475	0.764573	Q6BZY8;Q6CAE1
Manganese/iron superoxide dismutase	2	2	1360	5294	3.89265	0.4475	0.764573	Q6CFA1;Q6CBQ1
Ribosomal protein L25/Gln-tRNA synthetase, beta-barrel domain	2	2	1360	5294	3.89265	0.4475	0.764573	Q6CD53;Q6C4A4
Aminotransferase, class-II, pyridoxal-phosphate binding site	2	2	1360	5294	3.89265	0.4475	0.764573	Q6C7F4;Q6CCW0
Ribosomal protein L25/L23	2	2	1360	5294	3.89265	0.4475	0.764573	Q6C653;Q6C0E1
26S proteasome, regulatory subunit Rpn7	2	2	1360	5294	3.89265	0.4475	0.764573	Q6CDP7;Q6C7V2
Serine-tRNA ligase, type1	2	2	1360	5294	3.89265	0.4475	0.764573	Q6CFL2;Q6C350
Ribosomal L28e/Mak16	2	2	1360	5294	3.89265	0.4475	0.764573	Q6CCN1;Q6C5X8
Glycoside hydrolase, family 63	2	2	1360	5294	3.89265	0.4475	0.764573	Q6CFZ0;Q6C1M7
DHAP synthase, class 1	2	2	1360	5294	3.89265	0.4475	0.764573	Q6CDZ3;Q6CCS4
Coatomer/calthrin adaptor appendage, C-terminal subdomain	2	2	1360	5294	3.89265	0.4475	0.764573	Q6C314;Q6CBH9
4Fe-4S binding domain	2	2	1360	5294	3.89265	0.4475	0.764573	F2Z619;Q6CGN0
Formate-tetrahydrofolate ligase, FTHFS, conserved site	2	2	1360	5294	3.89265	0.4475	0.764573	Q6BZU8;F2Z650
Clathrin alpha-adaptin/coatomer adaptor, appendage, C-terminal subdomain	2	2	1360	5294	3.89265	0.4475	0.764573	Q6C314;Q6CBH9
Electron transfer flavoprotein, alpha/beta-subunit, N-terminal	2	2	1360	5294	3.89265	0.4475	0.764573	Q6CBA9;Q6C612
Carbamoyl-phosphate synthase, large subunit	2	2	1360	5294	3.89265	0.4475	0.764573	Q6CAV8;Q6C6H5
H/ACA ribonucleoprotein complex, subunit Nhp2, eukaryote	2	2	1360	5294	3.89265	0.4475	0.764573	Q6C0Y4;Q6C0I0
Manganese/iron superoxide dismutase, binding site	2	2	1360	5294	3.89265	0.4475	0.764573	Q6CFA1;Q6CBQ1
Ribosomal protein S2, conserved site	2	2	1360	5294	3.89265	0.4475	0.764573	Q6CGM0;Q6C1V9
Acetyl-coenzyme A carboxyltransferase, C-terminal	2	2	1360	5294	3.89265	0.4475	0.764573	Q6C642;Q6CC91
Kelch repeat type 1	2	2	1360	5294	3.89265	0.4475	0.764573	Q6C889;Q6C5W0
Domain of unknown function DUF619	2	2	1360	5294	3.89265	0.4475	0.764573	Q6CEE1;Q6CE87
Ribosomal protein L10P	2	2	1360	5294	3.89265	0.4475	0.764573	Q6CEP2;Q6BZS2
Ribosomal protein L35A	2	2	1360	5294	3.89265	0.4475	0.764573	Q6BZR8;Q6C3V0
Cytochrome c-like domain	2	2	1360	5294	3.89265	0.4475	0.764573	Q6C9Q0;Q6CGP7
Mitochondrial pyruvate carrier	2	2	1360	5294	3.89265	0.4475	0.764573	Q6C3F1;Q6CD72
Disulphide isomerase	2	2	1360	5294	3.89265	0.4475	0.764573	Q6CC54;Q6C781
Pyridine nucleotide-disulphide oxidoreductase, class I, active site	2	2	1360	5294	3.89265	0.4475	0.764573	Q6C8C6;Q6C5H4
AIR synthase-related protein, C-terminal domain	2	2	1360	5294	3.89265	0.4475	0.764573	Q99148;Q6BZY1
Serine hydroxymethyltransferase	2	2	1360	5294	3.89265	0.4475	0.764573	Q6C5P5;Q6C859
Lactate/malate dehydrogenase, N-terminal	2	2	1360	5294	3.89265	0.4475	0.764573	Q6C5X9;Q6C8V3
Glutamate/phenylalanine/leucine/valine dehydrogenase, C-terminal	2	2	1360	5294	3.89265	0.4475	0.764573	Q6C1A9;Q6C6H1
Enoyl-CoA hydratase/isomerase, conserved site	2	2	1360	5294	3.89265	0.4475	0.764573	Q6C0S5;Q6CF43
Glutamyl/glutaminyl-tRNA synthetase, class Ib, anti-codon binding domain	2	2	1360	5294	3.89265	0.4475	0.764573	Q6CD53;Q6C4A4
Nucleoside phosphorylase domain	2	2	1360	5294	3.89265	0.4475	0.764573	Q6CES3;Q6BZX6
Formate-tetrahydrofolate ligase, FTHFS	2	2	1360	5294	3.89265	0.4475	0.764573	F2Z650;Q6BZU8
Serine hydroxymethyltransferase, pyridoxal phosphate binding site	2	2	1360	5294	3.89265	0.4475	0.764573	Q6C5P5;Q6C859
S15/NS1, RNA-binding	2	2	1360	5294	3.89265	0.4475	0.764573	Q6CAU4;Q6C242
Transcription Factor IIF, Rap30/Rap74, interaction	2	2	1360	5294	3.89265	0.4475	0.764573	Q6C1J3;Q6C1W7
GTP1/OBG, conserved site	2	2	1360	5294	3.89265	0.4475	0.764573	Q6CEU1;Q6CIA1
Beta-ketoacyl synthase, active site	2	2	1360	5294	3.89265	0.4475	0.764573	Q6CE16;Q6BZV1
Inorganic pyrophosphatase	2	2	1360	5294	3.89265	0.4475	0.764573	Q6C1T4;Q6CC75
PurM, N-terminal-like	2	2	1360	5294	3.89265	0.4475	0.764573	Q6BZY1;Q99148
ClpA/B, conserved site 2	2	2	1360	5294	3.89265	0.4475	0.764573	Q6C4C2;Q6C1Y2
ClpA/B, conserved site 1	2	2	1360	5294	3.89265	0.4475	0.764573	Q6C1Y2;Q6C4C2
6-phosphogluconate dehydrogenase, NADP-binding	2	2	1360	5294	3.89265	0.4475	0.764573	Q6C351;Q6CEH4
Ribosomal protein L6, alpha-beta domain	2	2	1360	5294	3.89265	0.4475	0.764573	Q6C477;Q6C281
Carboxyl transferase	2	2	1360	5294	3.89265	0.4475	0.764573	Q6CC91;Q6C642
Ribosomal protein L4 domain	2	2	1360	5294	3.89265	0.4475	0.764573	Q6C573;Q6CCT0
Aspartate/other aminotransferase	2	2	1360	5294	3.89265	0.4475	0.764573	Q6CFZ7;Q6BZZ9
14-3-3 protein, conserved site	2	2	1360	5294	3.89265	0.4475	0.764573	F2Z5Y1;F2Z6F8
Ribosomal protein L4/L1e	2	2	1360	5294	3.89265	0.4475	0.764573	Q6CCT0;Q6C573
Tryptophan-tRNA ligase	2	2	1360	5294	3.89265	0.4475	0.764573	Q6CBI6;Q6CFA0
Pseudouridine synthase II	2	2	1360	5294	3.89265	0.4475	0.764573	Q6C609;Q6C7U6
Gtr1/RagA G protein	2	2	1360	5294	3.89265	0.4475	0.764573	Q6C9K9;Q6CHD2
Bms1/Tsr1-type G domain	2	2	1360	5294	3.89265	0.4475	0.764573	Q6CB53;Q6CFA9
ATP-citrate lyase/succinyl-CoA ligase, active site	2	2	1360	5294	3.89265	0.4475	0.764573	Q6C4S9;Q6C3H5
Dienelactone hydrolase	2	2	1360	5294	3.89265	0.4475	0.764573	Q6CBA7;Q6BZV7
Tetrahydrofolate dehydrogenase/cyclohydrolase, conserved site	2	2	1360	5294	3.89265	0.4475	0.764573	Q6BZU8;F2Z650
DAHP synthetase I/KDSA	2	2	1360	5294	3.89265	0.4475	0.764573	Q6CDZ3;Q6CCS4
MaoC-like domain	2	2	1360	5294	3.89265	0.4475	0.764573	P34229;F2Z6I5
Proline-tRNA ligase, class IIa	2	2	1360	5294	3.89265	0.4475	0.764573	Q6C8Z3;Q6C6Z6
Alpha-isopropylmalate/homocitrate synthase, conserved site	2	2	1360	5294	3.89265	0.4475	0.764573	Q6CFF6;Q12726
Clathrin adaptor, mu subunit, conserved site	2	2	1360	5294	3.89265	0.4475	0.764573	Q6C119;Q6CEZ3
Histidine triad (HIT) protein	2	2	1360	5294	3.89265	0.4475	0.764573	B5FVG6;Q6CEJ3
Alpha-D-phosphohexomutase, alpha/beta/alpha domain III	2	2	1360	5294	3.89265	0.4475	0.764573	Q6C7B1;Q6C7B8
CHCH	2	2	1360	5294	3.89265	0.4475	0.764573	Q6CGB4;Q6C535
ATP synthase subunit alpha-like domain	2	2	1360	5294	3.89265	0.4475	0.764573	Q6CDE7;Q6C326
Beta-ketoacyl synthase, N-terminal	2	2	1360	5294	3.89265	0.4475	0.764573	Q6CE16;Q6BZV1
Succinyl-CoA synthetase, beta subunit, conserved site	2	2	1360	5294	3.89265	0.4475	0.764573	Q6C3H5;Q6CA97
Exportin/Importin, Cse1-like	2	2	1360	5294	3.89265	0.4475	0.764573	Q6C5P6;Q6C6Q8
tRNA-binding arm	2	2	1360	5294	3.89265	0.4475	0.764573	Q6CFL2;Q6C350
Phenylalanyl-tRNA synthetase	2	2	1360	5294	3.89265	0.4475	0.764573	Q6C8V7;Q6CBI1
ATPase, F1 complex beta subunit/V1 complex, C-terminal	2	2	1360	5294	3.89265	0.4475	0.764573	Q6CFT7;Q6CHD8
GDP dissociation inhibitor	2	2	1360	5294	3.89265	0.4475	0.764573	Q6C3M2;Q6C2P8
NADH:cytochrome b5 reductase (CBR)	2	2	1360	5294	3.89265	0.4475	0.764573	Q6CA86;Q6C9G8
Serine-tRNA synthetase, type1, N-terminal	2	2	1360	5294	3.89265	0.4475	0.764573	Q6C350;Q6CFL2
Coatomer, WD associated region	2	2	1360	5294	3.89265	0.4475	0.764573	Q6C5A1;Q6CB55
Ribosome biogenesis protein BMS1/TSR1, C-terminal	2	2	1360	5294	3.89265	0.4475	0.764573	Q6CFA9;Q6CB53
Peptidase M41, FtsH extracellular	2	2	1360	5294	3.89265	0.4475	0.764573	Q6CFY2;Q6CHB1
Mitochondrial inner membrane protein Mitofilin	2	2	1360	5294	3.89265	0.4475	0.764573	Q6C0E2;Q6C060
Ribosomal protein S7 domain	2	2	1360	5294	3.89265	0.4475	0.764573	Q6C2E5;Q6C9T7
14-3-3 domain	2	2	1360	5294	3.89265	0.4475	0.764573	F2Z5Y1;F2Z6F8
Ribosomal protein S10 domain	2	2	1360	5294	3.89265	0.4475	0.764573	Q6C0P3;Q6C569
TATA box binding protein associated factor (TAF)	2	2	1360	5294	3.89265	0.4475	0.764573	Q6C0C5;Q6CCZ2
CDC48, domain 2	2	2	1360	5294	3.89265	0.4475	0.764573	Q6C1Z3;Q6C470
Dihydroorotase, conserved site	2	2	1360	5294	3.89265	0.4475	0.764573	Q6C0N2;Q6C0P7
Histone H2A	2	2	1360	5294	3.89265	0.4475	0.764573	Q6C4I6;Q6C341
Ribosomal protein S10	2	2	1360	5294	3.89265	0.4475	0.764573	Q6C569;Q6C0P3
Ribosomal protein S17	2	2	1360	5294	3.89265	0.4475	0.764573	Q6C0Z7;Q6CCN7
Ribosomal protein S14	2	2	1360	5294	3.89265	0.4475	0.764573	Q6CFB0;Q6C892
Ribosomal protein S15	2	2	1360	5294	3.89265	0.4475	0.764573	Q6C242;Q6CAU4
Beta-ketoacyl synthase, C-terminal	2	2	1360	5294	3.89265	0.4475	0.764573	Q6CE16;Q6BZV1
Lactate dehydrogenase/glycoside hydrolase, family 4, C-terminal	2	2	1360	5294	3.89265	0.4475	0.764573	Q6C8V3;Q6C5X9
Succinyl-CoA ligase, alpha subunit	2	2	1360	5294	3.89265	0.4475	0.764573	Q6C4S9;Q6C3H5
CDC48, N-terminal subdomain	2	2	1360	5294	3.89265	0.4475	0.764573	Q6C470;Q6C1Z3
Lactate/malate dehydrogenase, C-terminal	2	2	1360	5294	3.89265	0.4475	0.764573	Q6C5X9;Q6C8V3
Ribosomal protein L18e/L15P	2	2	1360	5294	3.89265	0.4475	0.764573	Q6CFA4;Q6CDU7
Translation initiation factor, beta propellor-like domain	2	2	1360	5294	3.89265	0.4475	0.764573	Q6CCJ4;Q6C1H8
Acetyl-coenzyme A carboxyltransferase, N-terminal	2	2	1360	5294	3.89265	0.4475	0.764573	Q6C642;Q6CC91
LETM1-like	2	2	1360	5294	3.89265	0.4475	0.764573	Q6C1I9;Q6CBY6
Ribosomal protein L5 domain	2	2	1360	5294	3.89265	0.4475	0.764573	Q6CG08;Q6CEJ8
YjeF N-terminal domain	2	2	1360	5294	3.89265	0.4475	0.764573	Q6C942;Q6CDL0
Carbohydrate/puine kinase, PfkB, conserved site	2	2	1360	5294	3.89265	0.4475	0.764573	Q6CEK6;Q6C0M3
Carbamoyl-phosphate synthase large subunit, CPSase domain	2	2	1360	5294	3.89265	0.4475	0.764573	Q6C6H5;Q6CAV8
Ribosomal protein L3, conserved site	2	2	1360	5294	3.89265	0.4475	0.764573	Q6C279;Q6CB65
Chaperone DnaJ	2	2	1360	5294	3.89265	0.4475	0.764573	Q6C1X9;Q6C3C3
Clathrin adaptor, gamma-adaptin, appendage	2	2	1360	5294	3.89265	0.4475	0.764573	Q6CDT5;Q6C7L1
Aspartate decarboxylase-like domain	2	2	1360	5294	3.89265	0.4475	0.764573	Q6C1Z3;Q6C470
Carbamoyl-phosphate synthetase, large subunit oligomerisation domain	2	2	1360	5294	3.89265	0.4475	0.764573	Q6C6H5;Q6CAV8
Phosphatidylethanolamine-binding protein PEBP	2	2	1360	5294	3.89265	0.4475	0.764573	Q6C3U0;Q6CFV4
Ribosomal protein S2, flavodoxin-like domain	2	2	1360	5294	3.89265	0.4475	0.764573	Q6C1V9;Q6CGM0
Aconitase, mitochondrial-like	2	2	1360	5294	3.89265	0.4475	0.764573	Q6C9P6;Q6C5V2
Glutaredoxin, eukaryotic/virial	2	2	1360	5294	3.89265	0.4475	0.764573	Q6CCY8;Q6C034
Ribosomal protein L22/L17	2	2	1360	5294	3.89265	0.4475	0.764573	Q6C4T8;Q6CBS7
NOP5, N-terminal	2	2	1360	5294	3.89265	0.4475	0.764573	Q6CG46;Q6C8T5
ThiJ/PfpI	2	2	1360	5294	3.89265	0.4475	0.764573	Q6C3D2;Q6CB46
Isocitrate lyase/phosphorylmutase, conserved site	2	2	1360	5294	3.89265	0.4475	0.764573	P41555;Q6BZP5
Pyridine nucleotide-disulphide oxidoreductase, dimerisation domain	2	2	1360	5294	3.89265	0.4475	0.764573	Q6C8C6;Q6C5H4
Ribosomal protein L25/Gln-tRNA synthetase, anti-codon-binding domain	2	2	1360	5294	3.89265	0.4475	0.764573	Q6C4A4;Q6CD53
Catalase haem-binding site	2	2	1360	5294	3.89265	0.4475	0.764573	Q6BZT7;Q6C3H7
Ribosomal protein L35Ae, conserved site	2	2	1360	5294	3.89265	0.4475	0.764573	Q6BZR8;Q6C3V0
Enhancer of polycomb-like, N-terminal	2	2	1360	5294	3.89265	0.4475	0.764573	Q6CEV5;Q6C7S8
FAD/NAD-linked reductase, dimerisation domain	2	2	1360	5294	3.89265	0.4475	0.764573	Q6C8C6;Q6C5H4
Purine phosphorylase, family 2, conserved site	2	2	1360	5294	3.89265	0.4475	0.764573	Q6CES3;Q6BZX6
Thioredoxin	2	2	1360	5294	3.89265	0.4475	0.764573	Q6C3W5;Q6C399
ATPase, AFG1-like	2	2	1360	5294	3.89265	0.4475	0.764573	Q6C5Q5;Q6CAR2
Isocitrate lyase	2	2	1360	5294	3.89265	0.4475	0.764573	P41555;Q6BZP5
Translation elongation factor EF1B, gamma chain, conserved	2	2	1360	5294	3.89265	0.4475	0.764573	Q6CAT7;Q6CEV6
Ribosomal protein S17, conserved site	2	2	1360	5294	3.89265	0.4475	0.764573	Q6CCN7;Q6C0Z7
Glutaredoxin subgroup	2	2	1360	5294	3.89265	0.4475	0.764573	Q6C034;Q6CCY8
Citrate synthase active site	2	2	1360	5294	3.89265	0.4475	0.764573	Q6C7I2;Q6C793
Isocitrate dehydrogenase NAD-dependent	2	2	1360	5294	3.89265	0.4475	0.764573	Q6CA33;Q6C6Z1
ATP-grasp fold, succinyl-CoA synthetase-type	2	2	1360	5294	3.89265	0.4475	0.764573	Q6C7Y1;Q6CA97
Ribosomal protein S9, conserved site	2	2	1360	5294	3.89265	0.4475	0.764573	Q6CEU5;Q6CFK6
Ribosomal protein L10e/L16	2	2	1360	5294	3.89265	0.4475	0.764573	Q6CBJ9;Q6C986
Ribosomal protein L30, ferredoxin-like fold domain	2	2	1360	5294	3.89265	0.4475	0.764573	Q6CCK1;Q6C603
Ribosomal protein S9	2	2	1360	5294	3.89265	0.4475	0.764573	Q6CEU5;Q6CFK6
Ribosomal protein S2	2	2	1360	5294	3.89265	0.4475	0.764573	Q6CGM0;Q6C1V9
AIR synthase related protein, N-terminal domain	2	2	1360	5294	3.89265	0.4475	0.764573	Q99148;Q6BZY1
Prohibitin	2	2	1360	5294	3.89265	0.4475	0.764573	Q6CDX4;Q6C708
Malate dehydrogenase, type 1	2	2	1360	5294	3.89265	0.4475	0.764573	Q6C8V3;Q6C5X9
Cytochrome c oxidase, subunit VIb	2	2	1360	5294	3.89265	0.4475	0.764573	Q6C5M8;Q6C767
14-3-3 protein	2	2	1360	5294	3.89265	0.4475	0.764573	F2Z6F8;F2Z5Y1
Bacterial Fmu (Sun)/eukaryotic nucleolar NOL1/Nop2p, conserved site	2	2	1360	5294	3.89265	0.4475	0.764573	Q6CF36;Q6C6S1
AARP2CN	2	2	1360	5294	3.89265	0.4475	0.764573	Q6CB53;Q6CFA9
Ribosomal protein L37ae/L37e	2	2	1360	5294	3.89265	0.4475	0.764573	Q6C3I3;Q6C7E6
Ribosomal protein L3	2	2	1360	5294	3.89265	0.4475	0.764573	Q6CB65;Q6C279
Ribosomal protein L5	2	2	1360	5294	3.89265	0.4475	0.764573	Q6CG08;Q6CEJ8
Histidine biosynthesis	2	2	1360	5294	3.89265	0.4475	0.764573	Q6C2U0;Q6CCR8
UBA-like	6	17	1360	5294	1.37388	0.4518	0.769985	Q6C0B6;Q6CAS3;Q6CEW3;Q6CEB0;Q6C2H5;Q6C5V3
S-adenosyl-L-methionine-dependent methyltransferase	18	63	1360	5294	1.11218	0.4531	0.77027	Q6CA67;Q6C5G4;Q6CHE9;Q6C1B8;Q6C9Q1;Q6CE12;Q6C6X6;Q6C8U5;Q6CEG2;Q6CBJ6;Q6CA65;Q6C0P9;Q6CB68;Q6CBS8;Q6CI09;Q6CF36;Q6C6S1;Q6C3P7
Small GTPase superfamily, Ras type	8	25	1360	5294	1.24565	0.47	0.795025	Q6CDQ3;Q6CAF7;Q6C932;Q6CEG8;Q6C077;Q6C9V1;Q8TFK3;Q6C4X3
Small GTPase superfamily, Rho type	8	25	1360	5294	1.24565	0.47	0.795025	Q6CEG8;Q6C9V1;Q6C077;Q6C4X3;Q8TFK3;Q6CAF7;Q6CDQ3;Q6C932
GNAT domain	9	29	1360	5294	1.20806	0.4767	0.795222	Q6CGW9;Q6C218;Q8WZM0;Q6C6F4;Q6CEP7;Q6C8F2;Q6C3J9;Q6CEV3;Q6CEL4
AP complex, mu/sigma subunit	3	6	1360	5294	1.94632	0.482	0.795222	Q6CEZ3;Q6C1U7;Q6C3S2
RNA-binding S4 domain	3	6	1360	5294	1.94632	0.482	0.795222	Q6C2S5;Q6CF39;O59950
Aminoacyl-tRNA synthetase, class II (D/K/N)	3	6	1360	5294	1.94632	0.482	0.795222	Q6C1H2;Q6C868;Q6C6Z7
DEAD/DEAH box helicase domain	12	41	1360	5294	1.13931	0.492	0.795222	Q6C0X2;Q6CF17;Q6CDV4;Q6CB69;Q6C7D2;Q6CEY0;Q6C835;Q6C193;Q6C9C9;Q6CH23;Q6CH90;Q6BZR4
Acyl-CoA dehydrogenase/oxidase, N-terminal	4	10	1360	5294	1.55706	0.4945	0.795222	Q6C8Y9;O74936;Q6C0L1;Q6CBP3
Histidine phosphatase superfamily, clade-1	4	10	1360	5294	1.55706	0.4945	0.795222	Q6C9Q2;Q6C8B6;Q6C0R4;Q6CFX7
Cyclophilin-type peptidyl-prolyl cis-trans isomerase domain	4	10	1360	5294	1.55706	0.4945	0.795222	Q6CBP4;Q6CCE8;Q6C4W6;Q6CCD9
Peptidase S8 propeptide/proteinase inhibitor I9	4	10	1360	5294	1.55706	0.4945	0.795222	Q6CHQ5;B5RSJ5;Q6C241;Q6CED6
Cyclophilin-like domain	5	14	1360	5294	1.39023	0.5023	0.795222	Q6CCD9;Q6C4W6;Q6CBP4;Q6CCE8;Q6C6Q4
GTP binding domain	5	14	1360	5294	1.39023	0.5023	0.795222	Q6CEU1;Q6CG44;Q6CAV6;Q6CD68;Q6CIA1
Histidine phosphatase superfamily	5	14	1360	5294	1.39023	0.5023	0.795222	Q6C8B6;Q6C9Q2;Q6CES1;Q6C0R4;Q6CFX7
Short-chain dehydrogenase/reductase, conserved site	5	14	1360	5294	1.39023	0.5023	0.795222	Q6CAK6;Q6BZY3;Q6C6W8;Q6C8K2;F2Z6I5
HotDog domain	6	18	1360	5294	1.29755	0.508	0.795222	B5FVI1;P34229;F2Z6I5;Q6CFN8;Q6CAE2;Q6C487
Acyl-CoA N-acyltransferase	11	38	1360	5294	1.12682	0.5258	0.795222	Q6CEP7;Q6C710;Q6C7G2;Q6CEV3;P41929;Q8WZM0;Q6C6F4;Q6C218;Q6C3J9;Q6CGW9;Q6C8F2
RNA recognition motif domain	17	62	1360	5294	1.06734	0.5392	0.795222	Q6CHY5;Q6C0H2;Q6C542;B5RSK4;Q6CEW9;Q6CCK5;Q6C747;Q6C372;Q6C824;Q6C5Y5;Q6C5N8;Q6CHX5;Q6CDH3;Q6C3D3;Q6C6I9;Q6C1H8;Q6CDX5
Histone-fold	7	23	1360	5294	1.18472	0.5613	0.795222	Q6C4W7;Q6C4I6;Q6C0C4;Q6C4I7;Q6C0C5;Q6CCZ2;Q6C341
Small GTPase superfamily	8	27	1360	5294	1.15338	0.5614	0.795222	Q6C9V1;Q8TFK3;Q6C4X3;Q6C077;Q6C932;Q6CDQ3;Q6CAF7;Q6CEG8
Ran GTPase	6	19	1360	5294	1.22926	0.5617	0.795222	Q6CEG8;Q6C9V1;Q6C077;Q6CDQ3;Q8TFK3;Q6C932
Pleckstrin homology domain	6	19	1360	5294	1.22926	0.5617	0.795222	Q6C1E8;Q6CHH1;Q6CFC8;Q6C8M8;Q6CF84;Q6C9T4
Immunoglobulin E-set	6	19	1360	5294	1.22926	0.5617	0.795222	Q6CGM8;F2Z6D0;Q6CCT1;Q6C2R0;Q6C9B9;Q6C752
Small GTPase superfamily, Rab type	9	31	1360	5294	1.13012	0.5618	0.795222	Q6CEG8;Q6C369;Q6C9V1;Q6C077;Q6C4X3;Q8TFK3;Q6CAF7;Q6CDQ3;Q6C932
Six-hairpin glycosidase-like	5	15	1360	5294	1.29755	0.5628	0.795222	Q6CGI3;Q6CGF0;Q6C1M7;Q6C6P1;Q6CFZ0
Aldo/keto reductase, conserved site	4	11	1360	5294	1.41551	0.5655	0.795222	Q6C177;Q6CDI2;Q6CGE9;Q6C9X2
Acyl-CoA dehydrogenase/oxidase, N-terminal and middle domain	4	11	1360	5294	1.41551	0.5655	0.795222	Q6C0L1;O74936;Q6CBP3;Q6C8Y9
Acyl-CoA oxidase/dehydrogenase, central domain	4	11	1360	5294	1.41551	0.5655	0.795222	Q6C8Y9;Q6C0L1;O74936;Q6CBP3
Acyl-CoA dehydrogenase/oxidase C-terminal	4	11	1360	5294	1.41551	0.5655	0.795222	Q6C0L1;O74936;Q6CBP3;Q6C8Y9
MIF4-like, type 1/2/3	3	7	1360	5294	1.66828	0.5717	0.795222	Q6C9Y1;Q6CH33;Q6CD12
Metalloenzyme, LuxS/M16 peptidase-like	3	7	1360	5294	1.66828	0.5717	0.795222	Q6CGY9;Q6C1U0;Q6C2E3
Peptidase M16, C-terminal domain	3	7	1360	5294	1.66828	0.5717	0.795222	Q6C2E3;Q6C1U0;Q6CGY9
START-like domain	3	7	1360	5294	1.66828	0.5717	0.795222	Q6C6S9;Q6C1D8;Q6CEG4
FAD dependent oxidoreductase	3	7	1360	5294	1.66828	0.5717	0.795222	Q6CEQ0;Q6CFL9;Q6C273
Alcohol dehydrogenase, zinc-type, conserved site	3	7	1360	5294	1.66828	0.5717	0.795222	Q6C648;Q6CGT5;F2Z678
Peptidase M16, N-terminal	3	7	1360	5294	1.66828	0.5717	0.795222	Q6C1U0;Q6CGY9;Q6C2E3
Beta-grasp domain	3	7	1360	5294	1.66828	0.5717	0.795222	Q6C234;Q6CD68;F2Z6F1
Peptidase M16 domain	3	7	1360	5294	1.66828	0.5717	0.795222	Q6CGY9;Q6C1U0;Q6C2E3
CRAL/TRIO, N-terminal domain	3	7	1360	5294	1.66828	0.5717	0.795222	Q6C9R9;Q6CHI5;P45816
E3-binding domain	2	3	1360	5294	2.5951	0.5894	0.795222	Q6C812;Q6CF67
Neurolysin/Thimet oligopeptidase, N-terminal	2	3	1360	5294	2.5951	0.5894	0.795222	Q6C2I3;Q6C0X4
Hexokinase	2	3	1360	5294	2.5951	0.5894	0.795222	F2Z672;Q6C5S9
PIK-related kinase, FAT	2	3	1360	5294	2.5951	0.5894	0.795222	Q6CDB3;Q6C2K6
Crontonase, C-terminal	2	3	1360	5294	2.5951	0.5894	0.795222	Q6CF43;Q6CA37
Nop domain	2	3	1360	5294	2.5951	0.5894	0.795222	Q6C8T5;Q6CG46
Alpha-D-phosphohexomutase, alpha/beta/alpha domain I	2	3	1360	5294	2.5951	0.5894	0.795222	Q6C7B1;Q6C7B8
Alpha-D-phosphohexomutase, C-terminal	2	3	1360	5294	2.5951	0.5894	0.795222	Q6C7B1;Q6C7B8
Zinc finger, UBP-type	2	3	1360	5294	2.5951	0.5894	0.795222	Q6CEB0;Q6C622
Domain of unknown function DUF1747	2	3	1360	5294	2.5951	0.5894	0.795222	Q6C7V4;Q6C931
RNA (C5-cytosine) methyltransferase	2	3	1360	5294	2.5951	0.5894	0.795222	Q6CF36;Q6C6S1
Alpha-D-phosphohexomutase, alpha/beta/alpha I/II/III	2	3	1360	5294	2.5951	0.5894	0.795222	Q6C7B8;Q6C7B1
Haem peroxidase, plant/fungal/bacterial	2	3	1360	5294	2.5951	0.5894	0.795222	Q6C0Z6;Q6CAB5
Neurolysin/Thimet oligopeptidase, domain 2	2	3	1360	5294	2.5951	0.5894	0.795222	Q6C2I3;Q6C0X4
Nucleotidyl transferase	2	3	1360	5294	2.5951	0.5894	0.795222	Q6C5U4;Q6CCU3
Threonyl/alanyl tRNA synthetase, class II-like, putative editing domain	2	3	1360	5294	2.5951	0.5894	0.795222	Q6C234;Q6CFS9
Clp ATPase, C-terminal	2	3	1360	5294	2.5951	0.5894	0.795222	Q6C1Y2;Q6C4C2
CDC48 domain 2-like	2	3	1360	5294	2.5951	0.5894	0.795222	Q6C470;Q6C1Z3
FAD-linked oxidoreductase-like	2	3	1360	5294	2.5951	0.5894	0.795222	Q6CEM7;Q6CF75
Alpha-D-phosphohexomutase, alpha/beta/alpha domain II	2	3	1360	5294	2.5951	0.5894	0.795222	Q6C7B1;Q6C7B8
Peptidyl-prolyl cis-trans isomerase, FKBP-type, domain	2	3	1360	5294	2.5951	0.5894	0.795222	Q6C4C9;Q6CF41
RNA polymerase Rpb1, domain 4	2	3	1360	5294	2.5951	0.5894	0.795222	Q6C1S4;Q6CBQ3
RNA polymerase Rpb1, domain 3	2	3	1360	5294	2.5951	0.5894	0.795222	Q6C1S4;Q6CBQ3
RNA polymerase Rpb1, domain 5	2	3	1360	5294	2.5951	0.5894	0.795222	Q6C1S4;Q6CBQ3
RNA polymerase Rpb1, domain 1	2	3	1360	5294	2.5951	0.5894	0.795222	Q6C1S4;Q6CBQ3
Carbohydrate kinase, FGGY, N-terminal	2	3	1360	5294	2.5951	0.5894	0.795222	Q6C916;Q6C3E1
UbiB domain	2	3	1360	5294	2.5951	0.5894	0.795222	Q6CG16;Q6CEH1
Hexokinase, C-terminal	2	3	1360	5294	2.5951	0.5894	0.795222	Q6C5S9;F2Z672
DSH, C-terminal	2	3	1360	5294	2.5951	0.5894	0.795222	Q6C9C9;Q6CH23
Exportin-1/Importin-beta-like	2	3	1360	5294	2.5951	0.5894	0.795222	Q6C278;Q6CAP0
RNA polymerase, N-terminal	2	3	1360	5294	2.5951	0.5894	0.795222	Q6CBQ3;Q6C1S4
Haem peroxidase	2	3	1360	5294	2.5951	0.5894	0.795222	Q6C0Z6;Q6CAB5
Adenine nucleotide translocator 1	2	3	1360	5294	2.5951	0.5894	0.795222	F2Z5Z3;F2Z694
Ribosomal protein/NADH dehydrogenase domain	2	3	1360	5294	2.5951	0.5894	0.795222	Q6CD73;Q6C1B9
Hexokinase, N-terminal	2	3	1360	5294	2.5951	0.5894	0.795222	Q6C5S9;F2Z672
Creatinase/Aminopeptidase P, N-terminal	2	3	1360	5294	2.5951	0.5894	0.795222	Q6C610;Q6C5C7
Peroxisomal biogenesis factor 11	2	3	1360	5294	2.5951	0.5894	0.795222	Q6CD15;Q6CD37
NOSIC	2	3	1360	5294	2.5951	0.5894	0.795222	Q6CG46;Q6C8T5
Mss4-like	2	3	1360	5294	2.5951	0.5894	0.795222	Q6CCY5;Q6C4G1
Transketolase, C-terminal	2	3	1360	5294	2.5951	0.5894	0.795222	Q6C6T4;Q6C4G4
Carbohydrate kinase, FGGY, C-terminal	2	3	1360	5294	2.5951	0.5894	0.795222	Q6C916;Q6C3E1
Aminotransferases, class-I, pyridoxal-phosphate-binding site	2	3	1360	5294	2.5951	0.5894	0.795222	Q6BZZ9;Q6CFZ7
Cysteine synthase/cystathionine beta-synthase, pyridoxal-phosphate attachment site	2	3	1360	5294	2.5951	0.5894	0.795222	Q6C6J2;Q6C1R7
Peroxidase, active site	2	3	1360	5294	2.5951	0.5894	0.795222	Q6C0Z6;Q6CAB5
Superoxide dismutase, copper/zinc binding domain	2	3	1360	5294	2.5951	0.5894	0.795222	Q6C662;Q6BZU2
Peptidase M3A/M3B	2	3	1360	5294	2.5951	0.5894	0.795222	Q6C0X4;Q6C2I3
Ran binding domain	2	3	1360	5294	2.5951	0.5894	0.795222	Q6CD46;Q6CEJ9
SAM-dependent methyltransferase RsmB/NOP2-type	2	3	1360	5294	2.5951	0.5894	0.795222	Q6C6S1;Q6CF36
Gelsolin-like domain	2	3	1360	5294	2.5951	0.5894	0.795222	Q6C5L5;Q6C811
Methionyl/Leucyl tRNA synthetase	2	3	1360	5294	2.5951	0.5894	0.795222	Q6BZY8;Q6CAE1
Plant ascorbate peroxidase	2	3	1360	5294	2.5951	0.5894	0.795222	Q6CAB5;Q6C0Z6
2-oxoacid dehydrogenase acyltransferase, catalytic domain	2	3	1360	5294	2.5951	0.5894	0.795222	Q6C5L8;Q6C812
NUDIX hydrolase, conserved site	2	3	1360	5294	2.5951	0.5894	0.795222	Q6C2F8;Q6C0B7
Polyketide cyclase/dehydrase	2	3	1360	5294	2.5951	0.5894	0.795222	Q6C6S9;Q6C1D8
Ribosomal protein S8	2	3	1360	5294	2.5951	0.5894	0.795222	Q6C0E7;Q6CA56
Metal-dependent hydrolase, composite domain	2	3	1360	5294	2.5951	0.5894	0.795222	Q6C4L7;Q6C0N2
Acyl transferase domain	2	3	1360	5294	2.5951	0.5894	0.795222	Q6CE16;P34229
4Fe-4S ferredoxin-type, iron-sulphur binding domain	2	3	1360	5294	2.5951	0.5894	0.795222	Q6CGN0;F2Z619
Peptidase M18, domain 2	2	3	1360	5294	2.5951	0.5894	0.795222	Q6CCD1;Q6CFM9
Peptidase M18	2	3	1360	5294	2.5951	0.5894	0.795222	Q6CCD1;Q6CFM9
GRAM domain	2	3	1360	5294	2.5951	0.5894	0.795222	Q6CGT7;Q6C8M8
RNA polymerase, alpha subunit	2	3	1360	5294	2.5951	0.5894	0.795222	Q6CBQ3;Q6C1S4
Alpha-D-phosphohexomutase, conserved site	2	3	1360	5294	2.5951	0.5894	0.795222	Q6C7B8;Q6C7B1
Threonyl/alanyl tRNA synthetase, SAD	2	3	1360	5294	2.5951	0.5894	0.795222	Q6C234;Q6CFS9
4'-phosphopantetheinyl transferase superfamily	2	3	1360	5294	2.5951	0.5894	0.795222	Q6CE16;Q6C6I2
DnaJ domain	9	32	1360	5294	1.09481	0.602	0.810614	Q6CEW3;Q6CGM8;Q6C1X9;Q6C205;Q6C1Z5;Q6C3C3;Q6CAT1;Q6CI89;Q6C608
Riboflavin synthase-like beta-barrel	5	16	1360	5294	1.21645	0.6191	0.830351	Q6CB74;F2Z6C9;Q6C9G8;Q6CA86;Q6CDE7
Longin-like domain	5	16	1360	5294	1.21645	0.6191	0.830351	Q6C119;Q6C1U7;Q6CEZ3;Q6C3S2;Q6C537
BRCT domain	4	12	1360	5294	1.29755	0.63	0.843307	Q6CDK0;Q6C5Q3;Q6C770;Q6C9C2
JAB1/MPN/MOV34 metalloenzyme domain	3	8	1360	5294	1.45974	0.6496	0.86275	Q6C7M5;Q6C1I3;Q6C8G3
HIT-like domain	3	8	1360	5294	1.45974	0.6496	0.86275	Q6BZT0;B5FVG6;Q6CEJ3
Galactose-binding domain-like	3	8	1360	5294	1.45974	0.6496	0.86275	Q6C8N1;Q6C3W5;Q6C6P1
Ribokinase-like	3	8	1360	5294	1.45974	0.6496	0.86275	Q6C0M3;Q6CEK6;Q6C9G9
SH3 domain	6	21	1360	5294	1.11218	0.6592	0.873793	Q6C7C0;Q6CHN0;Q6C2N2;Q6C963;Q6CEP4;Q6C6W9
Acyl transferase/acyl hydrolase/lysophospholipase	4	13	1360	5294	1.19774	0.6876	0.883237	Q6CE16;P34229;Q6C5Q6;Q6CF18
Arf GTPase activating protein	2	4	1360	5294	1.94632	0.6949	0.883237	Q6C1Q7;Q6CAR0
Translation elongation factor EFG/EF2, domain IV	2	4	1360	5294	1.94632	0.6949	0.883237	Q6C9Y6;Q6CI99
SMCs flexible hinge	2	4	1360	5294	1.94632	0.6949	0.883237	Q6CI88;Q6C5S3
NLI interacting factor	2	4	1360	5294	1.94632	0.6949	0.883237	Q6C770;Q6CDV7
Glucanosyltransferase	2	4	1360	5294	1.94632	0.6949	0.883237	Q6CHY1;Q6CA92
VHS subgroup	2	4	1360	5294	1.94632	0.6949	0.883237	Q6C7L1;Q6C2N2
Initiation factor 2B-related	2	4	1360	5294	1.94632	0.6949	0.883237	Q6CBJ8;Q6CGS4
Carbohydrate kinase PfkB	2	4	1360	5294	1.94632	0.6949	0.883237	Q6C0M3;Q6CEK6
PIK-related kinase, FATC	2	4	1360	5294	1.94632	0.6949	0.883237	Q6CDB3;Q6C2K6
Clathrin adaptor, mu subunit	2	4	1360	5294	1.94632	0.6949	0.883237	Q6CEZ3;Q6C119
Aspartyl/Asparaginyl-tRNA synthetase, class IIb	2	4	1360	5294	1.94632	0.6949	0.883237	Q6C6Z7;Q6C868
Rpn11/EIF3F C-terminal domain	2	4	1360	5294	1.94632	0.6949	0.883237	Q6C7M5;Q6C8G3
Fatty acid desaturase, type 1	2	4	1360	5294	1.94632	0.6949	0.883237	Q6CCW6;Q6CF55
Protease-associated domain, PA	2	4	1360	5294	1.94632	0.6949	0.883237	Q6CFP0;Q6CDU2
Flavodoxin	2	4	1360	5294	1.94632	0.6949	0.883237	Q6C9H5;F2Z6C9
Bromo adjacent homology (BAH) domain	2	4	1360	5294	1.94632	0.6949	0.883237	Q6C8C8;Q6C418
Acyl carrier protein-like	2	4	1360	5294	1.94632	0.6949	0.883237	Q6C881;Q6C926
PIK-related kinase	2	4	1360	5294	1.94632	0.6949	0.883237	Q6CDB3;Q6C2K6
Cysteine alpha-hairpin motif superfamily	2	4	1360	5294	1.94632	0.6949	0.883237	Q6CBM0;Q6C4R1
PWI domain	2	4	1360	5294	1.94632	0.6949	0.883237	Q6CAR7;Q6CDX5
Cytochrome P450, E-class, group IV	2	4	1360	5294	1.94632	0.6949	0.883237	Q6CDR6;Q6CFP4
CRAL-TRIO domain	3	9	1360	5294	1.29755	0.7157	0.898	P45816;Q6CHI5;Q6C9R9
Phosphatidylinositol 3-/4-kinase, catalytic domain	3	9	1360	5294	1.29755	0.7157	0.898	Q6C2K6;Q6C4B9;Q6CDB3
AMP-binding, conserved site	3	9	1360	5294	1.29755	0.7157	0.898	Q6C8Q3;Q6C634;Q6C2Q5
AGC-kinase, C-terminal	3	9	1360	5294	1.29755	0.7157	0.898	Q6CEN9;Q6CCL9;Q6C292
Tryptophan synthase beta subunit-like PLP-dependent enzyme	3	9	1360	5294	1.29755	0.7157	0.898	Q6C1R7;Q6C0N3;Q6C6J2
EF-hand domain	5	18	1360	5294	1.08129	0.7171	0.898	Q6C5U1;Q6C6X0;Q6C7R0;Q6C3K3;Q6CE89
Glycoside hydrolase, catalytic domain	5	18	1360	5294	1.08129	0.7171	0.898	Q6CCT1;Q6CA92;Q6CFU7;Q6CHY1;Q6CGI3
Nucleotide-diphospho-sugar transferases	8	31	1360	5294	1.00455	0.7184	0.898	Q6C517;Q6C7R6;Q6CI26;Q6C5U4;Q6CH20;Q6CA34;Q6CC41;Q6CCU3
Concanavalin A-like lectin/glucanase domain	4	14	1360	5294	1.11218	0.7381	0.911341	Q6CBZ2;Q6CEH8;Q6CET3;Q6CGN1
Ubiquitin-like	4	14	1360	5294	1.11218	0.7381	0.911341	Q6CAG8;Q6C290;B5RSL8;Q6C2D7
Cytochrome b5-like heme/steroid binding domain	4	14	1360	5294	1.11218	0.7381	0.911341	Q6C1X0;Q6C724;Q6CCW6;Q6CBP3
AMP-dependent synthetase/ligase	5	19	1360	5294	1.02438	0.7585	0.911341	Q6C577;Q6C650;Q6C8Q3;Q6C634;Q6C2Q5
ATP-dependent RNA helicase DEAD-box, conserved site	5	19	1360	5294	1.02438	0.7585	0.911341	Q6C193;Q6C7D2;Q6C0X2;Q6CDV4;Q6CB69
Peptidase S10, serine carboxypeptidase, active site	3	10	1360	5294	1.16779	0.771	0.911341	Q6CGJ3;Q6CG27;Q6C9V4
Flavoprotein-like	3	10	1360	5294	1.16779	0.771	0.911341	F2Z6C9;Q6C5X3;Q6C9H5
Proteinase inhibitor, propeptide	3	10	1360	5294	1.16779	0.771	0.911341	Q6C241;Q6CHQ5;B5RSJ5
Peptidase S10, serine carboxypeptidase	3	10	1360	5294	1.16779	0.771	0.911341	Q6CG27;Q6CGJ3;Q6C9V4
Flavodoxin/nitric oxide synthase	3	10	1360	5294	1.16779	0.771	0.911341	Q6C5X3;F2Z6C9;Q6C9H5
Clathrin, heavy chain/VPS, 7-fold repeat	2	5	1360	5294	1.55706	0.7733	0.911341	Q6CGI6;Q6CGR2
Sec7 domain, alpha orthogonal bundle	2	5	1360	5294	1.55706	0.7733	0.911341	Q6C820;Q6C5B2
Heat shock protein DnaJ, cysteine-rich domain	2	5	1360	5294	1.55706	0.7733	0.911341	Q6C1X9;Q6C3C3
Regulator of chromosome condensation, RCC1	2	5	1360	5294	1.55706	0.7733	0.911341	Q6C9T1;Q6C641
CDP-alcohol phosphatidyltransferase	2	5	1360	5294	1.55706	0.7733	0.911341	Q6C9T5;Q6CCA9
Isoprenoid synthase domain	2	5	1360	5294	1.55706	0.7733	0.911341	Q6C6W3;Q9Y753
Sec7 domain	2	5	1360	5294	1.55706	0.7733	0.911341	Q6C5B2;Q6C820
Cys/Met metabolism, pyridoxal phosphate-dependent enzyme	2	5	1360	5294	1.55706	0.7733	0.911341	Q6C7U9;Q6C2Q9
PUA domain	2	5	1360	5294	1.55706	0.7733	0.911341	Q6C609;F2Z5Z4
MIF4G-like, type 3	2	5	1360	5294	1.55706	0.7733	0.911341	Q6CH33;Q6CD12
PCI/PINT associated module	2	5	1360	5294	1.55706	0.7733	0.911341	Q6C023;Q6C9R4
Myosin head, motor domain	2	5	1360	5294	1.55706	0.7733	0.911341	Q6C7C0;Q6C7K0
Dynamin-type guanine nucleotide-binding (G) domain	2	5	1360	5294	1.55706	0.7733	0.911341	Q6C9N5;Q6C2D0
SWIRM domain	2	5	1360	5294	1.55706	0.7733	0.911341	Q6C1I6;Q6C2X4
Regulator of chromosome condensation 1/beta-lactamase-inhibitor protein II	2	5	1360	5294	1.55706	0.7733	0.911341	Q6C9T1;Q6C641
Metallopeptidase, catalytic domain	2	5	1360	5294	1.55706	0.7733	0.911341	Q6C2I3;Q6C0X4
Trimeric LpxA-like	2	5	1360	5294	1.55706	0.7733	0.911341	Q6C5U4;Q6CGX8
Galactose mutarotase-like domain	2	5	1360	5294	1.55706	0.7733	0.911341	Q6C6P1;Q6CFI8
Ubiquitin interacting motif	2	5	1360	5294	1.55706	0.7733	0.911341	Q6C7P2;Q6C2N2
VHS	2	5	1360	5294	1.55706	0.7733	0.911341	Q6C7L1;Q6C2N2
Cytochrome b5, heme-binding site	2	5	1360	5294	1.55706	0.7733	0.911341	Q6C1X0;Q6CCW6
SANT/Myb domain	4	15	1360	5294	1.03804	0.7819	0.919882	Q6C7A7;Q6C2X4;Q6C1I6;Q6CDY4
von Willebrand factor, type A	3	11	1360	5294	1.06163	0.8167	0.955862	Q6C811;Q6C5Y6;Q6C5L5
Aminotransferase class-III	2	6	1360	5294	1.29755	0.8315	0.958339	Q6C846;Q6C5G6
HSP20-like chaperone	2	6	1360	5294	1.29755	0.8315	0.958339	Q6CAS1;Q6CD64
Double-stranded RNA-binding domain	2	6	1360	5294	1.29755	0.8315	0.958339	Q6C8P0;Q6C5W9
Pumilio RNA-binding repeat	2	6	1360	5294	1.29755	0.8315	0.958339	Q6C9H2;Q6C1D0
RecF/RecN/SMC, N-terminal	2	6	1360	5294	1.29755	0.8315	0.958339	Q6C5S3;Q6CI88
FCH domain	2	6	1360	5294	1.29755	0.8315	0.958339	Q6C6X5;Q6C390
UBX domain	2	6	1360	5294	1.29755	0.8315	0.958339	Q6C5V3;Q6C2H5
Small GTPase superfamily, ARF/SAR type	2	7	1360	5294	1.11218	0.8748	0.99144	Q6CB54;Q6C369
WW domain	2	7	1360	5294	1.11218	0.8748	0.99144	Q6C5G5;Q6CAH0
Phosphatidylinositol 3/4-kinase, conserved site	2	7	1360	5294	1.11218	0.8748	0.99144	Q6C2K6;Q6C4B9
Small GTPase superfamily, SAR1-type	2	7	1360	5294	1.11218	0.8748	0.99144	Q6CB54;Q6C369
FMN-binding split barrel	2	7	1360	5294	1.11218	0.8748	0.99144	Q6C946;Q6C0F7
Peptidase M20, dimerisation domain	2	7	1360	5294	1.11218	0.8748	0.99144	Q6C1G4;Q6C1A8
