# Supplementary material for: Systematic analysis of the lysine acetylome reveals diverse functions of lysine acetylation in the oleaginous yeast Yarrowia lipolytica
Source: AMB Express. 2017 May 12;7:94. doi: 10.1186/s13568-017-0393-2 (PMC5427063; doi:10.1186/s13568-017-0393-2)
Supplement: Supplementary file 9 — Additional file 9: Table S8. Protein interaction network of acetylated proteins. [file 13568_2017_393_MOESM9_ESM.xls]

## Sheet: Table S7
Table S8. Protein interaction network of acetylated proteins
AverageShortestPathLength	Degree	MCODE_Cluster	MCODE_Score	Protein	Gene name	Node name	Fasta headers	No. of acetylation sites	Subcellular Location	biological_process	molecular_function	cellular_component	KO No.	Gene desc	Pathway desc	Interpro ID	Domain desc
3.67421	67	Cluster 1	46.7788	Q6CBS7	RPL17	RPL17	60S ribosomal protein L17	6	cytosol	gene expression;organic substance biosynthetic process;biosynthetic process;macromolecule biosynthetic process;cellular macromolecule metabolic process;cellular process;biological_process;cellular macromolecule biosynthetic process;metabolic process;organ	molecular_function;structural molecule activity;structural constituent of ribosome;	cell;cellular_component;ribosomal subunit;intracellular;cytoplasmic part;cytoplasm;intracellular non-membrane-bounded organelle;organelle;macromolecular complex;ribonucleoprotein complex;non-membrane-bounded organelle;cell part;intracellular organelle par	K02880	RP-L17e:large subunit ribosomal protein L17e;	Ribosome - Yarrowia lipolytica ;	IPR005721;IPR018260;IPR001063;	Ribosomal protein L22/L17, eukaryotic/archaeal;Ribosomal protein L22/L17, conserved site;Ribosomal protein L22/L17;
3.82353	57	Cluster 1	46.7788	Q6C4U6	RPL24	RPL24	60S ribosomal protein L24	3	nuclear			cell;cellular_component;intracellular;cytoplasmic part;cytoplasm;intracellular non-membrane-bounded organelle;organelle;macromolecular complex;non-membrane-bounded organelle;ribonucleoprotein complex;cell part;intracellular organelle;intracellular part;ri	K02896	RP-L24e:large subunit ribosomal protein L24e;	Ribosome - Yarrowia lipolytica ;	IPR000988;IPR023441;IPR023442;	Ribosomal protein L24e-related;Ribosomal protein L24e domain;Ribosomal protein L24e, conserved site;
3.76923	63	Cluster 1	46.7788	Q6C4U7	RPL30	RPL30	60S ribosomal protein L30	2	cytosol	gene expression;organic substance biosynthetic process;biosynthetic process;macromolecule biosynthetic process;cellular macromolecule metabolic process;cellular process;biological_process;cellular macromolecule biosynthetic process;metabolic process;organ	molecular_function;structural molecule activity;structural constituent of ribosome;	cell;cellular_component;intracellular;cytoplasmic part;cytoplasm;intracellular non-membrane-bounded organelle;organelle;macromolecular complex;non-membrane-bounded organelle;ribonucleoprotein complex;cell part;intracellular organelle;intracellular part;ri	K02908	RP-L30e:large subunit ribosomal protein L30e;	Ribosome - Yarrowia lipolytica ;	IPR022991;IPR004038;IPR029064;	Ribosomal protein L30e, conserved site;Ribosomal protein L7Ae/L30e/S12e/Gadd45;50S ribosomal protein L30e-like;
3.85973	54	Cluster 1	46.96	Q6CFS7	RPL44	RPL44	60S ribosomal protein L44	3	cytosol	gene expression;organic substance biosynthetic process;biosynthetic process;macromolecule biosynthetic process;cellular macromolecule metabolic process;cellular process;biological_process;cellular macromolecule biosynthetic process;metabolic process;organ	molecular_function;structural molecule activity;structural constituent of ribosome;	cell;cellular_component;intracellular;cytoplasmic part;cytoplasm;intracellular non-membrane-bounded organelle;organelle;macromolecular complex;non-membrane-bounded organelle;ribonucleoprotein complex;cell part;intracellular organelle;intracellular part;ri	K02929	RP-L44e:large subunit ribosomal protein L44e;	Ribosome - Yarrowia lipolytica ;	IPR000552;IPR011332;	Ribosomal protein L44e;Zinc-binding ribosomal protein;
3.52262	67	Cluster 1	46.7788	Q6CGM0	RPS0	RPS0	40S ribosomal protein S0	4	cytosol	gene expression;organic substance biosynthetic process;biosynthetic process;macromolecule biosynthetic process;cellular macromolecule metabolic process;cellular process;biological_process;cellular macromolecule biosynthetic process;metabolic process;organ	molecular_function;structural molecule activity;structural constituent of ribosome;	cell;cellular_component;ribosomal subunit;intracellular;cytoplasmic part;cytoplasm;intracellular non-membrane-bounded organelle;organelle;macromolecular complex;ribonucleoprotein complex;non-membrane-bounded organelle;cell part;intracellular organelle par	K02998	RP-SAe:small subunit ribosomal protein SAe;	Ribosome - Yarrowia lipolytica ;	IPR018130;IPR005707;IPR027498;IPR001865;IPR023591;	Ribosomal protein S2, conserved site;Ribosomal protein S2, eukaryotic/archaeal;Ribosomal protein S2, eukaryotic;Ribosomal protein S2;Ribosomal protein S2, flavodoxin-like domain;
3.77602	60	Cluster 1	46.7788	Q6C2R9	RPS1	RPS1	40S ribosomal protein S1	5	cytosol	gene expression;organic substance biosynthetic process;biosynthetic process;macromolecule biosynthetic process;cellular macromolecule metabolic process;cellular process;biological_process;cellular macromolecule biosynthetic process;metabolic process;organ	molecular_function;structural molecule activity;structural constituent of ribosome;	cell;cellular_component;intracellular;cytoplasmic part;cytoplasm;intracellular non-membrane-bounded organelle;organelle;macromolecular complex;non-membrane-bounded organelle;ribonucleoprotein complex;cell part;intracellular organelle;intracellular part;ri	K02984	RP-S3Ae:small subunit ribosomal protein S3Ae;	Ribosome - Yarrowia lipolytica ;	IPR027500;IPR018281;IPR001593;	40S ribosomal protein S1/3, eukaryotes;Ribosomal protein S3Ae, conserved site;Ribosomal protein S3Ae;
3.77376	60	Cluster 1	46.7788	O59950	RPS4	RPS4	40S ribosomal protein S4	4	cytosol	gene expression;organic substance biosynthetic process;biosynthetic process;macromolecule biosynthetic process;cellular macromolecule metabolic process;cellular process;biological_process;cellular macromolecule biosynthetic process;metabolic process;organ	molecular_function;binding;heterocyclic compound binding;RNA binding;organic cyclic compound binding;nucleic acid binding;rRNA binding;structural molecule activity;structural constituent of ribosome;	cell;cellular_component;intracellular;cytoplasmic part;cytoplasm;intracellular non-membrane-bounded organelle;organelle;macromolecular complex;non-membrane-bounded organelle;ribonucleoprotein complex;cell part;intracellular organelle;intracellular part;ri	K02987	RP-S4e:small subunit ribosomal protein S4e;	Ribosome - Yarrowia lipolytica ;	IPR005824;IPR018199;IPR013843;IPR013845;IPR000876;IPR002942;	KOW;Ribosomal protein S4e, N-terminal, conserved site;Ribosomal protein S4e, N-terminal;Ribosomal protein S4e, central region;Ribosomal protein S4e;RNA-binding S4 domain;
3.74434	67	Cluster 1	46.7788	Q6C169	RPS6	RPS6	40S ribosomal protein S6	4	cytosol	gene expression;organic substance biosynthetic process;biosynthetic process;macromolecule biosynthetic process;cellular macromolecule metabolic process;cellular process;biological_process;cellular macromolecule biosynthetic process;metabolic process;organ	molecular_function;structural molecule activity;structural constituent of ribosome;	cell;cellular_component;intracellular;cytoplasmic part;cytoplasm;intracellular non-membrane-bounded organelle;organelle;macromolecular complex;non-membrane-bounded organelle;ribonucleoprotein complex;cell part;intracellular organelle;intracellular part;ri	K02991	RP-S6e:small subunit ribosomal protein S6e;	Ribosome - Yarrowia lipolytica ;	IPR018282;IPR001377;	Ribosomal protein S6e, conserved site;Ribosomal protein S6e;
3.78507	56	Cluster 1	46.7788	Q6CHA6	YALI0A10725g	XP_499956.1	YALI0A10725p	4	cytosol,nuclear	gene expression;organic substance biosynthetic process;biosynthetic process;macromolecule biosynthetic process;cellular macromolecule metabolic process;cellular process;biological_process;cellular macromolecule biosynthetic process;metabolic process;organ	molecular_function;structural molecule activity;structural constituent of ribosome;	cell;cellular_component;intracellular;cytoplasmic part;cytoplasm;intracellular non-membrane-bounded organelle;organelle;macromolecular complex;non-membrane-bounded organelle;ribonucleoprotein complex;cell part;intracellular organelle;intracellular part;ri	K02993	RP-S7e:small subunit ribosomal protein S7e;	Ribosome - Yarrowia lipolytica ;	IPR000554;	Ribosomal protein S7e;
3.85068	52	Cluster 1	46.7788	Q6CFL3	YALI0B05896g	XP_500549.2	60S ribosomal protein L27	4	cytosol	gene expression;organic substance biosynthetic process;biosynthetic process;macromolecule biosynthetic process;cellular macromolecule metabolic process;cellular process;biological_process;cellular macromolecule biosynthetic process;metabolic process;organ	molecular_function;structural molecule activity;structural constituent of ribosome;	cell;cellular_component;intracellular;cytoplasmic part;cytoplasm;intracellular non-membrane-bounded organelle;organelle;macromolecular complex;non-membrane-bounded organelle;ribonucleoprotein complex;cell part;intracellular organelle;intracellular part;ri	K02901	RP-L27e:large subunit ribosomal protein L27e;	Ribosome - Yarrowia lipolytica ;	IPR018262;IPR001141;IPR008991;IPR014722;	Ribosomal protein L27e, conserved site;Ribosomal protein L27e;Translation protein SH3-like domain;Ribosomal protein L2 domain 2;
3.75566	66	Cluster 1	46.7788	Q6CFB0	YALI0B08748g	XP_500652.2	YALI0B08748p	2	cytosol	gene expression;organic substance biosynthetic process;biosynthetic process;macromolecule biosynthetic process;cellular macromolecule metabolic process;cellular process;biological_process;cellular macromolecule biosynthetic process;metabolic process;organ	molecular_function;structural molecule activity;structural constituent of ribosome;	cell;cellular_component;intracellular;cytoplasmic part;cytoplasm;intracellular non-membrane-bounded organelle;organelle;macromolecular complex;non-membrane-bounded organelle;ribonucleoprotein complex;cell part;intracellular organelle;intracellular part;ri	K02980	RP-S29e:small subunit ribosomal protein S29e;	Ribosome - Yarrowia lipolytica ;	IPR001209;	Ribosomal protein S14;
3.76923	62	Cluster 1	46.7788	Q6CFA4	YALI0B08866g	XP_500658.1	YALI0B08866p	2	cytoskeleton	gene expression;organic substance biosynthetic process;biosynthetic process;macromolecule biosynthetic process;cellular macromolecule metabolic process;cellular process;biological_process;cellular macromolecule biosynthetic process;metabolic process;organ	molecular_function;structural molecule activity;structural constituent of ribosome;	cell;cellular_component;intracellular;cytoplasmic part;cytoplasm;intracellular non-membrane-bounded organelle;organelle;macromolecular complex;non-membrane-bounded organelle;ribonucleoprotein complex;cell part;intracellular organelle;intracellular part;ri	K02883	RP-L18e:large subunit ribosomal protein L18e;	Ribosome - Yarrowia lipolytica ;	IPR021131;	Ribosomal protein L18e/L15P;
3.77602	62	Cluster 1	46.7788	Q6CEU6	YALI0B12826g	XP_500816.2	60S ribosomal protein L13	3	nuclear	gene expression;organic substance biosynthetic process;biosynthetic process;macromolecule biosynthetic process;cellular macromolecule metabolic process;cellular process;biological_process;cellular macromolecule biosynthetic process;metabolic process;organ	molecular_function;structural molecule activity;structural constituent of ribosome;	cell;cellular_component;intracellular;cytoplasmic part;cytoplasm;intracellular non-membrane-bounded organelle;organelle;macromolecular complex;non-membrane-bounded organelle;ribonucleoprotein complex;cell part;intracellular organelle;intracellular part;ri	K02873	RP-L13e:large subunit ribosomal protein L13e;	Ribosome - Yarrowia lipolytica ;	IPR001380;IPR018256;	Ribosomal protein L13e;Ribosomal protein L13e, conserved site;
3.77376	60	Cluster 1	46.7788	Q6CEU5	YALI0B12848g	XP_500817.2	YALI0B12848p	3	cytosol	gene expression;organic substance biosynthetic process;biosynthetic process;macromolecule biosynthetic process;cellular macromolecule metabolic process;cellular process;biological_process;cellular macromolecule biosynthetic process;metabolic process;organ	molecular_function;structural molecule activity;structural constituent of ribosome;	cell;cellular_component;intracellular;cytoplasmic part;cytoplasm;intracellular non-membrane-bounded organelle;organelle;macromolecular complex;non-membrane-bounded organelle;ribonucleoprotein complex;cell part;intracellular organelle;intracellular part;ri	K02960	RP-S16e:small subunit ribosomal protein S16e;	Ribosome - Yarrowia lipolytica ;	IPR000754;IPR020574;IPR020568;IPR014721;	Ribosomal protein S9;Ribosomal protein S9, conserved site;Ribosomal protein S5 domain 2-type fold;Ribosomal protein S5 domain 2-type fold, subgroup;
3.70136	70	Cluster 1	46.7788	Q6CDU7	YALI0B21076g	XP_501165.1	YALI0B21076p	3	cytosol	gene expression;organic substance biosynthetic process;biosynthetic process;macromolecule biosynthetic process;cellular macromolecule metabolic process;cellular process;biological_process;cellular macromolecule biosynthetic process;metabolic process;organ	molecular_function;structural molecule activity;structural constituent of ribosome;	cell;cellular_component;intracellular;cytoplasmic part;cytoplasm;intracellular non-membrane-bounded organelle;organelle;macromolecular complex;non-membrane-bounded organelle;ribonucleoprotein complex;cell part;intracellular organelle;intracellular part;ri	K02900	RP-L27Ae:large subunit ribosomal protein L27Ae;	Ribosome - Yarrowia lipolytica ;	IPR001196;IPR021131;	Ribosomal protein L15, conserved site;Ribosomal protein L18e/L15P;
3.71719	69	Cluster 1	46.7788	Q6CCT0	YALI0C06820g	XP_501532.1	YALI0C06820p	7	cytosol,nuclear	gene expression;organic substance biosynthetic process;biosynthetic process;macromolecule biosynthetic process;cellular macromolecule metabolic process;cellular process;biological_process;cellular macromolecule biosynthetic process;metabolic process;organ	molecular_function;structural molecule activity;structural constituent of ribosome;	cell;cellular_component;intracellular;cytoplasmic part;cytoplasm;intracellular non-membrane-bounded organelle;organelle;macromolecular complex;non-membrane-bounded organelle;ribonucleoprotein complex;cell part;intracellular organelle;intracellular part;ri	K02930	RP-L4e:large subunit ribosomal protein L4e;	Ribosome - Yarrowia lipolytica ;	IPR002136;IPR025755;IPR013000;IPR023574;	Ribosomal protein L4/L1e;60S ribosomal protein L4, C-terminal domain;Ribosomal protein L4/L1e, eukaryotic/archaeal, conserved site;Ribosomal protein L4 domain;
3.9819	52	Cluster 1	40.7153	Q6CCK1	YALI0C08723g	XP_501611.1	YALI0C08723p	3	cytosol	gene expression;organic substance biosynthetic process;biosynthetic process;macromolecule biosynthetic process;cellular macromolecule metabolic process;cellular process;biological_process;cellular macromolecule biosynthetic process;metabolic process;organ	molecular_function;structural molecule activity;structural constituent of ribosome;	cell;cellular_component;ribosomal subunit;intracellular;cytoplasmic part;cytoplasm;intracellular non-membrane-bounded organelle;organelle;macromolecular complex;ribonucleoprotein complex;non-membrane-bounded organelle;cell part;intracellular organelle par	K02907	RP-L30:large subunit ribosomal protein L30;	Ribosome - Yarrowia lipolytica ;	IPR016082;IPR005996;	Ribosomal protein L30, ferredoxin-like fold domain;Ribosomal protein L30, bacterial-type;
3.77149	65	Cluster 1	46.7788	Q6CCI0	YALI0C09218g	XP_501632.1	YALI0C09218p	3	cytosol	gene expression;organic substance biosynthetic process;biosynthetic process;macromolecule biosynthetic process;cellular macromolecule metabolic process;cellular process;biological_process;cellular macromolecule biosynthetic process;metabolic process;organ	molecular_function;structural molecule activity;structural constituent of ribosome;	cell;cellular_component;ribosomal subunit;intracellular;cytoplasmic part;cytoplasm;intracellular non-membrane-bounded organelle;organelle;macromolecular complex;ribonucleoprotein complex;non-membrane-bounded organelle;cell part;intracellular organelle par	K02872	RP-L13Ae:large subunit ribosomal protein L13Ae;	Ribosome - Yarrowia lipolytica ;	IPR005822;IPR005755;IPR023564;IPR023563;	Ribosomal protein L13;Ribosomal protein L13, eukaryotic/archaeal;Ribosomal protein L13 domain;Ribosomal protein L13, conserved site;
3.99548	48	Cluster 1	40.8184	Q6CCB8	YALI0C10802g	XP_501694.1	YALI0C10802p	2	cytosol				K02864	RP-L10:large subunit ribosomal protein L10;	Ribosome - Yarrowia lipolytica ;
3.79412	53	Cluster 1	45.9592	Q6CC88	YALI0C11473g	XP_501724.1	YALI0C11473p	2	peroxisome				K02947	RP-S10e:small subunit ribosomal protein S10e;	Ribosome - Yarrowia lipolytica ;	IPR011991;IPR005326;	Winged helix-turn-helix DNA-binding domain;Plectin/S10, N-terminal;
3.97059	58	Cluster 1	41.1071	Q6CBJ9	YALI0C18139g	XP_501963.1	YALI0C18139p	2	mitochondria	gene expression;organic substance biosynthetic process;biosynthetic process;macromolecule biosynthetic process;cellular macromolecule metabolic process;cellular process;biological_process;cellular macromolecule biosynthetic process;metabolic process;organ	molecular_function;binding;heterocyclic compound binding;RNA binding;organic cyclic compound binding;nucleic acid binding;rRNA binding;structural molecule activity;structural constituent of ribosome;	cell;cellular_component;intracellular;cytoplasmic part;cytoplasm;intracellular non-membrane-bounded organelle;organelle;macromolecular complex;non-membrane-bounded organelle;ribonucleoprotein complex;cell part;intracellular organelle;intracellular part;ri				IPR016180;IPR000114;	Ribosomal protein L10e/L16;Ribosomal protein L16;
3.60181	71	Cluster 1	46.7788	Q6CB65	YALI0C21560g	XP_502097.1	YALI0C21560p	10	cytosol	gene expression;organic substance biosynthetic process;biosynthetic process;macromolecule biosynthetic process;cellular macromolecule metabolic process;cellular process;biological_process;cellular macromolecule biosynthetic process;metabolic process;organ	molecular_function;structural molecule activity;structural constituent of ribosome;	cell;cellular_component;intracellular;cytoplasmic part;cytoplasm;intracellular non-membrane-bounded organelle;organelle;macromolecular complex;non-membrane-bounded organelle;ribonucleoprotein complex;cell part;intracellular organelle;intracellular part;ri	K02925	RP-L3e:large subunit ribosomal protein L3e;	Ribosome - Yarrowia lipolytica ;	IPR000597;IPR019926;IPR009000;	Ribosomal protein L3;Ribosomal protein L3, conserved site;Translation protein, beta-barrel domain;
3.74208	63	Cluster 1	44.9584	Q6C9T7	YALI0D08470g	XP_502575.1	YALI0D08470p	3	mitochondria	gene expression;organic substance biosynthetic process;biosynthetic process;macromolecule biosynthetic process;cellular macromolecule metabolic process;cellular process;biological_process;cellular macromolecule biosynthetic process;metabolic process;organ	molecular_function;structural molecule activity;structural constituent of ribosome;	cell;cellular_component;intracellular;cytoplasmic part;cytoplasm;intracellular non-membrane-bounded organelle;organelle;macromolecular complex;non-membrane-bounded organelle;ribonucleoprotein complex;cell part;intracellular organelle;intracellular part;ri	K02992	RP-S7:small subunit ribosomal protein S7;	Ribosome - Yarrowia lipolytica ;	IPR023798;	Ribosomal protein S7 domain;
3.76923	64	Cluster 1	46.7788	Q6C9L1	YALI0D10263g	XP_502651.1	YALI0D10263p	2	mitochondria	gene expression;organic substance biosynthetic process;biosynthetic process;macromolecule biosynthetic process;cellular macromolecule metabolic process;cellular process;biological_process;cellular macromolecule biosynthetic process;metabolic process;organ	molecular_function;structural molecule activity;structural constituent of ribosome;	cell;cellular_component;intracellular;cytoplasmic part;cytoplasm;intracellular non-membrane-bounded organelle;organelle;macromolecular complex;non-membrane-bounded organelle;ribonucleoprotein complex;cell part;intracellular organelle;intracellular part;ri	K02894	RP-L23e:large subunit ribosomal protein L23e;	Ribosome - Yarrowia lipolytica ;	IPR019972;IPR000218;IPR023571;	Ribosomal protein L14 conserved site;Ribosomal protein L14b/L23e;Ribosomal protein L14 domain;
3.76923	66	Cluster 1	46.7788	Q6C986	YALI0D13104g	XP_502776.1	YALI0D13104p	6	mitochondria	gene expression;organic substance biosynthetic process;biosynthetic process;macromolecule biosynthetic process;cellular macromolecule metabolic process;cellular process;biological_process;cellular macromolecule biosynthetic process;metabolic process;organ	molecular_function;structural molecule activity;structural constituent of ribosome;	cell;cellular_component;intracellular;cytoplasmic part;cytoplasm;intracellular non-membrane-bounded organelle;organelle;macromolecular complex;non-membrane-bounded organelle;ribonucleoprotein complex;cell part;intracellular organelle;intracellular part;ri	K02866	RP-L10e:large subunit ribosomal protein L10e;	Ribosome - Yarrowia lipolytica ;	IPR018255;IPR016180;IPR001197;	Ribosomal protein L10e, conserved site;Ribosomal protein L10e/L16;Ribosomal protein L10e;
3.78733	55	Cluster 1	46.8849	Q6C962	YALI0D13728g	XP_502800.1	40S ribosomal protein S24	2	cytosol	gene expression;organic substance biosynthetic process;biosynthetic process;macromolecule biosynthetic process;cellular macromolecule metabolic process;cellular process;biological_process;cellular macromolecule biosynthetic process;metabolic process;organ	nucleoside phosphate binding;molecular_function;binding;heterocyclic compound binding;small molecule binding;organic cyclic compound binding;nucleotide binding;structural molecule activity;structural constituent of ribosome;	cell;cellular_component;intracellular;cytoplasmic part;cytoplasm;intracellular non-membrane-bounded organelle;organelle;macromolecular complex;non-membrane-bounded organelle;ribonucleoprotein complex;cell part;intracellular organelle;intracellular part;ri	K02974	RP-S24e:small subunit ribosomal protein S24e;	Ribosome - Yarrowia lipolytica ;	IPR012678;IPR012677;IPR001976;IPR018098;	Ribosomal protein L23/L15e core domain;Nucleotide-binding alpha-beta plait domain;Ribosomal protein S24e;Ribosomal S24e conserved site;
3.73756	64	Cluster 1	46.7788	Q6C7Y3	YALI0D24387g	XP_503229.1	Ribosomal protein L15	4	mitochondria	gene expression;organic substance biosynthetic process;biosynthetic process;macromolecule biosynthetic process;cellular macromolecule metabolic process;cellular process;biological_process;cellular macromolecule biosynthetic process;metabolic process;organ	molecular_function;structural molecule activity;structural constituent of ribosome;	cell;cellular_component;intracellular;cytoplasmic part;cytoplasm;intracellular non-membrane-bounded organelle;organelle;macromolecular complex;non-membrane-bounded organelle;ribonucleoprotein complex;cell part;intracellular organelle;intracellular part;ri	K02877	RP-L15e:large subunit ribosomal protein L15e;	Ribosome - Yarrowia lipolytica ;	IPR024794;IPR012678;IPR020925;IPR000439;	Ribosomal protein L15e core domain;Ribosomal protein L23/L15e core domain;Ribosomal protein L15e, conserved site;Ribosomal protein L15e;
4.06561	50	Cluster 1	44.8803	Q6C5X8	YALI0E14212g	XP_503934.2	YALI0E14212p	3	mitochondria	gene expression;organic substance biosynthetic process;biosynthetic process;macromolecule biosynthetic process;cellular macromolecule metabolic process;cellular process;biological_process;cellular macromolecule biosynthetic process;metabolic process;organ	molecular_function;structural molecule activity;structural constituent of ribosome;	cell;cellular_component;intracellular;cytoplasmic part;cytoplasm;intracellular non-membrane-bounded organelle;organelle;macromolecular complex;non-membrane-bounded organelle;ribonucleoprotein complex;cell part;intracellular organelle;intracellular part;ri				IPR029004;	Ribosomal L28e/Mak16;
3.74434	69	Cluster 1	46.7788	Q6C5W9	YALI0E14465g	XP_503943.1	YALI0E14465p	3	mitochondria	gene expression;organic substance biosynthetic process;biosynthetic process;macromolecule biosynthetic process;cellular macromolecule metabolic process;cellular process;biological_process;cellular macromolecule biosynthetic process;metabolic process;organ	molecular_function;binding;heterocyclic compound binding;organic cyclic compound binding;nucleic acid binding;RNA binding;structural molecule activity;structural constituent of ribosome;	cell;cellular_component;ribosomal subunit;intracellular;cytoplasmic part;cytoplasm;intracellular non-membrane-bounded organelle;organelle;macromolecular complex;ribonucleoprotein complex;non-membrane-bounded organelle;cell part;intracellular organelle par	K02981	RP-S2e:small subunit ribosomal protein S2e;	Ribosome - Yarrowia lipolytica ;	IPR013810;IPR005324;IPR018192;IPR020568;IPR005711;IPR014720;IPR014721;	Ribosomal protein S5, N-terminal;Ribosomal protein S5, C-terminal;Ribosomal protein S5, N-terminal, conserved site;Ribosomal protein S5 domain 2-type fold;Ribosomal protein S5, eukaryotic/archaeal;Double-stranded RNA-binding domain;Ribosomal protein S5 do
3.78507	58	Cluster 1	46.7788	Q6C592	YALI0E20031g	XP_504170.2	YALI0E20031p	5	mitochondria							IPR015943;IPR017986;IPR001680;IPR019775;IPR020472;	WD40/YVTN repeat-like-containing domain;WD40-repeat-containing domain;WD40 repeat;WD40 repeat, conserved site;G-protein beta WD-40 repeat;
3.9638	59	Cluster 1	41.1071	Q6C573	YALI0E20493g	XP_504189.1	YALI0E20493p	2	cytosol	gene expression;organic substance biosynthetic process;biosynthetic process;macromolecule biosynthetic process;cellular macromolecule metabolic process;cellular process;biological_process;cellular macromolecule biosynthetic process;metabolic process;organ	molecular_function;structural molecule activity;structural constituent of ribosome;	cell;cellular_component;intracellular;cytoplasmic part;cytoplasm;intracellular non-membrane-bounded organelle;organelle;macromolecular complex;non-membrane-bounded organelle;ribonucleoprotein complex;cell part;intracellular organelle;intracellular part;ri	K02926	RP-L4:large subunit ribosomal protein L4;	Ribosome - Yarrowia lipolytica ;	IPR023574;IPR002136;	Ribosomal protein L4 domain;Ribosomal protein L4/L1e;
3.76018	64	Cluster 1	46.7788	Q6C569	YALI0E20581g	XP_504193.1	YALI0E20581p	2	cytosol	gene expression;organic substance biosynthetic process;biosynthetic process;macromolecule biosynthetic process;cellular macromolecule metabolic process;cellular process;biological_process;cellular macromolecule biosynthetic process;metabolic process;organ	molecular_function;binding;heterocyclic compound binding;organic cyclic compound binding;nucleic acid binding;RNA binding;structural molecule activity;structural constituent of ribosome;	cell;cellular_component;ribosomal subunit;intracellular;cytoplasmic part;cytoplasm;intracellular non-membrane-bounded organelle;organelle;macromolecular complex;ribonucleoprotein complex;non-membrane-bounded organelle;cell part;intracellular organelle par	K02969	RP-S20e:small subunit ribosomal protein S20e;	Ribosome - Yarrowia lipolytica ;	IPR018268;IPR001848;IPR027486;IPR005729;	Ribosomal protein S10, conserved site;Ribosomal protein S10;Ribosomal protein S10 domain;Ribosomal protein S10, eukaryotic/archaeal;
3.681	74	Cluster 1	46.7788	Q6C4Z8	YALI0E22352g	XP_504264.1	YALI0E22352p	8	mitochondria	gene expression;organic substance biosynthetic process;biosynthetic process;macromolecule biosynthetic process;cellular macromolecule metabolic process;cellular process;biological_process;cellular macromolecule biosynthetic process;metabolic process;organ	molecular_function;binding;heterocyclic compound binding;RNA binding;organic cyclic compound binding;rRNA binding;nucleic acid binding;5S rRNA binding;structural molecule activity;structural constituent of ribosome;	cell;cellular_component;intracellular;cytoplasmic part;cytoplasm;intracellular non-membrane-bounded organelle;organelle;macromolecular complex;non-membrane-bounded organelle;ribonucleoprotein complex;cell part;intracellular organelle;intracellular part;ri	K02932	RP-L5e:large subunit ribosomal protein L5e;	Ribosome - Yarrowia lipolytica ;	IPR005485;IPR005484;IPR025607;	Ribosomal protein L5 eukaryotic/L18 archaeal;Ribosomal protein L18/L5;Ribosomal protein L5 eukaryotic/L18 archaeal, C-terminal;
3.68778	75	Cluster 1	46.7788	Q6C4U1	YALI0E23694g	XP_504321.1	YALI0E23694p	3	mitochondria	gene expression;organic substance biosynthetic process;biosynthetic process;macromolecule biosynthetic process;cellular macromolecule metabolic process;cellular process;biological_process;cellular macromolecule biosynthetic process;metabolic process;organ	molecular_function;binding;heterocyclic compound binding;organic cyclic compound binding;nucleic acid binding;RNA binding;structural molecule activity;structural constituent of ribosome;	cell;cellular_component;ribosomal subunit;intracellular;cytoplasmic part;cytoplasm;intracellular non-membrane-bounded organelle;organelle;macromolecular complex;ribonucleoprotein complex;non-membrane-bounded organelle;cell part;intracellular organelle par	K02985	RP-S3e:small subunit ribosomal protein S3e;	Ribosome - Yarrowia lipolytica ;	IPR001351;IPR005703;IPR018280;IPR004044;IPR004087;IPR009019;	Ribosomal protein S3, C-terminal;Ribosomal protein S3, eukaryotic/archaeal;Ribosomal protein S3, conserved site;K Homology domain, type 2;K Homology domain;K homology domain, prokaryotic type;
3.83484	57	Cluster 1	46.7788	Q6C4Q8	YALI0E24475g	XP_504354.1	YALI0E24475p	4	nuclear	gene expression;organic substance biosynthetic process;biosynthetic process;macromolecule biosynthetic process;cellular macromolecule metabolic process;cellular process;biological_process;cellular macromolecule biosynthetic process;metabolic process;organ	molecular_function;structural molecule activity;structural constituent of ribosome;	cell;cellular_component;intracellular;cytoplasmic part;cytoplasm;intracellular non-membrane-bounded organelle;organelle;macromolecular complex;non-membrane-bounded organelle;ribonucleoprotein complex;cell part;intracellular organelle;intracellular part;ri	K02910	RP-L31e:large subunit ribosomal protein L31e;	Ribosome - Yarrowia lipolytica ;	IPR000054;IPR023621;IPR020052;	Ribosomal protein L31e;Ribosomal protein L31e domain;Ribosomal protein L31e, conserved site;
3.76923	62	Cluster 1	46.7788	Q6C4N4	YALI0E25025g	XP_504378.1	YALI0E25025p	2	cytosol	gene expression;organic substance biosynthetic process;biosynthetic process;macromolecule biosynthetic process;cellular macromolecule metabolic process;cellular process;biological_process;cellular macromolecule biosynthetic process;metabolic process;organ	molecular_function;structural molecule activity;structural constituent of ribosome;	cell;cellular_component;intracellular;cytoplasmic part;cytoplasm;intracellular non-membrane-bounded organelle;organelle;macromolecular complex;non-membrane-bounded organelle;ribonucleoprotein complex;cell part;intracellular organelle;intracellular part;ri	K02885	RP-L19e:large subunit ribosomal protein L19e;	Ribosome - Yarrowia lipolytica ;	IPR027547;IPR015972;IPR015974;IPR000196;	Ribosomal protein L19/L19e;Ribosomal protein L19/L19e, domain 1;Ribosomal protein L19/L19e, domain 3;Ribosomal protein L19/L19e domain;
3.84163	54	Cluster 1	46.7788	Q6C4C8	YALI0E27830g	XP_504484.1	60S ribosomal protein L6	3	nuclear	gene expression;organic substance biosynthetic process;biosynthetic process;macromolecule biosynthetic process;cellular macromolecule metabolic process;cellular process;biological_process;cellular macromolecule biosynthetic process;metabolic process;organ	molecular_function;structural molecule activity;structural constituent of ribosome;	cell;cellular_component;intracellular;cytoplasmic part;cytoplasm;intracellular non-membrane-bounded organelle;organelle;macromolecular complex;non-membrane-bounded organelle;ribonucleoprotein complex;cell part;intracellular organelle;intracellular part;ri	K02934	RP-L6e:large subunit ribosomal protein L6e;	Ribosome - Yarrowia lipolytica ;	IPR014722;IPR008991;IPR000915;	Ribosomal protein L2 domain 2;Translation protein SH3-like domain;60S ribosomal protein L6E;
3.76471	65	Cluster 1	46.7788	Q6C477	YALI0E29073g	XP_504535.1	YALI0E29073p	3	cytosol	gene expression;organic substance biosynthetic process;biosynthetic process;macromolecule biosynthetic process;cellular macromolecule metabolic process;cellular process;biological_process;cellular macromolecule biosynthetic process;metabolic process;organ	molecular_function;binding;heterocyclic compound binding;RNA binding;organic cyclic compound binding;nucleic acid binding;rRNA binding;structural molecule activity;structural constituent of ribosome;	cell;cellular_component;intracellular;cytoplasmic part;cytoplasm;intracellular non-membrane-bounded organelle;organelle;macromolecular complex;non-membrane-bounded organelle;ribonucleoprotein complex;cell part;intracellular organelle;intracellular part;ri	K02940	RP-L9e:large subunit ribosomal protein L9e;	Ribosome - Yarrowia lipolytica ;	IPR020040;IPR002359;	Ribosomal protein L6, alpha-beta domain;Ribosomal protein L6, conserved site-2;
3.77149	61	Cluster 1	46.7788	Q6C406	YALI0E30811g	XP_504606.1	YALI0E30811p	2	cytosol,nuclear	gene expression;organic substance biosynthetic process;biosynthetic process;macromolecule biosynthetic process;cellular macromolecule metabolic process;cellular process;biological_process;cellular macromolecule biosynthetic process;metabolic process;organ	molecular_function;structural molecule activity;structural constituent of ribosome;	cell;cellular_component;intracellular;cytoplasmic part;cytoplasm;intracellular non-membrane-bounded organelle;organelle;macromolecular complex;non-membrane-bounded organelle;ribonucleoprotein complex;cell part;intracellular organelle;intracellular part;ri	K02912	RP-L32e:large subunit ribosomal protein L32e;	Ribosome - Yarrowia lipolytica ;	IPR001515;IPR018263;	Ribosomal protein L32e;Ribosomal protein L32e, conserved site;
3.77602	64	Cluster 1	46.7788	Q6C3V2	YALI0E31911g	XP_504660.1	Ribosomal protein	3	mitochondria	gene expression;organic substance biosynthetic process;biosynthetic process;macromolecule biosynthetic process;cellular macromolecule metabolic process;cellular process;biological_process;cellular macromolecule biosynthetic process;metabolic process;organ	molecular_function;binding;heterocyclic compound binding;organic cyclic compound binding;nucleic acid binding;RNA binding;structural molecule activity;structural constituent of ribosome;	cell;cellular_component;ribosomal subunit;intracellular;cytoplasmic part;cytoplasm;intracellular non-membrane-bounded organelle;organelle;macromolecular complex;ribonucleoprotein complex;non-membrane-bounded organelle;cell part;intracellular organelle par	K02865	RP-L10Ae:large subunit ribosomal protein L10Ae;	Ribosome - Yarrowia lipolytica ;	IPR028364;IPR023674;IPR023673;IPR016095;IPR016094;	Ribosomal protein L1/ribosomal biogenesis protein;Ribosomal protein L1-like;Ribosomal protein L1, conserved site;Ribosomal protein L1, 3-layer alpha/beta-sandwich;Ribosomal protein L1, 2-layer alpha/beta-sandwich;
3.85747	55	Cluster 1	47	Q6C3V0	YALI0E31955g	XP_504662.1	YALI0E31955p	3	nuclear	gene expression;organic substance biosynthetic process;biosynthetic process;macromolecule biosynthetic process;cellular macromolecule metabolic process;cellular process;biological_process;cellular macromolecule biosynthetic process;metabolic process;organ	molecular_function;structural molecule activity;structural constituent of ribosome;	cell;cellular_component;intracellular;cytoplasmic part;cytoplasm;intracellular non-membrane-bounded organelle;organelle;macromolecular complex;non-membrane-bounded organelle;ribonucleoprotein complex;cell part;intracellular organelle;intracellular part;ri	K02917	RP-L35Ae:large subunit ribosomal protein L35Ae;	Ribosome - Yarrowia lipolytica ;	IPR009000;IPR018266;IPR001780;	Translation protein, beta-barrel domain;Ribosomal protein L35Ae, conserved site;Ribosomal protein L35A;
3.819	59	Cluster 1	46.7788	Q6C3I3	YALI0E34573g	XP_504779.2	YALI0E34573p	2	cytosol	gene expression;organic substance biosynthetic process;biosynthetic process;macromolecule biosynthetic process;cellular macromolecule metabolic process;cellular process;biological_process;cellular macromolecule biosynthetic process;metabolic process;organ	molecular_function;structural molecule activity;structural constituent of ribosome;	cell;cellular_component;intracellular;cytoplasmic part;cytoplasm;intracellular non-membrane-bounded organelle;organelle;macromolecular complex;non-membrane-bounded organelle;ribonucleoprotein complex;cell part;intracellular organelle;intracellular part;ri	K02921	RP-L37Ae:large subunit ribosomal protein L37Ae;	Ribosome - Yarrowia lipolytica ;	IPR011331;IPR011332;IPR002674;	Ribosomal protein L37ae/L37e;Zinc-binding ribosomal protein;Ribosomal protein L37ae;
3.81674	60	Cluster 1	46.7788	Q6C2S6	YALI0F05522g	XP_505036.1	YALI0F05522p	3	cytosol	gene expression;organic substance biosynthetic process;biosynthetic process;macromolecule biosynthetic process;cellular macromolecule metabolic process;cellular process;biological_process;cellular macromolecule biosynthetic process;metabolic process;organ	molecular_function;structural molecule activity;structural constituent of ribosome;	cell;cellular_component;intracellular;cytoplasmic part;cytoplasm;intracellular non-membrane-bounded organelle;organelle;macromolecular complex;non-membrane-bounded organelle;ribonucleoprotein complex;cell part;intracellular organelle;intracellular part;ri	K02889	RP-L21e:large subunit ribosomal protein L21e;	Ribosome - Yarrowia lipolytica ;	IPR001147;IPR008991;IPR018259;	Ribosomal protein L21e;Translation protein SH3-like domain;Ribosomal protein L21e, conserved site;
3.75339	65	Cluster 1	46.7788	Q6C2S5	YALI0F05544g	XP_505037.1	YALI0F05544p	5	mitochondria	gene expression;organic substance biosynthetic process;biosynthetic process;macromolecule biosynthetic process;cellular macromolecule metabolic process;cellular process;biological_process;cellular macromolecule biosynthetic process;metabolic process;organ	molecular_function;binding;heterocyclic compound binding;RNA binding;organic cyclic compound binding;nucleic acid binding;rRNA binding;structural molecule activity;structural constituent of ribosome;	cell;cellular_component;ribosomal subunit;intracellular;cytoplasmic part;cytoplasm;intracellular non-membrane-bounded organelle;organelle;macromolecular complex;ribonucleoprotein complex;non-membrane-bounded organelle;cell part;intracellular organelle par	K02997	RP-S9e:small subunit ribosomal protein S9e;	Ribosome - Yarrowia lipolytica ;	IPR018079;IPR005710;IPR002942;IPR001912;	Ribosomal protein S4, conserved site;Ribosomal protein S4/S9, eukaryotic/archaeal;RNA-binding S4 domain;Ribosomal protein S4/S9, N-terminal;
3.76697	64	Cluster 1	46.7788	Q6C2R3	YALI0F05803g	XP_505049.1	YALI0F05803p	3	mitochondria	gene expression;organic substance biosynthetic process;biosynthetic process;macromolecule biosynthetic process;cellular macromolecule metabolic process;cellular process;biological_process;cellular macromolecule biosynthetic process;metabolic process;organ	molecular_function;binding;heterocyclic compound binding;organic cyclic compound binding;nucleic acid binding;RNA binding;structural molecule activity;structural constituent of ribosome;	cell;cellular_component;ribosomal subunit;intracellular;cytoplasmic part;cytoplasm;intracellular non-membrane-bounded organelle;organelle;macromolecular complex;ribonucleoprotein complex;non-membrane-bounded organelle;cell part;intracellular organelle par	K02958	RP-S15e:small subunit ribosomal protein S15e;	Ribosome - Yarrowia lipolytica ;	IPR023575;IPR020934;IPR002222;IPR005713;	Ribosomal protein S19, superfamily;Ribosomal protein S19 conserved site;Ribosomal protein S19/S15;Ribosomal protein S19A/S15e;
3.76923	63	Cluster 1	46.7788	Q6C2E5	YALI0F08569g	XP_505167.1	YALI0F08569p	2	cytosol	gene expression;organic substance biosynthetic process;biosynthetic process;macromolecule biosynthetic process;cellular macromolecule metabolic process;cellular process;biological_process;cellular macromolecule biosynthetic process;metabolic process;organ	molecular_function;binding;heterocyclic compound binding;organic cyclic compound binding;nucleic acid binding;RNA binding;structural molecule activity;structural constituent of ribosome;	cell;cellular_component;ribosomal subunit;intracellular;cytoplasmic part;cytoplasm;intracellular non-membrane-bounded organelle;organelle;macromolecular complex;ribonucleoprotein complex;non-membrane-bounded organelle;cell part;intracellular organelle par	K02989	RP-S5e:small subunit ribosomal protein S5e;	Ribosome - Yarrowia lipolytica ;	IPR023798;IPR005716;IPR020606;	Ribosomal protein S7 domain;Ribosomal protein S5/S7, eukaryotic/archaeal;Ribosomal protein S7, conserved site;
3.26923	56	Cluster 1	46.8849	Q6C290	YALI0F09790g	XP_505222.1	YALI0F09790p	6	plasma membrane	gene expression;organic substance biosynthetic process;biosynthetic process;macromolecule biosynthetic process;cellular macromolecule metabolic process;cellular process;biological_process;cellular macromolecule biosynthetic process;metabolic process;organ	molecular_function;structural molecule activity;structural constituent of ribosome;	cell;cellular_component;intracellular;cytoplasmic part;cytoplasm;intracellular non-membrane-bounded organelle;organelle;macromolecular complex;non-membrane-bounded organelle;ribonucleoprotein complex;cell part;intracellular organelle;intracellular part;ri	K02977	RP-S27Ae:small subunit ribosomal protein S27Ae;	Ribosome - Yarrowia lipolytica ;	IPR029071;IPR019954;IPR019956;IPR011332;IPR000626;IPR002906;	Ubiquitin-related domain;Ubiquitin conserved site;Ubiquitin;Zinc-binding ribosomal protein;Ubiquitin-like;Ribosomal protein S27a;
4.06787	53	Cluster 1	39.5772	Q6C279	YALI0F10076g	XP_505233.1	YALI0F10076p	2	mitochondria	gene expression;organic substance biosynthetic process;biosynthetic process;macromolecule biosynthetic process;cellular macromolecule metabolic process;cellular process;biological_process;cellular macromolecule biosynthetic process;metabolic process;organ	molecular_function;structural molecule activity;structural constituent of ribosome;	cell;cellular_component;intracellular;cytoplasmic part;cytoplasm;intracellular non-membrane-bounded organelle;organelle;macromolecular complex;non-membrane-bounded organelle;ribonucleoprotein complex;cell part;intracellular organelle;intracellular part;ri	K02906	RP-L3:large subunit ribosomal protein L3;	Ribosome - Yarrowia lipolytica ;	IPR019926;IPR019927;IPR009000;IPR000597;	Ribosomal protein L3, conserved site;Ribosomal protein L3, bacterial/organelle-type;Translation protein, beta-barrel domain;Ribosomal protein L3;
3.75113	64	Cluster 1	46.7788	Q6C242	YALI0F11055g	XP_505270.1	YALI0F11055p	3	cytosol	gene expression;organic substance biosynthetic process;biosynthetic process;macromolecule biosynthetic process;cellular macromolecule metabolic process;cellular process;biological_process;cellular macromolecule biosynthetic process;metabolic process;organ	molecular_function;structural molecule activity;structural constituent of ribosome;	cell;cellular_component;intracellular;cytoplasmic part;cytoplasm;intracellular non-membrane-bounded organelle;organelle;macromolecular complex;non-membrane-bounded organelle;ribonucleoprotein complex;cell part;intracellular organelle;intracellular part;ri	K02953	RP-S13e:small subunit ribosomal protein S13e;	Ribosome - Yarrowia lipolytica ;	IPR000589;IPR012606;IPR009068;IPR023029;	Ribosomal protein S15;Ribosomal protein S13/S15, N-terminal;S15/NS1, RNA-binding;Ribosomal protein S15P;
3.76697	59	Cluster 1	46.8849	Q6C1P8	YALI0F14465g	XP_505414.1	YALI0F14465p	3	cytosol	gene expression;organic substance biosynthetic process;biosynthetic process;macromolecule biosynthetic process;cellular macromolecule metabolic process;cellular process;biological_process;cellular macromolecule biosynthetic process;metabolic process;organ	molecular_function;structural molecule activity;structural constituent of ribosome;	cell;cellular_component;intracellular;cytoplasmic part;cytoplasm;intracellular non-membrane-bounded organelle;organelle;macromolecular complex;non-membrane-bounded organelle;ribonucleoprotein complex;cell part;intracellular organelle;intracellular part;ri	K02962	RP-S17e:small subunit ribosomal protein S17e;	Ribosome - Yarrowia lipolytica ;	IPR001210;IPR018273;	Ribosomal protein S17e;Ribosomal protein S17e, conserved site;
3.76923	63	Cluster 1	46.7788	Q6C0Z7	YALI0F20482g	XP_505665.1	YALI0F20482p	4	nuclear	gene expression;organic substance biosynthetic process;biosynthetic process;macromolecule biosynthetic process;cellular macromolecule metabolic process;cellular process;biological_process;cellular macromolecule biosynthetic process;metabolic process;organ	molecular_function;structural molecule activity;structural constituent of ribosome;	cell;cellular_component;intracellular;cytoplasmic part;cytoplasm;intracellular non-membrane-bounded organelle;organelle;macromolecular complex;non-membrane-bounded organelle;ribonucleoprotein complex;cell part;intracellular organelle;intracellular part;ri	K02949	RP-S11e:small subunit ribosomal protein S11e;	Ribosome - Yarrowia lipolytica ;	IPR028333;IPR000266;IPR012340;IPR019979;	Ribosomal protein S17, archaeal/eukaryotic;Ribosomal protein S17;Nucleic acid-binding, OB-fold;Ribosomal protein S17, conserved site;
3.83258	58	Cluster 1	46.7788	Q6C0J5	YALI0F24123g	XP_505817.1	60S ribosomal protein L20	9	cytosol	gene expression;organic substance biosynthetic process;biosynthetic process;macromolecule biosynthetic process;cellular macromolecule metabolic process;cellular process;biological_process;cellular macromolecule biosynthetic process;metabolic process;organ	molecular_function;structural molecule activity;structural constituent of ribosome;	cell;cellular_component;intracellular;cytoplasmic part;cytoplasm;intracellular non-membrane-bounded organelle;organelle;macromolecular complex;non-membrane-bounded organelle;ribonucleoprotein complex;cell part;intracellular organelle;intracellular part;ri	K02882	RP-L18Ae:large subunit ribosomal protein L18Ae;	Ribosome - Yarrowia lipolytica ;	IPR028877;IPR023573;	50S ribosomal protein L18Ae/60S ribosomal protein L20 and L18a;Ribosomal protein L18a/LX;
3.84842	53	Cluster 1	46.7788	Q6C0H3	YALI0F24695g	XP_505839.2	YALI0F24695p	5	cytosol	biological_process;cellular component biogenesis;ribonucleoprotein complex biogenesis;cellular component organization or biogenesis;ribosome biogenesis;		intracellular;macromolecular complex;cell part;cell;intracellular part;cellular_component;ribonucleoprotein complex;	K02936	RP-L7Ae:large subunit ribosomal protein L7Ae;	Ribosome - Yarrowia lipolytica ;	IPR029064;IPR018492;IPR001921;IPR004038;IPR004037;	50S ribosomal protein L30e-like;Ribosomal protein L7Ae/L8/Nhp2 family;Ribosomal protein L7A/L8;Ribosomal protein L7Ae/L30e/S12e/Gadd45;Ribosomal protein L7Ae conserved site;
3.75339	68	Cluster 1	46.7788	Q6C0H1	YALI0F24739g	XP_505841.1	YALI0F24739p	2	mitochondria	gene expression;organic substance biosynthetic process;biosynthetic process;macromolecule biosynthetic process;cellular macromolecule metabolic process;cellular process;biological_process;cellular macromolecule biosynthetic process;metabolic process;organ	molecular_function;structural molecule activity;structural constituent of ribosome;	cell;cellular_component;intracellular;cytoplasmic part;cytoplasm;intracellular non-membrane-bounded organelle;organelle;macromolecular complex;non-membrane-bounded organelle;ribonucleoprotein complex;cell part;intracellular organelle;intracellular part;ri	K02938	RP-L8e:large subunit ribosomal protein L8e;	Ribosome - Yarrowia lipolytica ;	IPR008991;IPR014722;IPR014726;IPR012340;IPR022671;IPR022666;IPR022669;	Translation protein SH3-like domain;Ribosomal protein L2 domain 2;Ribosomal protein L2, domain 3;Nucleic acid-binding, OB-fold;Ribosomal protein L2, conserved site;Ribosomal Proteins L2, RNA binding domain;Ribosomal protein L2, C-terminal;
3.70362	68	Cluster 1	46.96	Q6C0E1	YALI0F25531g	XP_505871.1	YALI0F25531p	2	mitochondria	gene expression;organic substance biosynthetic process;biosynthetic process;macromolecule biosynthetic process;cellular macromolecule metabolic process;cellular process;biological_process;cellular macromolecule biosynthetic process;metabolic process;organ	nucleoside phosphate binding;molecular_function;binding;heterocyclic compound binding;small molecule binding;organic cyclic compound binding;nucleotide binding;structural molecule activity;structural constituent of ribosome;	cell;cellular_component;intracellular;cytoplasmic part;cytoplasm;intracellular non-membrane-bounded organelle;organelle;macromolecular complex;non-membrane-bounded organelle;ribonucleoprotein complex;cell part;intracellular organelle;intracellular part;ri	K02893	RP-L23Ae:large subunit ribosomal protein L23Ae;	Ribosome - Yarrowia lipolytica ;	IPR005633;IPR012677;IPR012678;IPR019985;IPR013025;IPR001014;	Ribosomal protein L23/L25, N-terminal;Nucleotide-binding alpha-beta plait domain;Ribosomal protein L23/L15e core domain;Ribosomal protein L23;Ribosomal protein L25/L23;Ribosomal protein L23/L25, conserved site;
3.85747	55	Cluster 1	47	Q6BZR8	YALI0F31405g	XP_506094.2	YALI0F31405p	3	cytosol	gene expression;organic substance biosynthetic process;biosynthetic process;macromolecule biosynthetic process;cellular macromolecule metabolic process;cellular process;biological_process;cellular macromolecule biosynthetic process;metabolic process;organ	molecular_function;structural molecule activity;structural constituent of ribosome;	cell;cellular_component;intracellular;cytoplasmic part;cytoplasm;intracellular non-membrane-bounded organelle;organelle;macromolecular complex;non-membrane-bounded organelle;ribonucleoprotein complex;cell part;intracellular organelle;intracellular part;ri	K02917	RP-L35Ae:large subunit ribosomal protein L35Ae;	Ribosome - Yarrowia lipolytica ;	IPR018266;IPR009000;IPR001780;	Ribosomal protein L35Ae, conserved site;Translation protein, beta-barrel domain;Ribosomal protein L35A;
3.92534	48	Cluster 1	39.0009	Q6CFK6	MRPS9	MRPS9	37S ribosomal protein S9, mitochondrial	1	mitochondria	gene expression;organic substance biosynthetic process;biosynthetic process;macromolecule biosynthetic process;cellular macromolecule metabolic process;cellular process;biological_process;cellular macromolecule biosynthetic process;metabolic process;organ	molecular_function;structural molecule activity;structural constituent of ribosome;	intracellular;cytoplasmic part;cytoplasm;organelle;membrane-bounded organelle;cell part;cell;intracellular organelle;intracellular part;cellular_component;intracellular membrane-bounded organelle;mitochondrion;intracellular non-membrane-bounded organelle;	K02996	RP-S9:small subunit ribosomal protein S9;	Ribosome - Yarrowia lipolytica ;	IPR014721;IPR020568;IPR020574;IPR000754;	Ribosomal protein S5 domain 2-type fold, subgroup;Ribosomal protein S5 domain 2-type fold;Ribosomal protein S9, conserved site;Ribosomal protein S9;
3.73303	61	Cluster 1	46.7788	Q6C603	RPL7	RPL7	60S ribosomal protein L7	1	mitochondria			cell;cellular_component;intracellular;cytoplasmic part;cytoplasm;intracellular non-membrane-bounded organelle;organelle;macromolecular complex;non-membrane-bounded organelle;ribonucleoprotein complex;cell part;intracellular organelle;intracellular part;ri	K02937	RP-L7e:large subunit ribosomal protein L7e;	Ribosome - Yarrowia lipolytica ;	IPR018038;IPR016082;IPR005998;IPR012988;	Ribosomal protein L30, conserved site;Ribosomal protein L30, ferredoxin-like fold domain;Ribosomal protein L7, eukaryotic;Ribosomal protein L30, N-terminal;
5.31448	11	Cluster 2	8	Q6CIA2	YALI0A00264g	XP_499609.1	YALI0A00264p	8	nuclear	gene expression;nitrogen compound metabolic process;cellular aromatic compound metabolic process;organic substance biosynthetic process;nucleic acid metabolic process;cellular macromolecule metabolic process;small molecule metabolic process;oxoacid metabo	carboxylic ester hydrolase activity;molecular_function;hydrolase activity;hydrolase activity, acting on ester bonds;catalytic activity;aminoacyl-tRNA editing activity;purine ribonucleotide binding;anion binding;ribonucleotide binding;small molecule bindin	intracellular;cell part;cell;intracellular part;cellular_component;cytoplasm;	K01870	IARS:isoleucyl-tRNA synthetase [EC:6.1.1.5];	Aminoacyl-tRNA biosynthesis - Yarrowia lipolytica ;	IPR014729;IPR013155;IPR023586;IPR009080;IPR009008;IPR002301;IPR002300;IPR001412;	Rossmann-like alpha/beta/alpha sandwich fold;Methionyl/Valyl/Leucyl/Isoleucyl-tRNA synthetase, anticodon-binding;Isoleucine-tRNA ligase, type 2;Aminoacyl-tRNA synthetase, class 1a, anticodon-binding;Valyl/Leucyl/Isoleucyl-tRNA synthetase, editing domain;I
4.86878	10	Cluster 2	8	Q6CD53	YALI0C03674g	XP_501409.1	YALI0C03674p	4	nuclear	gene expression;nitrogen compound metabolic process;cellular aromatic compound metabolic process;organic substance biosynthetic process;nucleic acid metabolic process;cellular macromolecule metabolic process;small molecule metabolic process;oxoacid metabo	purine ribonucleotide binding;anion binding;ribonucleotide binding;small molecule binding;ion binding;ribonucleoside binding;purine ribonucleoside triphosphate binding;carbohydrate derivative binding;adenyl ribonucleotide binding;nucleoside phosphate bind	intracellular;cell part;cell;intracellular part;cellular_component;cytoplasm;	K01886	QARS:glutaminyl-tRNA synthetase [EC:6.1.1.18];QARS:glutaminyl-tRNA synthetase [EC:6.1.1.18];	Metabolic pathways - Yarrowia lipolytica ;Aminoacyl-tRNA biosynthesis - Yarrowia lipolytica ;	IPR004514;IPR014729;IPR020056;IPR020059;IPR020058;IPR020061;IPR000924;IPR001412;IPR007638;IPR007639;IPR011035;	Glutamine-tRNA synthetase;Rossmann-like alpha/beta/alpha sandwich fold;Ribosomal protein L25/Gln-tRNA synthetase, beta-barrel domain;Glutamyl/glutaminyl-tRNA synthetase, class Ib, anti-codon binding domain;Glutamyl/glutaminyl-tRNA synthetase, class Ib, ca
5.319	9	Cluster 2	8	Q6C868	YALI0D22264g	XP_503144.1	YALI0D22264p	2	cytosol	gene expression;nitrogen compound metabolic process;cellular aromatic compound metabolic process;organic substance biosynthetic process;nucleic acid metabolic process;cellular macromolecule metabolic process;small molecule metabolic process;oxoacid metabo	molecular_function;ligase activity;ligase activity, forming carbon-oxygen bonds;catalytic activity;aminoacyl-tRNA ligase activity;ligase activity, forming aminoacyl-tRNA and related compounds;aspartate-tRNA ligase activity;purine ribonucleotide binding;an	intracellular;cell part;cell;intracellular part;cellular_component;cytoplasm;	K01876	DARS:aspartyl-tRNA synthetase [EC:6.1.1.12];	Aminoacyl-tRNA biosynthesis - Yarrowia lipolytica ;	IPR006195;IPR002312;IPR012340;IPR004523;IPR004365;IPR004364;	Aminoacyl-tRNA synthetase, class II;Aspartyl/Asparaginyl-tRNA synthetase, class IIb;Nucleic acid-binding, OB-fold;Aspartyl-tRNA synthetases;OB-fold nucleic acid binding domain, AA-tRNA synthetase-type;Aminoacyl-tRNA synthetase, class II (D/K/N);
5.32127	8	Cluster 2	8	Q6C763	YALI0E03432g	XP_503499.1	YALI0E03432p	2	cytosol		molecular_function;binding;heterocyclic compound binding;RNA binding;organic cyclic compound binding;nucleic acid binding;tRNA binding;	intracellular;organelle;membrane-bounded organelle;cell part;cell;intracellular organelle;intracellular part;cellular_component;intracellular membrane-bounded organelle;nucleus;				IPR010987;IPR002547;IPR007747;IPR012340;	Glutathione S-transferase, C-terminal-like;tRNA-binding domain;Menin;Nucleic acid-binding, OB-fold;
5.09276	11	Cluster 2	8	Q6C6Z6	YALI0E05027g	XP_503566.1	YALI0E05027p	2	mitochondria	gene expression;nitrogen compound metabolic process;cellular aromatic compound metabolic process;organic substance biosynthetic process;nucleic acid metabolic process;cellular macromolecule metabolic process;small molecule metabolic process;oxoacid metabo	purine ribonucleotide binding;anion binding;ribonucleotide binding;small molecule binding;ion binding;ribonucleoside binding;purine ribonucleoside triphosphate binding;carbohydrate derivative binding;adenyl ribonucleotide binding;nucleoside phosphate bind	intracellular;cell part;cell;intracellular part;cellular_component;cytoplasm;	K01881	PARS:prolyl-tRNA synthetase [EC:6.1.1.15];	Aminoacyl-tRNA biosynthesis - Yarrowia lipolytica ;	IPR017449;IPR016061;IPR004154;IPR002314;IPR002316;IPR004499;IPR006195;	Prolyl-tRNA synthetase, class II;Proline-tRNA ligase, class II, C-terminal;Anticodon-binding;Aminoacyl-tRNA synthetase, class II (G/ H/ P/ S), conserved domain;Proline-tRNA ligase, class IIa;Proline-tRNA ligase, class IIa, archaeal-type;Aminoacyl-tRNA syn
5.319	9	Cluster 2	8	Q6C5H6	YALI0E17985g	XP_504086.1	YALI0E17985p	3	nuclear	gene expression;nitrogen compound metabolic process;cellular aromatic compound metabolic process;organic substance biosynthetic process;nucleic acid metabolic process;cellular macromolecule metabolic process;small molecule metabolic process;oxoacid metabo	molecular_function;ligase activity;ligase activity, forming carbon-oxygen bonds;catalytic activity;aminoacyl-tRNA ligase activity;ligase activity, forming aminoacyl-tRNA and related compounds;arginine-tRNA ligase activity;purine ribonucleotide binding;ani	intracellular;cell part;cell;intracellular part;cellular_component;cytoplasm;	K01887	RARS:arginyl-tRNA synthetase [EC:6.1.1.19];	Aminoacyl-tRNA biosynthesis - Yarrowia lipolytica ;	IPR014729;IPR001278;IPR001412;IPR008909;IPR009080;IPR005148;	Rossmann-like alpha/beta/alpha sandwich fold;Arginine-tRNA ligase;Aminoacyl-tRNA synthetase, class I, conserved site;DALR anticodon binding;Aminoacyl-tRNA synthetase, class 1a, anticodon-binding;Arginyl tRNA synthetase N-terminal domain;
5.319	9	Cluster 2	8	Q6C4Q2	YALI0E24607g	XP_504360.1	YALI0E24607p	3	nuclear	gene expression;nitrogen compound metabolic process;cellular aromatic compound metabolic process;organic substance biosynthetic process;nucleic acid metabolic process;cellular macromolecule metabolic process;small molecule metabolic process;oxoacid metabo	carboxylic ester hydrolase activity;molecular_function;hydrolase activity;hydrolase activity, acting on ester bonds;catalytic activity;aminoacyl-tRNA editing activity;purine ribonucleotide binding;anion binding;ribonucleotide binding;small molecule bindin	intracellular;cell part;cell;intracellular part;cellular_component;cytoplasm;	K01869	LARS:leucyl-tRNA synthetase [EC:6.1.1.4];	Aminoacyl-tRNA biosynthesis - Yarrowia lipolytica ;	IPR004493;IPR014729;IPR002300;IPR013155;IPR009080;IPR009008;	Leucyl-tRNA synthetase, class Ia, archaeal/eukaryotic cytosolic;Rossmann-like alpha/beta/alpha sandwich fold;Aminoacyl-tRNA synthetase, class Ia;Methionyl/Valyl/Leucyl/Isoleucyl-tRNA synthetase, anticodon-binding;Aminoacyl-tRNA synthetase, class 1a, antic
5.319	9	Cluster 2	8	Q6C1H2	YALI0F16291g	XP_505490.1	Lysine--tRNA ligase	3	cytosol	gene expression;nitrogen compound metabolic process;cellular aromatic compound metabolic process;organic substance biosynthetic process;nucleic acid metabolic process;cellular macromolecule metabolic process;small molecule metabolic process;oxoacid metabo	purine ribonucleotide binding;anion binding;ribonucleotide binding;small molecule binding;ion binding;ribonucleoside binding;purine ribonucleoside triphosphate binding;carbohydrate derivative binding;adenyl ribonucleotide binding;nucleoside phosphate bind	intracellular;cell part;cell;intracellular part;cellular_component;cytoplasm;	K04567	KARS:lysyl-tRNA synthetase, class II [EC:6.1.1.6];	Aminoacyl-tRNA biosynthesis - Yarrowia lipolytica ;	IPR012340;IPR006195;IPR004364;IPR004365;IPR002313;IPR018149;	Nucleic acid-binding, OB-fold;Aminoacyl-tRNA synthetase, class II;Aminoacyl-tRNA synthetase, class II (D/K/N);OB-fold nucleic acid binding domain, AA-tRNA synthetase-type;Lysine-tRNA ligase, class II;Lysyl-tRNA synthetase, class II, C-terminal;
4.56787	10	Cluster 2	8	Q6BZY8	YALI0F29843g	XP_506024.1	YALI0F29843p	2	cytosol	gene expression;nitrogen compound metabolic process;cellular aromatic compound metabolic process;organic substance biosynthetic process;nucleic acid metabolic process;cellular macromolecule metabolic process;small molecule metabolic process;oxoacid metabo	purine ribonucleotide binding;anion binding;ribonucleotide binding;small molecule binding;ion binding;ribonucleoside binding;purine ribonucleoside triphosphate binding;carbohydrate derivative binding;adenyl ribonucleotide binding;nucleoside phosphate bind	intracellular;cell part;cell;intracellular part;cellular_component;cytoplasm;	K01874	MARS:methionyl-tRNA synthetase [EC:6.1.1.10];MARS:methionyl-tRNA synthetase [EC:6.1.1.10];	Aminoacyl-tRNA biosynthesis - Yarrowia lipolytica ;Selenocompound metabolism - Yarrowia lipolytica ;	IPR023458;IPR014729;IPR014758;IPR015413;IPR029038;IPR001412;IPR009080;	Methionine-tRNA ligase, type 1;Rossmann-like alpha/beta/alpha sandwich fold;Methionyl-tRNA synthetase;Methionyl/Leucyl tRNA synthetase;Methionyl-tRNA synthetase, Zn-domain;Aminoacyl-tRNA synthetase, class I, conserved site;Aminoacyl-tRNA synthetase, class
5.22172	11	Cluster 3	6.53333	Q6C1H8	PRT1	PRT1	Eukaryotic translation initiation factor 3 subunit B	5	cytosol		nucleoside phosphate binding;molecular_function;binding;heterocyclic compound binding;small molecule binding;organic cyclic compound binding;nucleotide binding;RNA binding;nucleic acid binding;translation factor activity, nucleic acid binding;translation	intracellular;cell part;cell;intracellular part;cellular_component;cytoplasm;	K03253	EIF3B:translation initiation factor 3 subunit B;	RNA transport - Yarrowia lipolytica ;	IPR011400;IPR012677;IPR015943;IPR013979;IPR000504;	Eukaryotic translation initiation factor 3 subunit B;Nucleotide-binding alpha-beta plait domain;WD40/YVTN repeat-like-containing domain;Translation initiation factor, beta propellor-like domain;RNA recognition motif domain;
4.40271	14	Cluster 3	6.53333	Q6C161	TIF32	TIF32	Eukaryotic translation initiation factor 3 subunit A	2	cytosol		molecular_function;binding;heterocyclic compound binding;RNA binding;organic cyclic compound binding;nucleic acid binding;translation factor activity, nucleic acid binding;translation initiation factor activity;	intracellular;cell part;cell;intracellular part;cellular_component;cytoplasm;	K03254	EIF3A:translation initiation factor 3 subunit A;	RNA transport - Yarrowia lipolytica ;	IPR027512;IPR000717;	Eukaryotic translation initiation factor 3 subunit A;Proteasome component (PCI) domain;
4.63348	14	Cluster 3	6.53333	Q6CI08	TIF34	TIF34	Eukaryotic translation initiation factor 3 subunit I	3	nuclear		molecular_function;binding;heterocyclic compound binding;RNA binding;organic cyclic compound binding;nucleic acid binding;translation factor activity, nucleic acid binding;translation initiation factor activity;	intracellular;cell part;cell;intracellular part;cellular_component;cytoplasm;	K03246	EIF3I:translation initiation factor 3 subunit I;	RNA transport - Yarrowia lipolytica ;	IPR019775;IPR001680;IPR017986;IPR015943;IPR027525;	WD40 repeat, conserved site;WD40 repeat;WD40-repeat-containing domain;WD40/YVTN repeat-like-containing domain;Eukaryotic translation initiation factor 3 subunit I;
4.70814	8	Cluster 3	7	Q6CHX3	YALI0A03839g	XP_499738.1	YALI0A03839p	2	mitochondria	nitrogen compound metabolic process;purine nucleoside triphosphate catabolic process;purine nucleoside triphosphate metabolic process;nucleoside triphosphate catabolic process;ribonucleoside triphosphate catabolic process;phosphate-containing compound met	purine ribonucleotide binding;anion binding;ribonucleotide binding;small molecule binding;ion binding;ribonucleoside binding;purine ribonucleoside triphosphate binding;carbohydrate derivative binding;nucleoside phosphate binding;molecular_function;guanyl		K03242	EIF2S3:translation initiation factor 2 subunit 3;	RNA transport - Yarrowia lipolytica ;	IPR015256;IPR027417;IPR000795;IPR004161;IPR009000;IPR009001;	Translation initiation factor 2, gamma subunit, C-terminal;P-loop containing nucleoside triphosphate hydrolase;Elongation factor, GTP-binding domain;Translation elongation factor EFTu/EF1A, domain 2;Translation protein, beta-barrel domain;Translation elon
5.23077	7	Cluster 3	7	Q6CCQ3	YALI0C07524g	XP_501559.1	YALI0C07524p	3	cytosol		molecular_function;binding;heterocyclic compound binding;RNA binding;organic cyclic compound binding;nucleic acid binding;translation factor activity, nucleic acid binding;translation initiation factor activity;		K03113	EIF1:translation initiation factor 1;	RNA transport - Yarrowia lipolytica ;	IPR001950;IPR005874;	Translation initiation factor SUI1;Eukaryotic translation initiation factor SUI1;
5.22398	10	Cluster 3	6.53333	Q6C9Y1	YALI0D07436g	XP_502531.1	YALI0D07436p	4	nuclear	nitrogen compound metabolic process;cellular aromatic compound metabolic process;cellular macromolecule metabolic process;nucleic acid metabolic process;cellular process;biological_process;cellular nitrogen compound metabolic process;nucleobase-containing	molecular_function;binding;heterocyclic compound binding;RNA binding;organic cyclic compound binding;nucleic acid binding;translation factor activity, nucleic acid binding;translation initiation factor activity;		K03262	EIF5:translation initiation factor 5;	RNA transport - Yarrowia lipolytica ;	IPR016021;IPR016024;IPR016190;IPR016189;IPR002735;IPR003307;	MIF4-like, type 1/2/3;Armadillo-type fold;Translation initiation factor IF2/IF5, zinc-binding;Translation initiation factor IF2/IF5, N-terminal;Translation initiation factor IF2/IF5;W2 domain;
5.35294	6	Cluster 3	6	Q6CAE9	YALI0D03399g	XP_502363.1	Eukaryotic translation initiation factor 3 subunit L	3	plasma membrane		molecular_function;binding;heterocyclic compound binding;RNA binding;organic cyclic compound binding;nucleic acid binding;translation factor activity, nucleic acid binding;translation initiation factor activity;	intracellular;cell part;cell;intracellular part;cellular_component;cytoplasm;				IPR011990;IPR019382;	Tetratricopeptide-like helical domain;Translation initiation factor 3 complex subunit L;
5.22624	9	Cluster 3	6.80556	Q6C1N1	YALI0F14839g	XP_505431.1	Eukaryotic translation initiation factor 3 subunit D	2	cytosol		molecular_function;binding;heterocyclic compound binding;RNA binding;organic cyclic compound binding;nucleic acid binding;translation factor activity, nucleic acid binding;translation initiation factor activity;	intracellular;cell part;cell;intracellular part;cellular_component;cytoplasm;	K03251	EIF3D:translation initiation factor 3 subunit D;	RNA transport - Yarrowia lipolytica ;	IPR007783;	Eukaryotic translation initiation factor 3 subunit D;
4.47511	12	Cluster 3	6.53333	Q6C855	NIP1	NIP1	Eukaryotic translation initiation factor 3 subunit C	1	nuclear		molecular_function;binding;heterocyclic compound binding;RNA binding;organic cyclic compound binding;nucleic acid binding;translation factor activity, nucleic acid binding;translation initiation factor activity;	intracellular;protein complex;cytoplasmic part;cytoplasm;macromolecular complex;cell part;cell;intracellular part;cellular_component;eukaryotic translation initiation factor 3 complex;	K03252	EIF3C:translation initiation factor 3 subunit C;	RNA transport - Yarrowia lipolytica ;	IPR008905;IPR027516;IPR000717;IPR011991;	Eukaryotic translation initiation factor 3 subunit C, N-terminal domain;Eukaryotic translation initiation factor 3 subunit C;Proteasome component (PCI) domain;Winged helix-turn-helix DNA-binding domain;
4.37557	14	Cluster 3	6.53333	Q6C747	TIF35	TIF35	Eukaryotic translation initiation factor 3 subunit G	1	cytoskeleton		nucleoside phosphate binding;molecular_function;binding;heterocyclic compound binding;small molecule binding;organic cyclic compound binding;nucleotide binding;RNA binding;nucleic acid binding;translation factor activity, nucleic acid binding;translation	intracellular;cell part;cell;intracellular part;cellular_component;cytoplasm;	K03248	EIF3G:translation initiation factor 3 subunit G;	RNA transport - Yarrowia lipolytica ;	IPR012677;IPR000504;IPR017334;IPR024675;	Nucleotide-binding alpha-beta plait domain;RNA recognition motif domain;Eukaryotic translation initiation factor 3 subunit G;Eukaryotic translation initiation factor 3 subunit G, N-terminal;
4.41403	11	Cluster 4	5.78571	Q6CCY2	ARX1	ARX1	Probable metalloprotease ARX1	4	cytosol	biological_process;cellular process;metabolic process;organic substance metabolic process;macromolecule metabolic process;protein metabolic process;primary metabolic process;proteolysis;	molecular_function;binding;cation binding;ion binding;metal ion binding;peptidase activity, acting on L-amino acid peptides;hydrolase activity;peptidase activity;catalytic activity;metallopeptidase activity;	intracellular;cell part;cell;intracellular part;cellular_component;cytoplasm;organelle;membrane-bounded organelle;intracellular organelle;intracellular membrane-bounded organelle;nucleus;				IPR000994;	Peptidase M24, structural domain;
5.02941	8	Cluster 4	6	Q6BZR4	DBP9	DBP9	ATP-dependent RNA helicase DBP9	2	mitochondria	nitrogen compound metabolic process;gene expression;cellular aromatic compound metabolic process;nucleic acid metabolic process;ncRNA processing;cellular macromolecule metabolic process;cellular component biogenesis;cellular nitrogen compound metabolic pr	purine ribonucleotide binding;anion binding;ribonucleotide binding;small molecule binding;ion binding;ribonucleoside binding;purine ribonucleoside triphosphate binding;carbohydrate derivative binding;adenyl ribonucleotide binding;nucleoside phosphate bind	cell;nucleus;cellular_component;nuclear lumen;membrane-enclosed lumen;intracellular membrane-bounded organelle;intracellular;intracellular organelle lumen;organelle lumen;intracellular non-membrane-bounded organelle;organelle;non-membrane-bounded organell				IPR001650;IPR014001;IPR014014;IPR027417;IPR011545;	Helicase, C-terminal;Helicase superfamily 1/2, ATP-binding domain;RNA helicase, DEAD-box type, Q motif;P-loop containing nucleoside triphosphate hydrolase;DEAD/DEAH box helicase domain;
4.93891	15	Cluster 4	6.10909	Q6C7D2	HAS1	HAS1	ATP-dependent RNA helicase HAS1	2	cytosol	nitrogen compound metabolic process;gene expression;cellular aromatic compound metabolic process;nucleic acid metabolic process;ncRNA processing;cellular macromolecule metabolic process;cellular component biogenesis;cellular nitrogen compound metabolic pr	purine ribonucleotide binding;anion binding;ribonucleotide binding;small molecule binding;ion binding;ribonucleoside binding;purine ribonucleoside triphosphate binding;carbohydrate derivative binding;adenyl ribonucleotide binding;nucleoside phosphate bind	cell;nucleus;cellular_component;nuclear lumen;membrane-enclosed lumen;intracellular membrane-bounded organelle;intracellular;intracellular organelle lumen;organelle lumen;intracellular non-membrane-bounded organelle;organelle;non-membrane-bounded organell				IPR027417;IPR000629;IPR025313;IPR011545;IPR001650;IPR014001;IPR014014;	P-loop containing nucleoside triphosphate hydrolase;ATP-dependent RNA helicase DEAD-box, conserved site;Domain of unknown function DUF4217;DEAD/DEAH box helicase domain;Helicase, C-terminal;Helicase superfamily 1/2, ATP-binding domain;RNA helicase, DEAD-b
4.95023	11	Cluster 4	6.61111	Q6CEL4	YALI0B14751g	XP_500898.1	YALI0B14751p	2	nuclear				K14521	NAT10:N-acetyltransferase 10 [EC:2.3.1.-];	Ribosome biogenesis in eukaryotes - Yarrowia lipolytica ;	IPR013562;IPR027992;IPR000182;IPR007807;	Domain of unknown function DUF1726;Possible tRNA binding domain;GNAT domain;Helicase domain;
4.32127	15	Cluster 4	5.5	Q6CBS8	YALI0C15873g	XP_501884.1	YALI0C15873p	2	cytosol	biological_process;metabolic process;methylation;nitrogen compound metabolic process;gene expression;cellular aromatic compound metabolic process;nucleic acid metabolic process;ncRNA processing;cellular macromolecule metabolic process;cellular component b	molecular_function;catalytic activity;transferase activity;transferase activity, transferring one-carbon groups;methyltransferase activity;binding;heterocyclic compound binding;organic cyclic compound binding;nucleic acid binding;RNA binding;		K14563	NOP1:rRNA 2'-O-methyltransferase fibrillarin [EC:2.1.1.-];	Ribosome biogenesis in eukaryotes - Yarrowia lipolytica ;	IPR000692;IPR029063;	Fibrillarin;S-adenosyl-L-methionine-dependent methyltransferase;
4.9457	9	Cluster 4	6.61111	Q6C8T5	YALI0D17116g	XP_502927.1	YALI0D17116p	3	nuclear				K14564	NOP56:nucleolar protein 56;	Ribosome biogenesis in eukaryotes - Yarrowia lipolytica ;	IPR002687;IPR012976;IPR012974;	Nop domain;NOSIC;NOP5, N-terminal;
4.90271	15	Cluster 4	6.10909	Q6C6P9	YALI0E07425g	XP_503663.1	YALI0E07425p	3	cytosol							IPR012978;IPR011989;IPR016024;	Uncharacterised domain NUC173;Armadillo-like helical;Armadillo-type fold;
4.94344	10	Cluster 4	5.5	Q6C609	YALI0E13486g	XP_503903.1	YALI0E13486p	3	mitochondria	nitrogen compound metabolic process;cellular aromatic compound metabolic process;RNA metabolic process;cellular macromolecule metabolic process;cellular process;nucleic acid metabolic process;cellular nitrogen compound metabolic process;biological_process	molecular_function;intramolecular transferase activity;catalytic activity;isomerase activity;pseudouridine synthase activity;binding;heterocyclic compound binding;organic cyclic compound binding;nucleic acid binding;RNA binding;		K11131	DKC1:H/ACA ribonucleoprotein complex subunit 4 [EC:5.4.99.-];	Ribosome biogenesis in eukaryotes - Yarrowia lipolytica ;	IPR004521;IPR002501;IPR002478;IPR004802;IPR020103;IPR012960;IPR015947;	Uncharacterised domain CHP00451;Pseudouridine synthase II;PUA domain;tRNA pseudouridine synthase B family;Pseudouridine synthase, catalytic domain;Dyskerin-like;PUA-like domain;
4.90498	16	Cluster 4	6.22222	Q6C1D0	YALI0F17358g	XP_505532.1	YALI0F17358p	3	mitochondria		molecular_function;binding;heterocyclic compound binding;organic cyclic compound binding;nucleic acid binding;RNA binding;					IPR011989;IPR016024;IPR012959;IPR001313;	Armadillo-like helical;Armadillo-type fold;CPL;Pumilio RNA-binding repeat;
4.48416	16	Cluster 4	6.10909	Q6CG46	NOP58	NOP58	Nucleolar protein 58	1	cytosol	nitrogen compound metabolic process;gene expression;cellular aromatic compound metabolic process;nucleic acid metabolic process;ncRNA processing;cellular macromolecule metabolic process;cellular component biogenesis;cellular nitrogen compound metabolic pr		cell;nucleus;cellular_component;nuclear lumen;membrane-enclosed lumen;intracellular membrane-bounded organelle;intracellular;intracellular organelle lumen;organelle lumen;intracellular non-membrane-bounded organelle;organelle;non-membrane-bounded organell	K14565	NOP58:nucleolar protein 58;	Ribosome biogenesis in eukaryotes - Yarrowia lipolytica ;	IPR012974;IPR012976;IPR002687;	NOP5, N-terminal;NOSIC;Nop domain;
4.29412	19	Cluster 4	6.10909	Q6CDK0	NOP7	NOP7	Pescadillo homolog	1	mitochondria	nitrogen compound metabolic process;gene expression;cellular aromatic compound metabolic process;nucleic acid metabolic process;ncRNA processing;cellular macromolecule metabolic process;cellular component biogenesis;cellular nitrogen compound metabolic pr		cell;nucleus;cellular_component;nuclear lumen;membrane-enclosed lumen;intracellular membrane-bounded organelle;intracellular;intracellular organelle lumen;organelle lumen;intracellular non-membrane-bounded organelle;organelle;non-membrane-bounded organell				IPR001357;IPR010613;	BRCT domain;Pescadillo;
8.3009	13	Cluster 5	6	Q6C1T4	IPP1	IPP1	Inorganic pyrophosphatase	5	cytosol	biological_process;cellular process;metabolic process;cellular metabolic process;phosphorus metabolic process;phosphate-containing compound metabolic process;	molecular_function;pyrophosphatase activity;hydrolase activity, acting on acid anhydrides;hydrolase activity;catalytic activity;hydrolase activity, acting on acid anhydrides, in = phosphorus-containing anhydrides;inorganic diphosphatase activity;binding;c	intracellular;cell part;cell;intracellular part;cellular_component;cytoplasm;	K01507	ppa:inorganic pyrophosphatase [EC:3.6.1.1];	Oxidative phosphorylation - Yarrowia lipolytica ;	IPR008162;	Inorganic pyrophosphatase;
9.27828	8	Cluster 5	5.78571	Q6CHD8	YALI0A09900g	XP_499924.1	YALI0A09900p	7	cytosol	energy coupled proton transmembrane transport, against = electrochemical gradient;single-organism transport;cellular process;single-organism process;single-organism cellular process;transmembrane transport;establishment of localization;monovalent inorgani	purine ribonucleotide binding;anion binding;ribonucleotide binding;small molecule binding;ion binding;ribonucleoside binding;purine ribonucleoside triphosphate binding;carbohydrate derivative binding;adenyl ribonucleotide binding;nucleoside phosphate bind	protein complex;proton-transporting V-type ATPase complex;membrane;macromolecular complex;proton-transporting two-sector ATPase complex;cellular_component;membrane part;proton-transporting two-sector ATPase complex, catalytic domain;proton-transporting V-	K02145	ATPeV1A:V-type H+-transporting ATPase subunit A [EC:3.6.3.14];ATPeV1A:V-type H+-transporting ATPase subunit A [EC:3.6.3.14];ATPeV1A:V-type H+-transporting ATPase subunit A [EC:3.6.3.14];	Metabolic pathways - Yarrowia lipolytica ;Oxidative phosphorylation - Yarrowia lipolytica ;Phagosome - Yarrowia lipolytica ;	IPR024034;IPR020003;IPR022878;IPR000793;IPR027417;IPR005725;IPR004100;IPR000194;	ATPase, F1 complex beta subunit/V1 complex, C-terminal;ATPase, alpha/beta subunit, nucleotide-binding domain, active site;V-type ATP synthase catalytic alpha chain;ATPase, F1/V1/A1 complex, alpha/beta subunit, C-terminal;P-loop containing nucleoside triph
9.28054	7	Cluster 5	5.78571	Q6CH91	YALI0A11143g	XP_499971.1	YALI0A11143p	2	nuclear	energy coupled proton transmembrane transport, against = electrochemical gradient;single-organism transport;cellular process;single-organism process;single-organism cellular process;transmembrane transport;establishment of localization;monovalent inorgani	molecular_function;transporter activity;hydrolase activity, acting on acid anhydrides;hydrolase activity;transmembrane transporter activity;catalytic activity;hydrolase activity, acting on acid anhydrides, catalyzing = transmembrane movement of substances	protein complex;proton-transporting V-type ATPase complex;membrane;macromolecular complex;proton-transporting two-sector ATPase complex;cellular_component;membrane part;proton-transporting two-sector ATPase complex, catalytic domain;proton-transporting V-	K02148	ATPeV1C:V-type H+-transporting ATPase subunit C;ATPeV1C:V-type H+-transporting ATPase subunit C;ATPeV1C:V-type H+-transporting ATPase subunit C;	Metabolic pathways - Yarrowia lipolytica ;Oxidative phosphorylation - Yarrowia lipolytica ;Phagosome - Yarrowia lipolytica ;	IPR004907;	ATPase, V1 complex, subunit C;
8.3009	13	Cluster 5	6	Q6CC75	YALI0C11803g	XP_501737.1	YALI0C11803p	4	cytosol	biological_process;cellular process;metabolic process;cellular metabolic process;phosphorus metabolic process;phosphate-containing compound metabolic process;	molecular_function;pyrophosphatase activity;hydrolase activity, acting on acid anhydrides;hydrolase activity;catalytic activity;hydrolase activity, acting on acid anhydrides, in = phosphorus-containing anhydrides;inorganic diphosphatase activity;binding;c	intracellular;cell part;cell;intracellular part;cellular_component;cytoplasm;	K01507	ppa:inorganic pyrophosphatase [EC:3.6.1.1];	Oxidative phosphorylation - Yarrowia lipolytica ;	IPR008162;	Inorganic pyrophosphatase;
9.28054	7	Cluster 5	5.78571	Q6C6K9	YALI0E08617g	XP_503703.1	YALI0E08617p	4	mitochondria	energy coupled proton transmembrane transport, against = electrochemical gradient;single-organism transport;cellular process;single-organism process;single-organism cellular process;transmembrane transport;establishment of localization;monovalent inorgani	transporter activity;hydrolase activity, acting on acid anhydrides;ATPase activity, coupled;ion transmembrane transporter activity;hydrogen ion transmembrane transporter activity;monovalent inorganic cation transmembrane transporter activity;cation transm	vacuole;vacuolar membrane;proton-transporting V-type ATPase complex;cell;proton-transporting two-sector ATPase complex;proton-transporting V-type ATPase, V1 domain;cellular_component;intracellular membrane-bounded organelle;intracellular;cytoplasmic part;	K02144	ATPeV1H:V-type H+-transporting ATPase subunit H;ATPeV1H:V-type H+-transporting ATPase subunit H;ATPeV1H:V-type H+-transporting ATPase subunit H;	Metabolic pathways - Yarrowia lipolytica ;Oxidative phosphorylation - Yarrowia lipolytica ;Phagosome - Yarrowia lipolytica ;	IPR004908;IPR016024;IPR011987;IPR011989;	ATPase, V1 complex, subunit H;Armadillo-type fold;ATPase, V1 complex, subunit H, C-terminal;Armadillo-like helical;
9.28054	7	Cluster 5	5.78571	Q6C4E9	YALI0E27346g	XP_504463.1	YALI0E27346p	3	mitochondria	energy coupled proton transmembrane transport, against = electrochemical gradient;single-organism transport;cellular process;single-organism process;single-organism cellular process;transmembrane transport;establishment of localization;monovalent inorgani	purine ribonucleotide binding;anion binding;ribonucleotide binding;small molecule binding;ion binding;ribonucleoside binding;purine ribonucleoside triphosphate binding;carbohydrate derivative binding;adenyl ribonucleotide binding;nucleoside phosphate bind	protein complex;proton-transporting V-type ATPase complex;membrane;macromolecular complex;proton-transporting two-sector ATPase complex;cellular_component;membrane part;proton-transporting two-sector ATPase complex, catalytic domain;proton-transporting V-	K02147	ATPeV1B:V-type H+-transporting ATPase subunit B;ATPeV1B:V-type H+-transporting ATPase subunit B;ATPeV1B:V-type H+-transporting ATPase subunit B;	Metabolic pathways - Yarrowia lipolytica ;Oxidative phosphorylation - Yarrowia lipolytica ;Phagosome - Yarrowia lipolytica ;	IPR020003;IPR000793;IPR022879;IPR000194;IPR005723;IPR004100;IPR027417;	ATPase, alpha/beta subunit, nucleotide-binding domain, active site;ATPase, F1/V1/A1 complex, alpha/beta subunit, C-terminal;V-type ATP synthase regulatory subunit B/beta;ATPase, F1/V1/A1 complex, alpha/beta subunit, nucleotide-binding domain;ATPase, V1 co
9.28054	7	Cluster 5	5.78571	Q6C1K0	YALI0F15631g	XP_505462.2	YALI0F15631p	4	extracellular	energy coupled proton transmembrane transport, against = electrochemical gradient;single-organism transport;cellular process;single-organism process;single-organism cellular process;transmembrane transport;establishment of localization;monovalent inorgani	transporter activity;hydrolase activity, acting on acid anhydrides;ATPase activity, coupled;ion transmembrane transporter activity;hydrogen ion transmembrane transporter activity;monovalent inorganic cation transmembrane transporter activity;cation transm	protein complex;membrane;macromolecular complex;proton-transporting two-sector ATPase complex;cellular_component;membrane part;proton-transporting two-sector ATPase complex, catalytic domain;	K02150	ATPeV1E:V-type H+-transporting ATPase subunit E;ATPeV1E:V-type H+-transporting ATPase subunit E;ATPeV1E:V-type H+-transporting ATPase subunit E;	Metabolic pathways - Yarrowia lipolytica ;Oxidative phosphorylation - Yarrowia lipolytica ;Phagosome - Yarrowia lipolytica ;	IPR002842;	ATPase, V1/A1 complex, subunit E;
9.28054	7	Cluster 5	5.78571	Q6C1H5	YALI0F16181g	XP_505487.2	YALI0F16181p	2	cytosol	energy coupled proton transmembrane transport, against = electrochemical gradient;single-organism transport;cellular process;single-organism process;single-organism cellular process;transmembrane transport;establishment of localization;monovalent inorgani	molecular_function;transporter activity;ion transmembrane transporter activity;inorganic cation transmembrane transporter activity;substrate-specific transmembrane transporter activity;transmembrane transporter activity;substrate-specific transporter acti	protein complex;proton-transporting V-type ATPase complex;proton-transporting two-sector ATPase complex, proton-transporting = domain;membrane;macromolecular complex;proton-transporting two-sector ATPase complex;cellular_component;membrane part;proton-tra	K02146	ATPeV0D:V-type H+-transporting ATPase subunit d;ATPeV0D:V-type H+-transporting ATPase subunit d;ATPeV0D:V-type H+-transporting ATPase subunit d;	Metabolic pathways - Yarrowia lipolytica ;Oxidative phosphorylation - Yarrowia lipolytica ;Phagosome - Yarrowia lipolytica ;	IPR002843;	ATPase, V0 complex, c/d subunit;
5.61312	6	Cluster 6	5	Q6C9Q0	CYC1	CYC1	Cytochrome c	2	mitochondria	biological_process;single-organism metabolic process;cellular process;metabolic process;generation of precursor metabolites and energy;cellular metabolic process;oxidation-reduction process;electron transport chain;	molecular_function;electron carrier activity;binding;heterocyclic compound binding;organic cyclic compound binding;tetrapyrrole binding;heme binding;cation binding;ion binding;transition metal ion binding;metal ion binding;iron ion binding;	organelle envelope;cell;organelle envelope lumen;mitochondrial envelope;cellular_component;membrane-enclosed lumen;intracellular membrane-bounded organelle;envelope;mitochondrion;intracellular;cytoplasmic part;cytoplasm;organelle;mitochondrial part;membra	K08738	CYC:cytochrome c;CYC:cytochrome c;	Metabolic pathways - Yarrowia lipolytica ;Sulfur metabolism - Yarrowia lipolytica ;	IPR009056;IPR002327;	Cytochrome c-like domain;Cytochrome c, class IA/ IB;
6.47511	8	Cluster 6	4.7619	Q6C2E3	QCR2	QCR2	Cytochrome b-c1 complex subunit 2, mitochondrial	5	mitochondria	biological_process;single-organism metabolic process;cellular process;metabolic process;generation of precursor metabolites and energy;cellular metabolic process;oxidation-reduction process;electron transport chain;organic substance metabolic process;macr	molecular_function;binding;cation binding;ion binding;metal ion binding;peptidase activity, acting on L-amino acid peptides;endopeptidase activity;hydrolase activity;peptidase activity;catalytic activity;metallopeptidase activity;metalloendopeptidase acti	organelle envelope;mitochondrial membrane;cell;mitochondrial envelope;cellular_component;intracellular membrane-bounded organelle;envelope;mitochondrion;intracellular;cytoplasmic part;cytoplasm;membrane;organelle;organelle inner membrane;organelle membran	K00415	QCR2:ubiquinol-cytochrome c reductase core subunit 2;QCR2:ubiquinol-cytochrome c reductase core subunit 2;	Metabolic pathways - Yarrowia lipolytica ;Oxidative phosphorylation - Yarrowia lipolytica ;	IPR007863;IPR011765;IPR011249;IPR011237;IPR001431;	Peptidase M16, C-terminal domain;Peptidase M16, N-terminal;Metalloenzyme, LuxS/M16 peptidase-like;Peptidase M16 domain;Peptidase M16, zinc-binding site;
6.51584	7	Cluster 6	4.46429	Q6C3K7	QCR7	QCR7	Cytochrome b-c1 complex subunit 7	4	mitochondria	cellular process;phosphate-containing compound metabolic process;generation of precursor metabolites and energy;phosphorus metabolic process;oxidative phosphorylation;respiratory electron transport chain;phosphorylation;biological_process;cellular respira	transporter activity;ion transmembrane transporter activity;hydrogen ion transmembrane transporter activity;transmembrane transporter activity;oxidoreductase activity, acting on diphenols and related = substances as donors;monovalent inorganic cation tran	organelle envelope;mitochondrial membrane;cell;mitochondrial envelope;cellular_component;intracellular membrane-bounded organelle;envelope;mitochondrion;intracellular;cytoplasmic part;cytoplasm;membrane;organelle;organelle inner membrane;organelle membran	K00417	QCR7:ubiquinol-cytochrome c reductase subunit 7;QCR7:ubiquinol-cytochrome c reductase subunit 7;	Metabolic pathways - Yarrowia lipolytica ;Oxidative phosphorylation - Yarrowia lipolytica ;	IPR003197;	Cytochrome b-c1 complex subunit 7;
6.51584	7	Cluster 6	4.46429	Q6CI02	YALI0A02915g	XP_499709.1	Cytochrome b-c1 complex subunit Rieske, mitochondrial	2	nuclear	biological_process;single-organism metabolic process;cellular process;metabolic process;generation of precursor metabolites and energy;cellular metabolic process;oxidation-reduction process;electron transport chain;	molecular_function;iron-sulfur cluster binding;binding;metal cluster binding;2 iron, 2 sulfur cluster binding;cation binding;ion binding;metal ion binding;transporter activity;ion transmembrane transporter activity;hydrogen ion transmembrane transporter a	intracellular;cytoplasmic part;cytoplasm;organelle;membrane-bounded organelle;cell part;cell;intracellular organelle;intracellular part;cellular_component;intracellular membrane-bounded organelle;mitochondrion;membrane;membrane part;respiratory chain;	K00411	UQCRFS1:ubiquinol-cytochrome c reductase iron-sulfur subunit [EC:1.10.2.2];UQCRFS1:ubiquinol-cytochrome c reductase iron-sulfur subunit [EC:1.10.2.2];	Metabolic pathways - Yarrowia lipolytica ;Oxidative phosphorylation - Yarrowia lipolytica ;	IPR004192;IPR005805;IPR017941;IPR006317;	Ubiquinol cytochrome reductase, transmembrane domain;Rieske iron-sulphur protein, C-terminal;Rieske [2Fe-2S] iron-sulphur domain;Ubiquinol-cytochrome c reductase, iron-sulphur subunit;
6.51584	7	Cluster 6	4.46429	Q6CGY9	YALI0A14806g	XP_500073.1	YALI0A14806p	4	cytosol	biological_process;metabolic process;organic substance metabolic process;macromolecule metabolic process;protein metabolic process;primary metabolic process;proteolysis;	peptidase activity, acting on L-amino acid peptides;molecular_function;endopeptidase activity;hydrolase activity;peptidase activity;catalytic activity;metallopeptidase activity;metalloendopeptidase activity;binding;cation binding;ion binding;transition me					IPR011237;IPR011249;IPR011765;IPR007863;	Peptidase M16 domain;Metalloenzyme, LuxS/M16 peptidase-like;Peptidase M16, N-terminal;Peptidase M16, C-terminal domain;
7.3914	9	Cluster 6	4.7619	Q6C6E6	YALI0E10144g	XP_503766.1	YALI0E10144p	2	cytosol		transporter activity;ion transmembrane transporter activity;hydrogen ion transmembrane transporter activity;transmembrane transporter activity;monovalent inorganic cation transmembrane transporter activity;cation transmembrane transporter activity;catalyt	organelle envelope;mitochondrial membrane;cell;mitochondrial envelope;cellular_component;intracellular membrane-bounded organelle;envelope;mitochondrion;intracellular;cytoplasmic part;cytoplasm;membrane;organelle;organelle inner membrane;organelle membran	K02264	COX5A:cytochrome c oxidase subunit 5a;COX5A:cytochrome c oxidase subunit 5a;	Metabolic pathways - Yarrowia lipolytica ;Oxidative phosphorylation - Yarrowia lipolytica ;	IPR003204;	Cytochrome c oxidase, subunit Va/VI;
6.51131	8	Cluster 6	4.46429	Q6C387	YALI0F01771g	XP_504875.1	YALI0F01771p	2	cytosol		transporter activity;ion transmembrane transporter activity;hydrogen ion transmembrane transporter activity;transmembrane transporter activity;oxidoreductase activity, acting on diphenols and related = substances as donors;monovalent inorganic cation tran		K00418	QCR8:ubiquinol-cytochrome c reductase subunit 8;QCR8:ubiquinol-cytochrome c reductase subunit 8;	Metabolic pathways - Yarrowia lipolytica ;Oxidative phosphorylation - Yarrowia lipolytica ;	IPR004205;	Cytochrome b-c1 complex subunit 8;
7.44118	8	Cluster 6	5	Q6C325	YALI0F03201g	XP_504937.1	Cytochrome c oxidase subunit 6A, mitochondrial	6	cytosol,nuclear		transporter activity;ion transmembrane transporter activity;hydrogen ion transmembrane transporter activity;transmembrane transporter activity;monovalent inorganic cation transmembrane transporter activity;cation transmembrane transporter activity;catalyt	respiratory chain;mitochondrial inner membrane;mitochondrial envelope;envelope;intracellular membrane-bounded organelle;intracellular;mitochondrion;cytoplasm;organelle;macromolecular complex;mitochondrial membrane part;membrane-bounded organelle;organelle	K02266	COX6A:cytochrome c oxidase subunit 6a;COX6A:cytochrome c oxidase subunit 6a;	Metabolic pathways - Yarrowia lipolytica ;Oxidative phosphorylation - Yarrowia lipolytica ;	IPR001349;IPR018507;	Cytochrome c oxidase, subunit VIa;Cytochrome c oxidase, subunit VIa, conserved site;
4.70136	10	Cluster 7	5	Q99170	KAR2	KAR2	78 kDa glucose-regulated protein homolog	10	cytosol	biological_process;response to organic substance;response to stress;response to topologically incorrect protein;response to chemical;response to stimulus;response to unfolded protein;	purine ribonucleotide binding;anion binding;ribonucleotide binding;small molecule binding;ion binding;ribonucleoside binding;purine ribonucleoside triphosphate binding;carbohydrate derivative binding;adenyl ribonucleotide binding;nucleoside phosphate bind	endoplasmic reticulum;cell;cellular_component;membrane-enclosed lumen;intracellular membrane-bounded organelle;endoplasmic reticulum part;intracellular;cytoplasmic part;cytoplasm;intracellular organelle lumen;organelle lumen;organelle;membrane-bounded org	K09490	HSPA5:heat shock 70kDa protein 5;HSPA5:heat shock 70kDa protein 5;	Protein processing in endoplasmic reticulum - Yarrowia lipolytica ;Protein export - Yarrowia lipolytica ;	IPR018181;IPR029047;IPR029048;IPR013126;	Heat shock protein 70, conserved site;Heat shock protein 70kD, peptide-binding domain;Heat shock protein 70kD, C-terminal domain;Heat shock protein 70 family;
4.02715	13	Cluster 7	4.69091	Q6CCI8	YALI0C08987g	XP_501624.1	YALI0C08987p	7	cytosol							IPR001440;IPR013026;IPR019734;IPR006636;IPR011990;	Tetratricopeptide TPR1;Tetratricopeptide repeat-containing domain;Tetratricopeptide repeat;Heat shock chaperonin-binding;Tetratricopeptide-like helical domain;
4.82805	8	Cluster 7	5	Q6C9V0	YALI0D08184g	XP_502562.1	YALI0D08184p	5	cytosol		purine ribonucleotide binding;anion binding;ribonucleotide binding;small molecule binding;ion binding;ribonucleoside binding;purine ribonucleoside triphosphate binding;carbohydrate derivative binding;adenyl ribonucleotide binding;nucleoside phosphate bind		K03283	HSPA1_8:heat shock 70kDa protein 1/8;HSPA1_8:heat shock 70kDa protein 1/8;HSPA1_8:heat shock 70kDa protein 1/8;	Spliceosome - Yarrowia lipolytica ;Protein processing in endoplasmic reticulum - Yarrowia lipolytica ;Endocytosis - Yarrowia lipolytica ;	IPR018181;IPR029048;IPR029047;IPR013126;	Heat shock protein 70, conserved site;Heat shock protein 70kD, C-terminal domain;Heat shock protein 70kD, peptide-binding domain;Heat shock protein 70 family;
4.82805	8	Cluster 7	5	Q6C864	YALI0D22352g	XP_503148.1	YALI0D	12	cytosol		purine ribonucleotide binding;anion binding;ribonucleotide binding;small molecule binding;ion binding;ribonucleoside binding;purine ribonucleoside triphosphate binding;carbohydrate derivative binding;adenyl ribonucleotide binding;nucleoside phosphate bind		K03283	HSPA1_8:heat shock 70kDa protein 1/8;HSPA1_8:heat shock 70kDa protein 1/8;HSPA1_8:heat shock 70kDa protein 1/8;	Spliceosome - Yarrowia lipolytica ;Protein processing in endoplasmic reticulum - Yarrowia lipolytica ;Endocytosis - Yarrowia lipolytica ;	IPR018181;IPR029047;IPR029048;IPR013126;	Heat shock protein 70, conserved site;Heat shock protein 70kD, peptide-binding domain;Heat shock protein 70kD, C-terminal domain;Heat shock protein 70 family;
4.83032	7	Cluster 7	5	Q6C618	YALI0E13255g	XP_503894.1	YALI0E13255p	6	cytosol		purine ribonucleotide binding;anion binding;ribonucleotide binding;small molecule binding;ion binding;ribonucleoside binding;purine ribonucleoside triphosphate binding;carbohydrate derivative binding;adenyl ribonucleotide binding;nucleoside phosphate bind		K09485	HSP110:heat shock protein 110kDa;	Protein processing in endoplasmic reticulum - Yarrowia lipolytica ;	IPR018181;IPR013126;IPR029048;IPR029047;	Heat shock protein 70, conserved site;Heat shock protein 70 family;Heat shock protein 70kD, C-terminal domain;Heat shock protein 70kD, peptide-binding domain;
4.73529	14	Cluster 7	5.30303	Q6C608	YALI0E13508g	XP_503904.1	YALI0E13508p	3	cytosol	biological_process;cellular process;cellular macromolecule metabolic process;metabolic process;organic substance metabolic process;cellular protein metabolic process;protein metabolic process;macromolecule metabolic process;cellular metabolic process;prim						IPR008971;IPR002939;IPR018253;IPR001623;	HSP40/DnaJ peptide-binding;Chaperone DnaJ, C-terminal;DnaJ domain, conserved site;DnaJ domain;
4.73529	14	Cluster 7	4.69091	Q6C4C2	YALI0E27962g	XP_504490.1	YALI0E27962p	21	mitochondria	biological_process;metabolic process;organic substance metabolic process;macromolecule metabolic process;primary metabolic process;protein metabolic process;regulation of gene expression;gene expression;nitrogen compound metabolic process;organic substanc	purine ribonucleotide binding;anion binding;ribonucleotide binding;small molecule binding;ion binding;ribonucleoside binding;purine ribonucleoside triphosphate binding;carbohydrate derivative binding;adenyl ribonucleotide binding;nucleoside phosphate bind					IPR003959;IPR028299;IPR023150;IPR001270;IPR003593;IPR002078;IPR027417;IPR019489;IPR004176;IPR018368;	ATPase, AAA-type, core;ClpA/B, conserved site 2;Double Clp-N motif;ClpA/B family;AAA+ ATPase domain;RNA polymerase sigma factor 54 interaction domain;P-loop containing nucleoside triphosphate hydrolase;Clp ATPase, C-terminal;Clp, N-terminal;ClpA/B, conser
4.74434	12	Cluster 7	4.58182	Q6C3C3	YALI0F00880g	XP_504839.1	YALI0F00880p	2	mitochondria	biological_process;cellular process;cellular macromolecule metabolic process;metabolic process;organic substance metabolic process;cellular protein metabolic process;protein metabolic process;macromolecule metabolic process;cellular metabolic process;prim	purine ribonucleotide binding;anion binding;ribonucleotide binding;small molecule binding;ion binding;ribonucleoside binding;purine ribonucleoside triphosphate binding;carbohydrate derivative binding;adenyl ribonucleotide binding;nucleoside phosphate bind		K09503	DNAJA2:DnaJ homolog subfamily A member 2;	Protein processing in endoplasmic reticulum - Yarrowia lipolytica ;	IPR001305;IPR008971;IPR002939;IPR001623;IPR018253;IPR012724;	Heat shock protein DnaJ, cysteine-rich domain;HSP40/DnaJ peptide-binding;Chaperone DnaJ, C-terminal;DnaJ domain;DnaJ domain, conserved site;Chaperone DnaJ;
4.82805	8	Cluster 7	5	Q6C0E9	YALI0F25289g	XP_505863.1	YALI0D	3	nuclear		purine ribonucleotide binding;anion binding;ribonucleotide binding;small molecule binding;ion binding;ribonucleoside binding;purine ribonucleoside triphosphate binding;carbohydrate derivative binding;adenyl ribonucleotide binding;nucleoside phosphate bind		K03283	HSPA1_8:heat shock 70kDa protein 1/8;HSPA1_8:heat shock 70kDa protein 1/8;HSPA1_8:heat shock 70kDa protein 1/8;	Spliceosome - Yarrowia lipolytica ;Protein processing in endoplasmic reticulum - Yarrowia lipolytica ;Endocytosis - Yarrowia lipolytica ;	IPR029048;IPR029047;IPR018181;IPR013126;	Heat shock protein 70kD, C-terminal domain;Heat shock protein 70kD, peptide-binding domain;Heat shock protein 70, conserved site;Heat shock protein 70 family;
4.03846	10	Cluster 8	5.78571	Q6C3Z9	ACH1	ACH1	Acetyl-CoA hydrolase	4	extracellular	biological_process;acyl-CoA metabolic process;cellular process;metabolic process;thioester metabolic process;organic substance metabolic process;cofactor metabolic process;phosphorus metabolic process;cellular metabolic process;coenzyme metabolic process;	molecular_function;hydrolase activity;hydrolase activity, acting on ester bonds;CoA hydrolase activity;catalytic activity;thiolester hydrolase activity;acetyl-CoA hydrolase activity;	intracellular;cell part;cell;intracellular part;cellular_component;cytoplasm;	K01067	E3.1.2.1:acetyl-CoA hydrolase [EC:3.1.2.1];	Pyruvate metabolism - Yarrowia lipolytica ;	IPR003702;IPR026888;	Acetyl-CoA hydrolase/transferase;Acetyl-CoA hydrolase/transferase C-terminal domain;
3.181	28	Cluster 8	5	Q6C1X5	ARO1	ARO1	Pentafunctional AROM polypeptide	3	cytosol	nitrogen compound metabolic process;cellular aromatic compound metabolic process;organic substance biosynthetic process;small molecule biosynthetic process;oxoacid metabolic process;small molecule metabolic process;organic acid biosynthetic process;single	molecular_function;carbon-oxygen lyase activity;hydro-lyase activity;catalytic activity;lyase activity;3-dehydroquinate dehydratase activity;carbon-oxygen lyase activity, acting on phosphates;3-dehydroquinate synthase activity;transferase activity, transf	intracellular;cell part;cell;intracellular part;cellular_component;cytoplasm;	K13830	ARO1:pentafunctional AROM polypeptide [EC:4.2.3.4 4.2.1.10 1.1.1.25 2.7.1.71 2.5.1.19];ARO1:pentafunctional AROM polypeptide [EC:4.2.3.4 4.2.1.10 1.1.1.25 2.7.1.71 2.5.1.19];ARO1:pentafunctional AROM polypeptide [EC:4.2.3.4 4.2.1.10 1.1.1.25 2.7.1.71 2.5.	Metabolic pathways - Yarrowia lipolytica ;Biosynthesis of secondary metabolites - Yarrowia lipolytica ;Biosynthesis of antibiotics - Yarrowia lipolytica ;Biosynthesis of amino acids - Yarrowia lipolytica ;Phenylalanine, tyrosine and tryptophan biosynthesi	IPR001381;IPR016037;IPR016040;IPR008289;IPR000623;IPR006264;IPR001986;IPR006151;IPR027417;IPR013708;IPR023000;IPR023193;IPR013792;IPR013785;IPR022893;IPR010110;IPR018508;	3-dehydroquinate dehydratase type I;3-dehydroquinate synthase AroB;NAD(P)-binding domain;Pentafunctional AroM protein;Shikimate kinase/Threonine synthase-like 1;3-phosphoshikimate 1-carboxyvinyltransferase;Enolpyruvate transferase domain;Quinate/shikimate
4.45249	12	Cluster 8	5.78571	Q6C1F3	ENO	ENO	Enolase	8	mitochondria	monosaccharide catabolic process;organic substance catabolic process;cellular process;carbohydrate metabolic process;hexose metabolic process;catabolic process;generation of precursor metabolites and energy;biological_process;carbohydrate catabolic proces	molecular_function;binding;cation binding;ion binding;metal ion binding;magnesium ion binding;carbon-oxygen lyase activity;hydro-lyase activity;catalytic activity;lyase activity;phosphopyruvate hydratase activity;	intracellular;cytosolic part;cytoplasmic part;protein complex;cytoplasm;catalytic complex;macromolecular complex;cell part;cell;intracellular part;cellular_component;cytosol;phosphopyruvate hydratase complex;	K01689	ENO:enolase [EC:4.2.1.11];ENO:enolase [EC:4.2.1.11];ENO:enolase [EC:4.2.1.11];ENO:enolase [EC:4.2.1.11];ENO:enolase [EC:4.2.1.11];ENO:enolase [EC:4.2.1.11];ENO:enolase [EC:4.2.1.11];ENO:enolase [EC:4.2.1.11];	Metabolic pathways - Yarrowia lipolytica ;Biosynthesis of secondary metabolites - Yarrowia lipolytica ;Biosynthesis of antibiotics - Yarrowia lipolytica ;Carbon metabolism - Yarrowia lipolytica ;Biosynthesis of amino acids - Yarrowia lipolytica ;RNA degra	IPR029065;IPR029017;IPR000941;IPR020810;IPR020811;IPR020809;	Enolase C-terminal domain-like;Enolase N-terminal domain-like;Enolase;Enolase, C-terminal;Enolase, N-terminal;Enolase, conserved site;
5.12443	7	Cluster 8	6	Q6CCU7	GPD	GPD	Glyceraldehyde-3-phosphate dehydrogenase	5	mitochondria	monosaccharide catabolic process;organic substance catabolic process;cellular process;carbohydrate metabolic process;hexose metabolic process;catabolic process;generation of precursor metabolites and energy;biological_process;carbohydrate catabolic proces	molecular_function;oxidoreductase activity, acting on the aldehyde or oxo group of = donors;oxidoreductase activity, acting on the aldehyde or oxo group of = donors, NAD or NADP as acceptor;oxidoreductase activity;catalytic activity;glyceraldehyde-3-phosp	intracellular;cell part;cell;intracellular part;cellular_component;cytoplasm;	K00134	GAPDH:glyceraldehyde 3-phosphate dehydrogenase [EC:1.2.1.12];GAPDH:glyceraldehyde 3-phosphate dehydrogenase [EC:1.2.1.12];GAPDH:glyceraldehyde 3-phosphate dehydrogenase [EC:1.2.1.12];GAPDH:glyceraldehyde 3-phosphate dehydrogenase [EC:1.2.1.12];GAPDH:glyce	Metabolic pathways - Yarrowia lipolytica ;Biosynthesis of secondary metabolites - Yarrowia lipolytica ;Biosynthesis of antibiotics - Yarrowia lipolytica ;Carbon metabolism - Yarrowia lipolytica ;Biosynthesis of amino acids - Yarrowia lipolytica ;Glycolysi	IPR016040;IPR006424;IPR020828;IPR020829;IPR020831;IPR020830;	NAD(P)-binding domain;Glyceraldehyde-3-phosphate dehydrogenase, type I;Glyceraldehyde 3-phosphate dehydrogenase, NAD(P) binding domain;Glyceraldehyde 3-phosphate dehydrogenase, catalytic domain;Glyceraldehyde/Erythrose phosphate dehydrogenase family;Glyce
4.14253	9	Cluster 8	5.78571	Q12726	LYS1	LYS1	Homocitrate synthase, mitochondrial	2	cytosol	nitrogen compound metabolic process;organic substance biosynthetic process;aspartate family amino acid biosynthetic process;lysine biosynthetic process;small molecule biosynthetic process;aspartate family amino acid metabolic process;oxoacid metabolic pro	molecular_function;transferase activity, transferring acyl groups;transferase activity, transferring acyl groups, acyl groups = converted into alkyl on transfer;catalytic activity;transferase activity;homocitrate synthase activity;	intracellular;cytoplasmic part;cytoplasm;organelle;membrane-bounded organelle;cell part;cell;intracellular organelle;intracellular part;cellular_component;intracellular membrane-bounded organelle;mitochondrion;	K01655	LYS21:homocitrate synthase [EC:2.3.3.14];LYS21:homocitrate synthase [EC:2.3.3.14];LYS21:homocitrate synthase [EC:2.3.3.14];LYS21:homocitrate synthase [EC:2.3.3.14];LYS21:homocitrate synthase [EC:2.3.3.14];LYS21:homocitrate synthase [EC:2.3.3.14];	Metabolic pathways - Yarrowia lipolytica ;Biosynthesis of antibiotics - Yarrowia lipolytica ;Biosynthesis of amino acids - Yarrowia lipolytica ;2-Oxocarboxylic acid metabolism - Yarrowia lipolytica ;Pyruvate metabolism - Yarrowia lipolytica ;Lysine biosyn	IPR011872;IPR000891;IPR013785;IPR002034;	Homocitrate synthase, fungi/archaea;Pyruvate carboxyltransferase;Aldolase-type TIM barrel;Alpha-isopropylmalate/homocitrate synthase, conserved site;
3.89593	17	Cluster 8	6	Q6L8K7	PAT1	PAT1	Acetyl-CoA acetyltransferase	2	mitochondria		molecular_function;transferase activity, transferring acyl groups other than = amino-acyl groups;transferase activity, transferring acyl groups;acetyltransferase activity;C-acyltransferase activity;acetyl-CoA C-acyltransferase activity;catalytic activity;	intracellular;microbody;cytoplasmic part;cytoplasm;organelle;membrane-bounded organelle;cell part;cell;intracellular organelle;intracellular part;cellular_component;intracellular membrane-bounded organelle;peroxisome;	K00626	E2.3.1.9:acetyl-CoA C-acetyltransferase [EC:2.3.1.9];E2.3.1.9:acetyl-CoA C-acetyltransferase [EC:2.3.1.9];E2.3.1.9:acetyl-CoA C-acetyltransferase [EC:2.3.1.9];E2.3.1.9:acetyl-CoA C-acetyltransferase [EC:2.3.1.9];E2.3.1.9:acetyl-CoA C-acetyltransferase [EC	Metabolic pathways - Yarrowia lipolytica ;Biosynthesis of secondary metabolites - Yarrowia lipolytica ;Biosynthesis of antibiotics - Yarrowia lipolytica ;Carbon metabolism - Yarrowia lipolytica ;Glyoxylate and dicarboxylate metabolism - Yarrowia lipolytic	IPR020613;IPR020616;IPR020615;IPR020617;IPR016039;IPR016038;IPR002155;	Thiolase, conserved site;Thiolase, N-terminal;Thiolase, acyl-enzyme intermediate active site;Thiolase, C-terminal;Thiolase-like;Thiolase-like, subgroup;Thiolase;
3.85068	10	Cluster 8	5	P59680	PFK1	PFK1	ATP-dependent 6-phosphofructokinase	4	cytosol	biological_process;cellular process;metabolic process;phosphate-containing compound metabolic process;organophosphate metabolic process;carbohydrate derivative metabolic process;organic substance metabolic process;cellular metabolic process;phosphorus met	molecular_function;kinase activity;phosphotransferase activity, alcohol group as acceptor;carbohydrate kinase activity;catalytic activity;phosphofructokinase activity;transferase activity;transferase activity, transferring phosphorus-containing groups;6-p	intracellular;cytosolic part;cytoplasmic part;protein complex;cytoplasm;catalytic complex;macromolecular complex;cell part;cell;intracellular part;cellular_component;cytosol;6-phosphofructokinase complex;	K00850	pfkA:6-phosphofructokinase 1 [EC:2.7.1.11];pfkA:6-phosphofructokinase 1 [EC:2.7.1.11];pfkA:6-phosphofructokinase 1 [EC:2.7.1.11];pfkA:6-phosphofructokinase 1 [EC:2.7.1.11];pfkA:6-phosphofructokinase 1 [EC:2.7.1.11];pfkA:6-phosphofructokinase 1 [EC:2.7.1.1	Metabolic pathways - Yarrowia lipolytica ;Biosynthesis of secondary metabolites - Yarrowia lipolytica ;Biosynthesis of antibiotics - Yarrowia lipolytica ;Carbon metabolism - Yarrowia lipolytica ;Biosynthesis of amino acids - Yarrowia lipolytica ;RNA degra	IPR000023;IPR009161;IPR022953;IPR015912;	Phosphofructokinase domain;6-phosphofructokinase, eukaryotic type;Phosphofructokinase;Phosphofructokinase, conserved site;
5.02941	8	Cluster 8	5.78571	P29407	PGK1	PGK1	Phosphoglycerate kinase	11	nuclear	monosaccharide catabolic process;organic substance catabolic process;cellular process;carbohydrate metabolic process;hexose metabolic process;catabolic process;generation of precursor metabolites and energy;biological_process;carbohydrate catabolic proces	purine ribonucleotide binding;anion binding;ribonucleotide binding;small molecule binding;ion binding;ribonucleoside binding;purine ribonucleoside triphosphate binding;carbohydrate derivative binding;adenyl ribonucleotide binding;nucleoside phosphate bind	intracellular;cell part;cell;intracellular part;cellular_component;cytoplasm;	K00927	PGK:phosphoglycerate kinase [EC:2.7.2.3];PGK:phosphoglycerate kinase [EC:2.7.2.3];PGK:phosphoglycerate kinase [EC:2.7.2.3];PGK:phosphoglycerate kinase [EC:2.7.2.3];PGK:phosphoglycerate kinase [EC:2.7.2.3];PGK:phosphoglycerate kinase [EC:2.7.2.3];	Metabolic pathways - Yarrowia lipolytica ;Biosynthesis of secondary metabolites - Yarrowia lipolytica ;Biosynthesis of antibiotics - Yarrowia lipolytica ;Carbon metabolism - Yarrowia lipolytica ;Biosynthesis of amino acids - Yarrowia lipolytica ;Glycolysi	IPR015824;IPR015901;IPR015911;IPR001576;	Phosphoglycerate kinase, N-terminal;Phosphoglycerate kinase, C-terminal;Phosphoglycerate kinase, conserved site;Phosphoglycerate kinase;
4.16742	24	Cluster 8	6	P30614	PYK1	PYK1	Pyruvate kinase	5	nuclear	monosaccharide catabolic process;organic substance catabolic process;cellular process;carbohydrate metabolic process;hexose metabolic process;catabolic process;generation of precursor metabolites and energy;biological_process;carbohydrate catabolic proces	purine ribonucleotide binding;anion binding;ribonucleotide binding;small molecule binding;ion binding;ribonucleoside binding;purine ribonucleoside triphosphate binding;carbohydrate derivative binding;adenyl ribonucleotide binding;nucleoside phosphate bind		K00873	PK:pyruvate kinase [EC:2.7.1.40];PK:pyruvate kinase [EC:2.7.1.40];PK:pyruvate kinase [EC:2.7.1.40];PK:pyruvate kinase [EC:2.7.1.40];PK:pyruvate kinase [EC:2.7.1.40];PK:pyruvate kinase [EC:2.7.1.40];PK:pyruvate kinase [EC:2.7.1.40];PK:pyruvate kinase [EC:2	Metabolic pathways - Yarrowia lipolytica ;Biosynthesis of secondary metabolites - Yarrowia lipolytica ;Biosynthesis of antibiotics - Yarrowia lipolytica ;Carbon metabolism - Yarrowia lipolytica ;Biosynthesis of amino acids - Yarrowia lipolytica ;Purine me	IPR015806;IPR015813;IPR015795;IPR015794;IPR015793;IPR001697;IPR018209;IPR011037;	Pyruvate kinase, beta-barrel insert domain;Pyruvate/Phosphoenolpyruvate kinase-like domain;Pyruvate kinase, C-terminal;Pyruvate kinase, alpha/beta;Pyruvate kinase, barrel;Pyruvate kinase;Pyruvate kinase, active site;Pyruvate kinase-like, insert domain;
4.63122	8	Cluster 8	5.78571	Q6C2T9	TPI1	TPI1	Triosephosphate isomerase	6	cytosol	carbohydrate biosynthetic process;biological_process;organic substance biosynthetic process;monosaccharide biosynthetic process;single-organism carbohydrate metabolic process;biosynthetic process;carbohydrate metabolic process;metabolic process;glucose me	molecular_function;intramolecular oxidoreductase activity;intramolecular oxidoreductase activity, interconverting aldoses = and ketoses;catalytic activity;isomerase activity;triose-phosphate isomerase activity;		K01803	TPI:triosephosphate isomerase (TIM) [EC:5.3.1.1];TPI:triosephosphate isomerase (TIM) [EC:5.3.1.1];TPI:triosephosphate isomerase (TIM) [EC:5.3.1.1];TPI:triosephosphate isomerase (TIM) [EC:5.3.1.1];TPI:triosephosphate isomerase (TIM) [EC:5.3.1.1];TPI:triose	Metabolic pathways - Yarrowia lipolytica ;Biosynthesis of secondary metabolites - Yarrowia lipolytica ;Biosynthesis of antibiotics - Yarrowia lipolytica ;Carbon metabolism - Yarrowia lipolytica ;Biosynthesis of amino acids - Yarrowia lipolytica ;Glycolysi	IPR000652;IPR013785;IPR020861;IPR022896;	Triosephosphate isomerase;Aldolase-type TIM barrel;Triosephosphate isomerase, active site;Triosephosphate isomerase, bacterial/eukaryotic;
5.03167	7	Cluster 8	5.78571	Q6CFX7	YALI0B02728g	XP_500435.1	YALI0B02728p	6	nuclear	monosaccharide catabolic process;organic substance catabolic process;cellular process;carbohydrate metabolic process;hexose metabolic process;catabolic process;generation of precursor metabolites and energy;biological_process;carbohydrate catabolic proces	molecular_function;intramolecular transferase activity;intramolecular transferase activity, phosphotransferases;catalytic activity;isomerase activity;phosphoglycerate mutase activity;		K01834	PGAM:2,3-bisphosphoglycerate-dependent phosphoglycerate mutase [EC:5.4.2.11];PGAM:2,3-bisphosphoglycerate-dependent phosphoglycerate mutase [EC:5.4.2.11];PGAM:2,3-bisphosphoglycerate-dependent phosphoglycerate mutase [EC:5.4.2.11];PGAM:2,3-bisphosphoglyce	Metabolic pathways - Yarrowia lipolytica ;Biosynthesis of secondary metabolites - Yarrowia lipolytica ;Biosynthesis of antibiotics - Yarrowia lipolytica ;Carbon metabolism - Yarrowia lipolytica ;Biosynthesis of amino acids - Yarrowia lipolytica ;Glycolysi	IPR005952;IPR029033;IPR013078;IPR001345;	Phosphoglycerate mutase 1;Histidine phosphatase superfamily;Histidine phosphatase superfamily, clade-1;Phosphoglycerate/bisphosphoglycerate mutase, active site;
3.89593	17	Cluster 8	6	Q6CFB6	YALI0B08536g	XP_500646.1	YALI0B08536p	5	mitochondria		molecular_function;transferase activity, transferring acyl groups;catalytic activity;transferase activity;transferase activity, transferring acyl groups other than = amino-acyl groups;		K00626	E2.3.1.9:acetyl-CoA C-acetyltransferase [EC:2.3.1.9];E2.3.1.9:acetyl-CoA C-acetyltransferase [EC:2.3.1.9];E2.3.1.9:acetyl-CoA C-acetyltransferase [EC:2.3.1.9];E2.3.1.9:acetyl-CoA C-acetyltransferase [EC:2.3.1.9];E2.3.1.9:acetyl-CoA C-acetyltransferase [EC	Metabolic pathways - Yarrowia lipolytica ;Biosynthesis of secondary metabolites - Yarrowia lipolytica ;Biosynthesis of antibiotics - Yarrowia lipolytica ;Carbon metabolism - Yarrowia lipolytica ;Glyoxylate and dicarboxylate metabolism - Yarrowia lipolytic	IPR020615;IPR020613;IPR020616;IPR020617;IPR002155;IPR016039;IPR016038;	Thiolase, acyl-enzyme intermediate active site;Thiolase, conserved site;Thiolase, N-terminal;Thiolase, C-terminal;Thiolase;Thiolase-like;Thiolase-like, subgroup;
3.71493	7	Cluster 8	5	Q6CEG7	YALI0B15774g	XP_500945.2	T-complex protein 1 subunit alpha	5	cytosol	biological_process;cellular process;cellular macromolecule metabolic process;metabolic process;organic substance metabolic process;cellular protein metabolic process;protein metabolic process;macromolecule metabolic process;cellular metabolic process;prim	purine ribonucleotide binding;anion binding;ribonucleotide binding;small molecule binding;ion binding;ribonucleoside binding;purine ribonucleoside triphosphate binding;carbohydrate derivative binding;adenyl ribonucleotide binding;nucleoside phosphate bind	intracellular;cell part;cell;intracellular part;cellular_component;cytoplasm;				IPR027410;IPR027413;IPR027409;IPR017998;IPR002423;IPR002194;	TCP-1-like chaperonin intermediate domain;GroEL-like equatorial domain;GroEL-like apical domain;Chaperone tailless complex polypeptide 1 (TCP-1);Chaperonin Cpn60/TCP-1 family;Chaperonin TCP-1, conserved site;
3.26697	26	Cluster 8	5.06667	Q6CC91	YALI0C11407g	XP_501721.1	YALI0C11407p	9	mitochondria	lipid metabolic process;lipid biosynthetic process;organic substance biosynthetic process;biosynthetic process;cellular process;small molecule biosynthetic process;oxoacid metabolic process;organic acid metabolic process;small molecule metabolic process;b	ligase activity, forming carbon-carbon bonds;molecular_function;ligase activity;catalytic activity;CoA carboxylase activity;acetyl-CoA carboxylase activity;purine ribonucleotide binding;anion binding;ribonucleotide binding;small molecule binding;ion bindi		K11262	ACACA:acetyl-CoA carboxylase / biotin carboxylase 1 [EC:6.4.1.2 6.3.4.14];ACACA:acetyl-CoA carboxylase / biotin carboxylase 1 [EC:6.4.1.2 6.3.4.14];ACACA:acetyl-CoA carboxylase / biotin carboxylase 1 [EC:6.4.1.2 6.3.4.14];ACACA:acetyl-CoA carboxylase / bi	Metabolic pathways - Yarrowia lipolytica ;Biosynthesis of secondary metabolites - Yarrowia lipolytica ;Pyruvate metabolism - Yarrowia lipolytica ;Fatty acid metabolism - Yarrowia lipolytica ;Propanoate metabolism - Yarrowia lipolytica ;Fatty acid biosynth	IPR000022;IPR029045;IPR011053;IPR011054;IPR016185;IPR000089;IPR011763;IPR011764;IPR011761;IPR011762;IPR001882;IPR013815;IPR013816;IPR005479;IPR005482;IPR005481;IPR013537;	Carboxyl transferase;ClpP/crotonase-like domain;Single hybrid motif;Rudiment single hybrid motif;Pre-ATP-grasp domain;Biotin/lipoyl attachment;Acetyl-coenzyme A carboxyltransferase, C-terminal;Biotin carboxylation domain;ATP-grasp fold;Acetyl-coenzyme A c
3.8371	6	Cluster 8	5	Q6CB92	YALI0C20999g	XP_502070.1	YALI0C20999p	4	cytosol	biological_process;cellular process;cellular macromolecule metabolic process;metabolic process;organic substance metabolic process;cellular protein metabolic process;protein metabolic process;macromolecule metabolic process;cellular metabolic process;prim	purine ribonucleotide binding;anion binding;ribonucleotide binding;small molecule binding;ion binding;ribonucleoside binding;purine ribonucleoside triphosphate binding;carbohydrate derivative binding;adenyl ribonucleotide binding;nucleoside phosphate bind	intracellular;cell part;cell;intracellular part;cellular_component;cytoplasm;				IPR027409;IPR027413;IPR027410;IPR017998;IPR012720;IPR002194;IPR002423;	GroEL-like apical domain;GroEL-like equatorial domain;TCP-1-like chaperonin intermediate domain;Chaperone tailless complex polypeptide 1 (TCP-1);T-complex protein 1, eta subunit;Chaperonin TCP-1, conserved site;Chaperonin Cpn60/TCP-1 family;
3.89367	19	Cluster 8	5.06667	Q6C812	YALI0D23683g	XP_503200.1	Acetyltransferase component of pyruvate dehydrogenase complex	4	mitochondria	biological_process;monocarboxylic acid metabolic process;single-organism metabolic process;cellular process;metabolic process;small molecule metabolic process;organic acid metabolic process;oxoacid metabolic process;organic substance metabolic process;car	molecular_function;transferase activity, transferring acyl groups other than = amino-acyl groups;S-acyltransferase activity;transferase activity, transferring acyl groups;S-acetyltransferase activity;acetyltransferase activity;catalytic activity;dihydroli	intracellular;cytoplasmic part;protein complex;cytoplasm;catalytic complex;macromolecular complex;cell part;cell;oxidoreductase complex;intracellular part;cellular_component;pyruvate dehydrogenase complex;	K00627	DLAT:pyruvate dehydrogenase E2 component (dihydrolipoamide acetyltransferase) [EC:2.3.1.12];DLAT:pyruvate dehydrogenase E2 component (dihydrolipoamide acetyltransferase) [EC:2.3.1.12];DLAT:pyruvate dehydrogenase E2 component (dihydrolipoamide acetyltransf	Metabolic pathways - Yarrowia lipolytica ;Biosynthesis of secondary metabolites - Yarrowia lipolytica ;Biosynthesis of antibiotics - Yarrowia lipolytica ;Carbon metabolism - Yarrowia lipolytica ;Glycolysis / Gluconeogenesis - Yarrowia lipolytica ;Pyruvate	IPR003016;IPR004167;IPR006257;IPR023213;IPR011053;IPR001078;IPR000089;	2-oxo acid dehydrogenase, lipoyl-binding site;E3-binding domain;Dihydrolipoyllysine-residue acetyltransferase component of pyruvate dehydrogenase complex;Chloramphenicol acetyltransferase-like domain;Single hybrid motif;2-oxoacid dehydrogenase acyltransfe
3.93439	18	Cluster 8	4.93333	Q6C7I2	YALI0E00638g	XP_503380.1	Citrate synthase	5	cytosol	biological_process;carbohydrate metabolic process;cellular process;metabolic process;organic substance metabolic process;cellular metabolic process;primary metabolic process;cellular carbohydrate metabolic process;aerobic respiration;cellular respiration;	molecular_function;transferase activity, transferring acyl groups;catalytic activity;transferase activity;transferase activity, transferring acyl groups, acyl groups = converted into alkyl on transfer;		K01647	CS:citrate synthase [EC:2.3.3.1];CS:citrate synthase [EC:2.3.3.1];CS:citrate synthase [EC:2.3.3.1];CS:citrate synthase [EC:2.3.3.1];CS:citrate synthase [EC:2.3.3.1];CS:citrate synthase [EC:2.3.3.1];CS:citrate synthase [EC:2.3.3.1];CS:citrate synthase [EC:	Metabolic pathways - Yarrowia lipolytica ;Biosynthesis of secondary metabolites - Yarrowia lipolytica ;Biosynthesis of antibiotics - Yarrowia lipolytica ;Carbon metabolism - Yarrowia lipolytica ;Biosynthesis of amino acids - Yarrowia lipolytica ;Glyoxylat	IPR019810;IPR002020;IPR016142;IPR016141;	Citrate synthase active site;Citrate synthase-like;Citrate synthase-like, large alpha subdomain;Citrate synthase-like, core;
3.93439	18	Cluster 8	4.93333	Q6C793	YALI0E02684g	XP_503469.1	2-methylcitrate synthase, mitochondrial	5	nuclear	biological_process;carbohydrate metabolic process;cellular process;metabolic process;organic substance metabolic process;cellular metabolic process;primary metabolic process;cellular carbohydrate metabolic process;aerobic respiration;cellular respiration;	molecular_function;transferase activity, transferring acyl groups;transferase activity, transferring acyl groups, acyl groups = converted into alkyl on transfer;citrate synthase activity;catalytic activity;transferase activity;citrate (Si)-synthase activi		K01647	CS:citrate synthase [EC:2.3.3.1];CS:citrate synthase [EC:2.3.3.1];CS:citrate synthase [EC:2.3.3.1];CS:citrate synthase [EC:2.3.3.1];CS:citrate synthase [EC:2.3.3.1];CS:citrate synthase [EC:2.3.3.1];CS:citrate synthase [EC:2.3.3.1];CS:citrate synthase [EC:	Metabolic pathways - Yarrowia lipolytica ;Biosynthesis of secondary metabolites - Yarrowia lipolytica ;Biosynthesis of antibiotics - Yarrowia lipolytica ;Carbon metabolism - Yarrowia lipolytica ;Biosynthesis of amino acids - Yarrowia lipolytica ;Glyoxylat	IPR010109;IPR016142;IPR016141;IPR002020;IPR019810;	Citrate synthase, eukaryotic;Citrate synthase-like, large alpha subdomain;Citrate synthase-like, core;Citrate synthase-like;Citrate synthase active site;
4.07919	15	Cluster 8	5.06667	Q6C5R9	YALI0E15708g	XP_503993.2	Malate synthase	3	mitochondria	cellular carbohydrate metabolic process;carbohydrate metabolic process;cellular process;cellular aldehyde metabolic process;oxoacid metabolic process;organic acid metabolic process;small molecule metabolic process;biological_process;monocarboxylic acid me	molecular_function;transferase activity, transferring acyl groups;transferase activity, transferring acyl groups, acyl groups = converted into alkyl on transfer;catalytic activity;transferase activity;malate synthase activity;		K01638	E2.3.3.9:malate synthase [EC:2.3.3.9];E2.3.3.9:malate synthase [EC:2.3.3.9];E2.3.3.9:malate synthase [EC:2.3.3.9];E2.3.3.9:malate synthase [EC:2.3.3.9];E2.3.3.9:malate synthase [EC:2.3.3.9];	Metabolic pathways - Yarrowia lipolytica ;Biosynthesis of secondary metabolites - Yarrowia lipolytica ;Carbon metabolism - Yarrowia lipolytica ;Glyoxylate and dicarboxylate metabolism - Yarrowia lipolytica ;Pyruvate metabolism - Yarrowia lipolytica ;	IPR019830;IPR011076;IPR001465;IPR006252;	Malate synthase, conserved site;Malate synthase-like;Malate synthase;Malate synthase A;
4.04977	5	Cluster 8	5	Q6C522	YALI0E21692g	XP_504240.1	YALI0E21692p	2	peroxisome	biological_process;cellular process;cellular macromolecule metabolic process;metabolic process;organic substance metabolic process;cellular protein metabolic process;protein metabolic process;macromolecule metabolic process;cellular metabolic process;prim	purine ribonucleotide binding;anion binding;ribonucleotide binding;small molecule binding;ion binding;ribonucleoside binding;purine ribonucleoside triphosphate binding;carbohydrate derivative binding;adenyl ribonucleotide binding;nucleoside phosphate bind	intracellular;cell part;cell;intracellular part;cellular_component;cytoplasm;				IPR012718;IPR027409;IPR027410;IPR027413;IPR002423;IPR002194;IPR017998;	T-complex protein 1, epsilon subunit;GroEL-like apical domain;TCP-1-like chaperonin intermediate domain;GroEL-like equatorial domain;Chaperonin Cpn60/TCP-1 family;Chaperonin TCP-1, conserved site;Chaperone tailless complex polypeptide 1 (TCP-1);
3.81674	17	Cluster 8	5.57143	Q6C4G4	YALI0E27005g	XP_504448.1	YALI0E27005p	4	mitochondria		molecular_function;catalytic activity;		K00162	PDHB:pyruvate dehydrogenase E1 component beta subunit [EC:1.2.4.1];PDHB:pyruvate dehydrogenase E1 component beta subunit [EC:1.2.4.1];PDHB:pyruvate dehydrogenase E1 component beta subunit [EC:1.2.4.1];PDHB:pyruvate dehydrogenase E1 component beta subunit	Metabolic pathways - Yarrowia lipolytica ;Biosynthesis of secondary metabolites - Yarrowia lipolytica ;Biosynthesis of antibiotics - Yarrowia lipolytica ;Carbon metabolism - Yarrowia lipolytica ;Glycolysis / Gluconeogenesis - Yarrowia lipolytica ;Pyruvate	IPR005475;IPR005476;IPR009014;IPR029061;	Transketolase-like, pyrimidine-binding domain;Transketolase, C-terminal;Transketolase, C-terminal/Pyruvate-ferredoxin oxidoreductase, domain II;Thiamin diphosphate-binding fold;
4.00905	10	Cluster 8	5.78571	Q6C2Q5	YALI0F05962g	XP_505057.1	Acetyl-coenzyme A synthetase	2	cytosol	organic substance biosynthetic process;acyl-CoA biosynthetic process;small molecule metabolic process;oxoacid metabolic process;phosphorus metabolic process;monocarboxylic acid metabolic process;single-organism metabolic process;coenzyme biosynthetic proc	molecular_function;ligase activity;CoA-ligase activity;catalytic activity;acid-thiol ligase activity;ligase activity, forming carbon-sulfur bonds;acetate-CoA ligase activity;purine ribonucleotide binding;anion binding;ribonucleotide binding;cation binding		K01895	ACSS:acetyl-CoA synthetase [EC:6.2.1.1];ACSS:acetyl-CoA synthetase [EC:6.2.1.1];ACSS:acetyl-CoA synthetase [EC:6.2.1.1];ACSS:acetyl-CoA synthetase [EC:6.2.1.1];ACSS:acetyl-CoA synthetase [EC:6.2.1.1];ACSS:acetyl-CoA synthetase [EC:6.2.1.1];ACSS:acetyl-CoA	Metabolic pathways - Yarrowia lipolytica ;Biosynthesis of secondary metabolites - Yarrowia lipolytica ;Biosynthesis of antibiotics - Yarrowia lipolytica ;Carbon metabolism - Yarrowia lipolytica ;Glycolysis / Gluconeogenesis - Yarrowia lipolytica ;Pyruvate	IPR011904;IPR025110;IPR020845;IPR000873;	Acetate-CoA ligase;AMP-binding enzyme C-terminal domain;AMP-binding, conserved site;AMP-dependent synthetase/ligase;
3.71267	8	Cluster 8	5	Q6C224	YALI0F11473g	XP_505288.1	YALI0F11473p	2	mitochondria	biological_process;cellular process;cellular macromolecule metabolic process;metabolic process;organic substance metabolic process;cellular protein metabolic process;protein metabolic process;macromolecule metabolic process;cellular metabolic process;prim	purine ribonucleotide binding;anion binding;ribonucleotide binding;small molecule binding;ion binding;ribonucleoside binding;purine ribonucleoside triphosphate binding;carbohydrate derivative binding;adenyl ribonucleotide binding;nucleoside phosphate bind	intracellular;cell part;cell;intracellular part;cellular_component;cytoplasm;				IPR002423;IPR002194;IPR017998;IPR012716;IPR027409;IPR027413;IPR027410;	Chaperonin Cpn60/TCP-1 family;Chaperonin TCP-1, conserved site;Chaperone tailless complex polypeptide 1 (TCP-1);T-complex protein 1, beta subunit;GroEL-like apical domain;GroEL-like equatorial domain;TCP-1-like chaperonin intermediate domain;
4.22624	16	Cluster 8	5.57143	Q6C0Y7	YALI0F20702g	XP_505675.1	Pyruvate dehydrogenase E1 component subunit alpha	3	nuclear	monosaccharide catabolic process;organic substance catabolic process;cellular process;carbohydrate metabolic process;hexose metabolic process;catabolic process;generation of precursor metabolites and energy;biological_process;carbohydrate catabolic proces	molecular_function;oxidoreductase activity, acting on the aldehyde or oxo group of = donors;oxidoreductase activity;oxidoreductase activity, acting on the aldehyde or oxo group of = donors, disulfide as acceptor;pyruvate dehydrogenase activity;catalytic a	intracellular;organelle;membrane-bounded organelle;cell part;cell;intracellular organelle;intracellular part;cellular_component;intracellular membrane-bounded organelle;	K00161	PDHA:pyruvate dehydrogenase E1 component alpha subunit [EC:1.2.4.1];PDHA:pyruvate dehydrogenase E1 component alpha subunit [EC:1.2.4.1];PDHA:pyruvate dehydrogenase E1 component alpha subunit [EC:1.2.4.1];PDHA:pyruvate dehydrogenase E1 component alpha subu	Metabolic pathways - Yarrowia lipolytica ;Biosynthesis of secondary metabolites - Yarrowia lipolytica ;Biosynthesis of antibiotics - Yarrowia lipolytica ;Carbon metabolism - Yarrowia lipolytica ;Glycolysis / Gluconeogenesis - Yarrowia lipolytica ;Pyruvate	IPR029061;IPR017597;IPR001017;	Thiamin diphosphate-binding fold;Pyruvate dehydrogenase (acetyl-transferring) E1 component, alpha subunit, subgroup y;Dehydrogenase, E1 component;
3.91629	7	Cluster 8	5	Q6C100	CCT4	CCT4	T-complex protein 1 subunit delta	1	cytosol,nuclear	biological_process;cellular process;cellular macromolecule metabolic process;metabolic process;organic substance metabolic process;cellular protein metabolic process;protein metabolic process;macromolecule metabolic process;cellular metabolic process;prim	purine ribonucleotide binding;anion binding;ribonucleotide binding;small molecule binding;ion binding;ribonucleoside binding;purine ribonucleoside triphosphate binding;carbohydrate derivative binding;adenyl ribonucleotide binding;nucleoside phosphate bind	intracellular;cell part;cell;intracellular part;cellular_component;cytoplasm;				IPR002194;IPR002423;IPR017998;IPR027410;IPR027413;IPR027409;IPR012717;	Chaperonin TCP-1, conserved site;Chaperonin Cpn60/TCP-1 family;Chaperone tailless complex polypeptide 1 (TCP-1);TCP-1-like chaperonin intermediate domain;GroEL-like equatorial domain;GroEL-like apical domain;T-complex protein 1, delta subunit;
4.06561	7	Cluster 9	4	Q99148	ADE1	ADE1	Bifunctional purine biosynthetic protein ADE1	8	nuclear	nitrogen compound metabolic process;phosphate-containing compound metabolic process;phosphorus metabolic process;cellular nitrogen compound metabolic process;nucleoside phosphate metabolic process;single-organism metabolic process;heterocycle biosynthetic	purine ribonucleotide binding;anion binding;ribonucleotide binding;small molecule binding;ion binding;ribonucleoside binding;purine ribonucleoside triphosphate binding;carbohydrate derivative binding;adenyl ribonucleotide binding;nucleoside phosphate bind	intracellular;cell part;cell;intracellular part;cellular_component;cytoplasm;	K11788	ADE5:phosphoribosylamine--glycine ligase / phosphoribosylformylglycinamidine cyclo-ligase [EC:6.3.4.13 6.3.3.1];ADE5:phosphoribosylamine--glycine ligase / phosphoribosylformylglycinamidine cyclo-ligase [EC:6.3.4.13 6.3.3.1];ADE5:phosphoribosylamine--glyci	Metabolic pathways - Yarrowia lipolytica ;Biosynthesis of secondary metabolites - Yarrowia lipolytica ;Biosynthesis of antibiotics - Yarrowia lipolytica ;Purine metabolism - Yarrowia lipolytica ;	IPR011761;IPR013815;IPR013816;IPR010918;IPR004733;IPR000728;IPR000115;IPR016185;IPR016188;IPR020561;IPR020560;IPR020562;IPR020559;IPR011054;	ATP-grasp fold;ATP-grasp fold, subdomain 1;ATP-grasp fold, subdomain 2;AIR synthase-related protein, C-terminal domain;Phosphoribosylformylglycinamidine cyclo-ligase;AIR synthase related protein, N-terminal domain;Phosphoribosylglycinamide synthetase;Pre-
3.94344	12	Cluster 9	4	Q6C7Y2	YALI0D24409g	XP_503230.1	YALI0D24409p	4	nuclear	nitrogen compound metabolic process;organic substance biosynthetic process;cellular aromatic compound metabolic process;phosphate-containing compound metabolic process;small molecule metabolic process;phosphorus metabolic process;nucleotide biosynthetic p	hydrolase activity, acting on carbon-nitrogen (but not peptide) = bonds, in cyclic amidines;molecular_function;hydrolase activity;hydrolase activity, acting on carbon-nitrogen (but not peptide) = bonds;cyclohydrolase activity;catalytic activity;IMP cycloh		K00602	purH:phosphoribosylaminoimidazolecarboxamide formyltransferase / IMP cyclohydrolase [EC:2.1.2.3 3.5.4.10];purH:phosphoribosylaminoimidazolecarboxamide formyltransferase / IMP cyclohydrolase [EC:2.1.2.3 3.5.4.10];purH:phosphoribosylaminoimidazolecarboxamid	Metabolic pathways - Yarrowia lipolytica ;Biosynthesis of secondary metabolites - Yarrowia lipolytica ;Biosynthesis of antibiotics - Yarrowia lipolytica ;Purine metabolism - Yarrowia lipolytica ;One carbon pool by folate - Yarrowia lipolytica ;	IPR024050;IPR024051;IPR002695;IPR011607;IPR016193;	AICAR transformylase, insert domain;AICAR transformylase domain;AICARFT/IMPCHase bienzyme;Methylglyoxal synthase-like domain;Cytidine deaminase-like;
4.23982	7	Cluster 9	4	Q6C7U9	YALI0D25168g	XP_503263.1	YALI0D25168p	4	nuclear	nitrogen compound metabolic process;biological_process;organonitrogen compound metabolic process;single-organism metabolic process;cellular process;metabolic process;small molecule metabolic process;organic acid metabolic process;oxoacid metabolic process	molecular_function;cofactor binding;anion binding;binding;ion binding;pyridoxal phosphate binding;catalytic activity;transferase activity;transferase activity, transferring alkyl or aryl (other than = methyl) groups;		K17069	MET17:O-acetylhomoserine/O-acetylserine sulfhydrylase [EC:2.5.1.49 2.5.1.47];MET17:O-acetylhomoserine/O-acetylserine sulfhydrylase [EC:2.5.1.49 2.5.1.47];MET17:O-acetylhomoserine/O-acetylserine sulfhydrylase [EC:2.5.1.49 2.5.1.47];MET17:O-acetylhomoserine	Metabolic pathways - Yarrowia lipolytica ;Biosynthesis of secondary metabolites - Yarrowia lipolytica ;Biosynthesis of antibiotics - Yarrowia lipolytica ;Carbon metabolism - Yarrowia lipolytica ;Biosynthesis of amino acids - Yarrowia lipolytica ;Cysteine	IPR015421;IPR015422;IPR015424;IPR006235;IPR000277;	Pyridoxal phosphate-dependent transferase, major region, subdomain 1;Pyridoxal phosphate-dependent transferase, major region, subdomain 2;Pyridoxal phosphate-dependent transferase;O-acetylhomoserine/O-acetylserine sulfhydrylase;Cys/Met metabolism, pyridox
4.79186	4	Cluster 9	4	F2Z650	YALI0E01056g	XP_503399.1	YALI0F30745p	6	cytosol,nuclear	nitrogen compound metabolic process;cellular aromatic compound metabolic process;organic substance biosynthetic process;small molecule biosynthetic process;oxoacid metabolic process;small molecule metabolic process;cellular nitrogen compound metabolic pro	purine ribonucleotide binding;anion binding;ribonucleotide binding;small molecule binding;ion binding;ribonucleoside binding;purine ribonucleoside triphosphate binding;carbohydrate derivative binding;adenyl ribonucleotide binding;nucleoside phosphate bind		K00288	MTHFD:methylenetetrahydrofolate dehydrogenase (NADP+) / methenyltetrahydrofolate cyclohydrolase / formyltetrahydrofolate synthetase [EC:1.5.1.5 3.5.4.9 6.3.4.3];MTHFD:methylenetetrahydrofolate dehydrogenase (NADP+) / methenyltetrahydrofolate cyclohydrolas	Metabolic pathways - Yarrowia lipolytica ;One carbon pool by folate - Yarrowia lipolytica ;	IPR000559;IPR000672;IPR016040;IPR027417;IPR020867;IPR020628;IPR020630;IPR020631;	Formate-tetrahydrofolate ligase, FTHFS;Tetrahydrofolate dehydrogenase/cyclohydrolase;NAD(P)-binding domain;P-loop containing nucleoside triphosphate hydrolase;Tetrahydrofolate dehydrogenase/cyclohydrolase, conserved site;Formate-tetrahydrofolate ligase, F
3.63801	9	Cluster 9	4	Q6C6J2	YALI0E09108g	XP_503720.1	Cystathionine beta-synthase	4	plasma membrane	sulfur compound metabolic process;nitrogen compound metabolic process;cysteine biosynthetic process;organic substance biosynthetic process;cysteine metabolic process;serine family amino acid metabolic process;small molecule biosynthetic process;oxoacid me	molecular_function;carbon-oxygen lyase activity;hydro-lyase activity;catalytic activity;lyase activity;cystathionine beta-synthase activity;	intracellular;cell part;cell;intracellular part;cellular_component;cytoplasm;	K01697	E4.2.1.22:cystathionine beta-synthase [EC:4.2.1.22];E4.2.1.22:cystathionine beta-synthase [EC:4.2.1.22];E4.2.1.22:cystathionine beta-synthase [EC:4.2.1.22];E4.2.1.22:cystathionine beta-synthase [EC:4.2.1.22];E4.2.1.22:cystathionine beta-synthase [EC:4.2.1	Metabolic pathways - Yarrowia lipolytica ;Biosynthesis of antibiotics - Yarrowia lipolytica ;Biosynthesis of amino acids - Yarrowia lipolytica ;Cysteine and methionine metabolism - Yarrowia lipolytica ;Glycine, serine and threonine metabolism - Yarrowia l	IPR005857;IPR001216;IPR001926;IPR000644;	Cystathionine beta-synthase;Cysteine synthase/cystathionine beta-synthase, pyridoxal-phosphate attachment site;Tryptophan synthase beta subunit-like PLP-dependent enzyme;CBS domain;
3.77828	9	Cluster 9	4	Q6C638	YALI0E12683g	XP_503874.1	YALI0E12683p	11	extracellular	sulfur compound metabolic process;nitrogen compound metabolic process;organic substance biosynthetic process;aspartate family amino acid biosynthetic process;small molecule biosynthetic process;aspartate family amino acid metabolic process;oxoacid metabol	molecular_function;5-methyltetrahydropteroyltri-L-glutamate-dependent = methyltransferase activity;methyltransferase activity;catalytic activity;S-methyltransferase activity;transferase activity;transferase activity, transferring one-carbon groups;5-methy		K00549	metE:5-methyltetrahydropteroyltriglutamate--homocysteine methyltransferase [EC:2.1.1.14];metE:5-methyltetrahydropteroyltriglutamate--homocysteine methyltransferase [EC:2.1.1.14];metE:5-methyltetrahydropteroyltriglutamate--homocysteine methyltransferase [E	Metabolic pathways - Yarrowia lipolytica ;Biosynthesis of secondary metabolites - Yarrowia lipolytica ;Biosynthesis of amino acids - Yarrowia lipolytica ;Cysteine and methionine metabolism - Yarrowia lipolytica ;Selenocompound metabolism - Yarrowia lipoly	IPR006276;IPR013215;IPR002629;	Cobalamin-independent methionine synthase;Cobalamin-independent methionine synthase MetE, N-terminal;Cobalamin-independent methionine synthase MetE, C-terminal/archaeal;
4.51584	7	Cluster 9	4	Q6C5P5	YALI0E16346g	XP_504017.1	Serine hydroxymethyltransferase	3	cytoskeleton	cellular amino acid metabolic process;organonitrogen compound metabolic process;nitrogen compound metabolic process;alpha-amino acid metabolic process;cellular process;serine family amino acid metabolic process;small molecule metabolic process;oxoacid met	molecular_function;catalytic activity;hydroxymethyl-, formyl- and related transferase activity;transferase activity;transferase activity, transferring one-carbon groups;glycine hydroxymethyltransferase activity;cofactor binding;anion binding;binding;ion b		K00600	glyA:glycine hydroxymethyltransferase [EC:2.1.2.1];glyA:glycine hydroxymethyltransferase [EC:2.1.2.1];glyA:glycine hydroxymethyltransferase [EC:2.1.2.1];glyA:glycine hydroxymethyltransferase [EC:2.1.2.1];glyA:glycine hydroxymethyltransferase [EC:2.1.2.1];	Metabolic pathways - Yarrowia lipolytica ;Biosynthesis of secondary metabolites - Yarrowia lipolytica ;Biosynthesis of antibiotics - Yarrowia lipolytica ;Carbon metabolism - Yarrowia lipolytica ;Biosynthesis of amino acids - Yarrowia lipolytica ;Glyoxylat	IPR001085;IPR019798;IPR015424;IPR015421;IPR015422;	Serine hydroxymethyltransferase;Serine hydroxymethyltransferase, pyridoxal phosphate binding site;Pyridoxal phosphate-dependent transferase;Pyridoxal phosphate-dependent transferase, major region, subdomain 1;Pyridoxal phosphate-dependent transferase, maj
4.3371	7	Cluster 9	4	Q6C2Q9	YALI0F05874g	XP_505053.1	YALI0F05874p	3	cytosol	biological_process;metabolic process;	molecular_function;catalytic activity;cofactor binding;anion binding;binding;ion binding;pyridoxal phosphate binding;		K01758	CTH:cystathionine gamma-lyase [EC:4.4.1.1];CTH:cystathionine gamma-lyase [EC:4.4.1.1];CTH:cystathionine gamma-lyase [EC:4.4.1.1];CTH:cystathionine gamma-lyase [EC:4.4.1.1];CTH:cystathionine gamma-lyase [EC:4.4.1.1];CTH:cystathionine gamma-lyase [EC:4.4.1.	Metabolic pathways - Yarrowia lipolytica ;Biosynthesis of antibiotics - Yarrowia lipolytica ;Biosynthesis of amino acids - Yarrowia lipolytica ;Cysteine and methionine metabolism - Yarrowia lipolytica ;Glycine, serine and threonine metabolism - Yarrowia l	IPR000277;IPR015422;IPR015421;IPR015424;	Cys/Met metabolism, pyridoxal phosphate-dependent enzyme;Pyridoxal phosphate-dependent transferase, major region, subdomain 2;Pyridoxal phosphate-dependent transferase, major region, subdomain 1;Pyridoxal phosphate-dependent transferase;
4.47511	5	Cluster 9	4	Q6C211	YALI0F11759g	XP_505301.1	Adenosylhomocysteinase	6	cytosol	biological_process;single-organism metabolic process;cellular process;metabolic process;small molecule metabolic process;cellular metabolic process;one-carbon metabolic process;	molecular_function;hydrolase activity;trialkylsulfonium hydrolase activity;hydrolase activity, acting on ether bonds;catalytic activity;adenosylhomocysteinase activity;nucleoside phosphate binding;binding;heterocyclic compound binding;small molecule bindi		K01251	E3.3.1.1:adenosylhomocysteinase [EC:3.3.1.1];E3.3.1.1:adenosylhomocysteinase [EC:3.3.1.1];	Metabolic pathways - Yarrowia lipolytica ;Cysteine and methionine metabolism - Yarrowia lipolytica ;	IPR015878;IPR000043;IPR016040;IPR020082;	S-adenosyl-L-homocysteine hydrolase, NAD binding domain;Adenosylhomocysteinase;NAD(P)-binding domain;S-adenosyl-L-homocysteine hydrolase, conserved site;
4.79186	4	Cluster 9	4	Q6BZU8	YALI0F30745g	XP_506064.1	YALI0F30745p	3	mitochondria	nitrogen compound metabolic process;cellular aromatic compound metabolic process;organic substance biosynthetic process;small molecule biosynthetic process;oxoacid metabolic process;small molecule metabolic process;cellular nitrogen compound metabolic pro	purine ribonucleotide binding;anion binding;ribonucleotide binding;small molecule binding;ion binding;ribonucleoside binding;purine ribonucleoside triphosphate binding;carbohydrate derivative binding;adenyl ribonucleotide binding;nucleoside phosphate bind		K00288	MTHFD:methylenetetrahydrofolate dehydrogenase (NADP+) / methenyltetrahydrofolate cyclohydrolase / formyltetrahydrofolate synthetase [EC:1.5.1.5 3.5.4.9 6.3.4.3];MTHFD:methylenetetrahydrofolate dehydrogenase (NADP+) / methenyltetrahydrofolate cyclohydrolas	Metabolic pathways - Yarrowia lipolytica ;One carbon pool by folate - Yarrowia lipolytica ;	IPR020628;IPR020631;IPR020630;IPR020867;IPR016040;IPR000559;IPR027417;IPR000672;	Formate-tetrahydrofolate ligase, FTHFS, conserved site;Tetrahydrofolate dehydrogenase/cyclohydrolase, NAD(P)-binding domain;Tetrahydrofolate dehydrogenase/cyclohydrolase, catalytic domain;Tetrahydrofolate dehydrogenase/cyclohydrolase, conserved site;NAD(P
4.87783	12	Cluster 10	4	Q6C0C4	HHT1	HHT1	Histone H3	9	mitochondria	nitrogen compound metabolic process;cellular aromatic compound metabolic process;cellular response to stimulus;cellular macromolecule metabolic process;cellular process;nucleic acid metabolic process;single-organism process;single-organism cellular proces	molecular_function;binding;heterocyclic compound binding;organic cyclic compound binding;nucleic acid binding;DNA binding;	chromosome;cell;cellular_component;intracellular;protein complex;intracellular non-membrane-bounded organelle;organelle;DNA bending complex;protein-DNA complex;non-membrane-bounded organelle;macromolecular complex;intracellular organelle part;cell part;ch				IPR009072;IPR000164;IPR007125;	Histone-fold;Histone H3/CENP-A;Histone core;
4.69457	12	Cluster 10	4	Q6C341	HTZ1	HTZ1	Histone H2A.Z	7	extracellular	biological_process;chromosome organization;organelle organization;cellular process;single-organism process;single-organism cellular process;chromatin organization;cellular component organization or biogenesis;cellular component organization;chromatin modi	molecular_function;binding;heterocyclic compound binding;organic cyclic compound binding;nucleic acid binding;DNA binding;	chromosome;cell;cellular_component;intracellular;protein complex;intracellular non-membrane-bounded organelle;organelle;DNA bending complex;protein-DNA complex;non-membrane-bounded organelle;macromolecular complex;intracellular organelle part;cell part;ch				IPR002119;IPR007125;IPR009072;	Histone H2A;Histone core;Histone-fold;
5.10633	10	Cluster 10	4	Q6C931	SPT16	SPT16	FACT complex subunit SPT16	3	nuclear	nitrogen compound metabolic process;cellular aromatic compound metabolic process;cellular response to stimulus;cellular macromolecule metabolic process;cellular process;nucleic acid metabolic process;single-organism process;single-organism cellular proces		intracellular;intracellular non-membrane-bounded organelle;organelle;non-membrane-bounded organelle;cell part;cell;intracellular organelle;intracellular part;cellular_component;chromosome;membrane-bounded organelle;intracellular membrane-bounded organelle				IPR029148;IPR029149;IPR013953;IPR000994;IPR013719;	FACT complex subunit Spt16, N-terminal lobe domain;Creatinase/Aminopeptidase P/Spt16, N-terminal;FACT complex subunit Spt16p/Cdc68p;Peptidase M24, structural domain;Domain of unknown function DUF1747;
6.41403	4	Cluster 10	4	Q6CGZ9	YALI0A14586g	XP_500063.1	YALI0A14586p	9	cytosol							IPR019340;	Histone acetyltransferases subunit 3;
4.9819	7	Cluster 10	4	Q6CE71	YALI0B18062g	XP_501041.1	YALI0B18062p	2	mitochondria	regulation of gene expression;gene expression;nitrogen compound metabolic process;organic substance biosynthetic process;cellular aromatic compound metabolic process;regulation of nitrogen compound metabolic process;regulation of RNA metabolic process;nuc		intracellular;organelle;membrane-bounded organelle;cell part;cell;intracellular organelle;intracellular part;cellular_component;intracellular membrane-bounded organelle;nucleus;	K03140	TAF14:transcription initiation factor TFIID/TFIIF subunit;	Basal transcription factors - Yarrowia lipolytica ;	IPR005033;	YEATS;
5.9095	5	Cluster 10	4	Q6CDE1	YALI0C01243g	XP_501321.2	YALI0D23287p	3	nuclear		purine ribonucleotide binding;anion binding;ribonucleotide binding;small molecule binding;ion binding;ribonucleoside binding;purine ribonucleoside triphosphate binding;carbohydrate derivative binding;adenyl ribonucleotide binding;nucleoside phosphate bind					IPR001650;IPR029295;IPR000330;IPR001487;IPR014978;IPR018359;IPR013999;IPR014001;IPR014012;IPR027417;	Helicase, C-terminal;Snf2 ATP coupling domain;SNF2-related;Bromodomain;Glutamine-Leucine-Glutamine, QLQ;Bromodomain, conserved site;HAS subgroup;Helicase superfamily 1/2, ATP-binding domain;Helicase/SANT-associated, DNA binding;P-loop containing nucleosid
5.64253	8	Cluster 10	4	Q6CDB3	YALI0C02057g	XP_501349.1	YALI0C02057p	3	cytosol		molecular_function;catalytic activity;transferase activity;transferase activity, transferring phosphorus-containing groups;phosphotransferase activity, alcohol group as acceptor;					IPR003152;IPR003151;IPR011989;IPR016024;IPR014009;IPR000403;IPR011009;	PIK-related kinase, FATC;PIK-related kinase, FAT;Armadillo-like helical;Armadillo-type fold;PIK-related kinase;Phosphatidylinositol 3-/4-kinase, catalytic domain;Protein kinase-like domain;
6.41403	4	Cluster 10	4	Q6CD38	YALI0C04070g	XP_501424.1	YALI0C04070p	6	cytosol							IPR021950;	Transcription factor Spt20;
6.41403	4	Cluster 10	4	Q6C3U2	YALI0E32109g	XP_504670.1	YALI0E32109p	5	mitochondria							IPR006565;IPR018359;IPR001487;	Bromodomain transcription factor;Bromodomain, conserved site;Bromodomain;
5.75566	6	Cluster 10	4	Q6C1I6	YALI0F15939g	XP_505476.1	YALI0F15939p	2	cytosol		molecular_function;binding;chromatin binding;heterocyclic compound binding;organic cyclic compound binding;nucleic acid binding;DNA binding;	intracellular;organelle;membrane-bounded organelle;cell part;cell;intracellular organelle;intracellular part;cellular_component;intracellular membrane-bounded organelle;nucleus;				IPR007526;IPR001005;IPR017884;IPR011991;IPR009057;	SWIRM domain;SANT/Myb domain;SANT domain;Winged helix-turn-helix DNA-binding domain;Homeodomain-like;
5.75792	6	Cluster 10	4	Q6C0A9	YALI0F26345g	XP_505903.1	YALI0F26345p	3	mitochondria							IPR004000;	Actin family;
4.79638	10	Cluster 10	4	Q6C710	ESA1	ESA1	Histone acetyltransferase ESA1	1	cytosol	chromosome organization;cellular macromolecule metabolic process;single-organism cellular process;chromatin organization;peptidyl-lysine modification;peptidyl-amino acid modification;internal protein amino acid acetylation;cellular component organization	molecular_function;transferase activity, transferring acyl groups other than = amino-acyl groups;transferase activity, transferring acyl groups;N-acyltransferase activity;N-acetyltransferase activity;acetyltransferase activity;catalytic activity;transfera	intracellular;organelle;membrane-bounded organelle;cell part;cell;intracellular organelle;intracellular part;cellular_component;intracellular membrane-bounded organelle;nucleus;				IPR016181;IPR016197;IPR002717;IPR025995;	Acyl-CoA N-acyltransferase;Chromo domain-like;MOZ/SAS-like protein;RNA binding activity-knot of a chromodomain;
5.75113	8	Cluster 10	4	Q6C9N2	SFH1	SFH1	Chromatin structure-remodeling complex subunit SFH1	1	nuclear	biological_process;cellular process;single-organism process;single-organism cellular process;cell cycle;chromosome organization;organelle organization;chromatin organization;cellular component organization or biogenesis;cellular component organization;chr		chromosome;cell;nucleus;cellular_component;nuclear lumen;membrane-enclosed lumen;intracellular membrane-bounded organelle;intracellular;intracellular organelle lumen;organelle lumen;intracellular non-membrane-bounded organelle;organelle;non-membrane-bound				IPR006939;	SNF5/SMARCB1/INI1;
4.70362	7	Cluster 11	4.7619	Q6CCT2	YALI0C06776g	XP_501530.1	YALI0C06776p	2	cytosol	biological_process;single-organism metabolic process;cellular process;dicarboxylic acid metabolic process;metabolic process;small molecule metabolic process;organic acid metabolic process;oxoacid metabolic process;organic substance metabolic process;carbo	molecular_function;carbon-oxygen lyase activity;hydro-lyase activity;catalytic activity;lyase activity;fumarate hydratase activity;	intracellular;protein complex;cytoplasmic part;cytoplasm;macromolecular complex;cell part;cell;intracellular part;cellular_component;tricarboxylic acid cycle enzyme complex;	K01679	E4.2.1.2B:fumarate hydratase, class II [EC:4.2.1.2];E4.2.1.2B:fumarate hydratase, class II [EC:4.2.1.2];E4.2.1.2B:fumarate hydratase, class II [EC:4.2.1.2];E4.2.1.2B:fumarate hydratase, class II [EC:4.2.1.2];E4.2.1.2B:fumarate hydratase, class II [EC:4.2.	Metabolic pathways - Yarrowia lipolytica ;Biosynthesis of secondary metabolites - Yarrowia lipolytica ;Biosynthesis of antibiotics - Yarrowia lipolytica ;Carbon metabolism - Yarrowia lipolytica ;Pyruvate metabolism - Yarrowia lipolytica ;Citrate cycle (TC	IPR000362;IPR008948;IPR024083;IPR005677;IPR020557;IPR018951;IPR022761;	Fumarate lyase family;L-Aspartase-like;Fumarase/histidase, N-terminal;Fumarate hydratase, class II;Fumarate lyase, conserved site;Fumarase C, C-terminal;Fumarate lyase, N-terminal;
4.39593	10	Cluster 11	4.16667	Q6CBN4	YALI0C16995g	XP_501928.1	YALI0C16995p	3	cytosol	carbohydrate biosynthetic process;biological_process;organic substance biosynthetic process;monosaccharide biosynthetic process;single-organism carbohydrate metabolic process;biosynthetic process;carbohydrate metabolic process;metabolic process;glucose me	purine ribonucleotide binding;anion binding;ribonucleotide binding;small molecule binding;ion binding;ribonucleoside binding;purine ribonucleoside triphosphate binding;carbohydrate derivative binding;adenyl ribonucleotide binding;nucleoside phosphate bind		K01610	E4.1.1.49:phosphoenolpyruvate carboxykinase (ATP) [EC:4.1.1.49];E4.1.1.49:phosphoenolpyruvate carboxykinase (ATP) [EC:4.1.1.49];E4.1.1.49:phosphoenolpyruvate carboxykinase (ATP) [EC:4.1.1.49];E4.1.1.49:phosphoenolpyruvate carboxykinase (ATP) [EC:4.1.1.49]	Metabolic pathways - Yarrowia lipolytica ;Biosynthesis of secondary metabolites - Yarrowia lipolytica ;Biosynthesis of antibiotics - Yarrowia lipolytica ;Carbon metabolism - Yarrowia lipolytica ;Glycolysis / Gluconeogenesis - Yarrowia lipolytica ;Pyruvate	IPR013035;IPR015994;IPR008210;IPR001272;	Phosphoenolpyruvate carboxykinase, C-terminal;Phosphoenolpyruvate carboxykinase (ATP), conserved site;Phosphoenolpyruvate carboxykinase, N-terminal;Phosphoenolpyruvate carboxykinase, ATP-utilising;
4.29864	11	Cluster 11	3.88889	Q6CAV2	YALI0C24101g	PYC1	Pyruvate carboxylase	4	nuclear	carbohydrate biosynthetic process;biological_process;organic substance biosynthetic process;monosaccharide biosynthetic process;single-organism carbohydrate metabolic process;biosynthetic process;carbohydrate metabolic process;metabolic process;glucose me	purine ribonucleotide binding;anion binding;ribonucleotide binding;small molecule binding;ion binding;ribonucleoside binding;purine ribonucleoside triphosphate binding;carbohydrate derivative binding;adenyl ribonucleotide binding;nucleoside phosphate bind		K01958	PC:pyruvate carboxylase [EC:6.4.1.1];PC:pyruvate carboxylase [EC:6.4.1.1];PC:pyruvate carboxylase [EC:6.4.1.1];PC:pyruvate carboxylase [EC:6.4.1.1];PC:pyruvate carboxylase [EC:6.4.1.1];	Metabolic pathways - Yarrowia lipolytica ;Carbon metabolism - Yarrowia lipolytica ;Biosynthesis of amino acids - Yarrowia lipolytica ;Pyruvate metabolism - Yarrowia lipolytica ;Citrate cycle (TCA cycle) - Yarrowia lipolytica ;	IPR000089;IPR009057;IPR003379;IPR005479;IPR005481;IPR005482;IPR013815;IPR013816;IPR005930;IPR013785;IPR001882;IPR011053;IPR011054;IPR000891;IPR016185;IPR011764;IPR011761;	Biotin/lipoyl attachment;Homeodomain-like;Carboxylase, conserved domain;Carbamoyl-phosphate synthetase large subunit-like, ATP-binding domain;Carbamoyl-phosphate synthase, large subunit, N-terminal;Biotin carboxylase, C-terminal;ATP-grasp fold, subdomain
4.07919	17	Cluster 11	4.02778	Q6C8V3	YALI0D16753g	XP_502909.1	Malate dehydrogenase	3	nuclear	biological_process;carbohydrate metabolic process;cellular process;metabolic process;organic substance metabolic process;cellular metabolic process;primary metabolic process;cellular carbohydrate metabolic process;single-organism metabolic process;dicarbo	molecular_function;malate dehydrogenase activity;oxidoreductase activity;oxidoreductase activity, acting on CH-OH group of donors;catalytic activity;oxidoreductase activity, acting on the CH-OH group of donors, NAD = or NADP as acceptor;L-malate dehydroge		K00026	MDH2:malate dehydrogenase [EC:1.1.1.37];MDH2:malate dehydrogenase [EC:1.1.1.37];MDH2:malate dehydrogenase [EC:1.1.1.37];MDH2:malate dehydrogenase [EC:1.1.1.37];MDH2:malate dehydrogenase [EC:1.1.1.37];MDH2:malate dehydrogenase [EC:1.1.1.37];MDH2:malate deh	Metabolic pathways - Yarrowia lipolytica ;Biosynthesis of secondary metabolites - Yarrowia lipolytica ;Biosynthesis of antibiotics - Yarrowia lipolytica ;Carbon metabolism - Yarrowia lipolytica ;Glyoxylate and dicarboxylate metabolism - Yarrowia lipolytic	IPR015955;IPR010097;IPR001252;IPR001236;IPR016040;IPR022383;	Lactate dehydrogenase/glycoside hydrolase, family 4, C-terminal;Malate dehydrogenase, type 1;Malate dehydrogenase, active site;Lactate/malate dehydrogenase, N-terminal;NAD(P)-binding domain;Lactate/malate dehydrogenase, C-terminal;
4.07919	17	Cluster 11	4.02778	Q6C5X9	YALI0E14190g	XP_503933.2	YALI0E14190p	3	nuclear	biological_process;carbohydrate metabolic process;cellular process;metabolic process;organic substance metabolic process;cellular metabolic process;primary metabolic process;cellular carbohydrate metabolic process;single-organism metabolic process;dicarbo	molecular_function;malate dehydrogenase activity;oxidoreductase activity;oxidoreductase activity, acting on CH-OH group of donors;catalytic activity;oxidoreductase activity, acting on the CH-OH group of donors, NAD = or NADP as acceptor;L-malate dehydroge		K00026	MDH2:malate dehydrogenase [EC:1.1.1.37];MDH2:malate dehydrogenase [EC:1.1.1.37];MDH2:malate dehydrogenase [EC:1.1.1.37];MDH2:malate dehydrogenase [EC:1.1.1.37];MDH2:malate dehydrogenase [EC:1.1.1.37];MDH2:malate dehydrogenase [EC:1.1.1.37];MDH2:malate deh	Metabolic pathways - Yarrowia lipolytica ;Biosynthesis of secondary metabolites - Yarrowia lipolytica ;Biosynthesis of antibiotics - Yarrowia lipolytica ;Carbon metabolism - Yarrowia lipolytica ;Glyoxylate and dicarboxylate metabolism - Yarrowia lipolytic	IPR016040;IPR001236;IPR022383;IPR015955;IPR010097;	NAD(P)-binding domain;Lactate/malate dehydrogenase, N-terminal;Lactate/malate dehydrogenase, C-terminal;Lactate dehydrogenase/glycoside hydrolase, family 4, C-terminal;Malate dehydrogenase, type 1;
4.43439	12	Cluster 11	4.46429	Q6C5F0	YALI0E18634g	XP_504112.1	YALI0E18634p	3	mitochondria	biological_process;single-organism metabolic process;cellular process;dicarboxylic acid metabolic process;metabolic process;small molecule metabolic process;organic acid metabolic process;oxoacid metabolic process;organic substance metabolic process;carbo	molecular_function;malic enzyme activity;malate dehydrogenase activity;oxidoreductase activity;oxidoreductase activity, acting on CH-OH group of donors;catalytic activity;oxidoreductase activity, acting on the CH-OH group of donors, NAD = or NADP as accep		K00027	ME2:malate dehydrogenase (oxaloacetate-decarboxylating) [EC:1.1.1.38];ME2:malate dehydrogenase (oxaloacetate-decarboxylating) [EC:1.1.1.38];	Carbon metabolism - Yarrowia lipolytica ;Pyruvate metabolism - Yarrowia lipolytica ;	IPR001891;IPR016040;IPR012302;IPR012301;	Malic oxidoreductase;NAD(P)-binding domain;Malic enzyme, NAD-binding;Malic enzyme, N-terminal domain;
4.69683	5	Cluster 12	4	Q6CE59	YALI0B18348g	XP_501053.1	Mannose-6-phosphate isomerase	2	cytosol	biological_process;metabolic process;organic substance metabolic process;primary metabolic process;carbohydrate metabolic process;nitrogen compound metabolic process;organic substance biosynthetic process;cellular aromatic compound metabolic process;nucle	molecular_function;intramolecular oxidoreductase activity;intramolecular oxidoreductase activity, interconverting aldoses = and ketoses;catalytic activity;isomerase activity;mannose-6-phosphate isomerase activity;binding;cation binding;ion binding;transit		K01809	manA:mannose-6-phosphate isomerase [EC:5.3.1.8];manA:mannose-6-phosphate isomerase [EC:5.3.1.8];manA:mannose-6-phosphate isomerase [EC:5.3.1.8];manA:mannose-6-phosphate isomerase [EC:5.3.1.8];	Metabolic pathways - Yarrowia lipolytica ;Biosynthesis of secondary metabolites - Yarrowia lipolytica ;Amino sugar and nucleotide sugar metabolism - Yarrowia lipolytica ;Fructose and mannose metabolism - Yarrowia lipolytica ;	IPR014710;IPR016305;IPR001250;IPR018050;IPR011051;	RmlC-like jelly roll fold;Mannose-6-phosphate isomerase;Mannose-6-phosphate isomerase, type I;Phosphomannose isomerase, type I, conserved site;RmlC-like cupin domain;
4.52036	12	Cluster 12	4.52381	F2Z672	YALI0B22308g	hxk1	Hexokinase	3	nuclear	monosaccharide catabolic process;organic substance catabolic process;cellular process;carbohydrate metabolic process;hexose metabolic process;catabolic process;generation of precursor metabolites and energy;biological_process;carbohydrate catabolic proces	purine ribonucleotide binding;anion binding;ribonucleotide binding;small molecule binding;ion binding;ribonucleoside binding;purine ribonucleoside triphosphate binding;carbohydrate derivative binding;adenyl ribonucleotide binding;nucleoside phosphate bind		K00844	HK:hexokinase [EC:2.7.1.1];HK:hexokinase [EC:2.7.1.1];HK:hexokinase [EC:2.7.1.1];HK:hexokinase [EC:2.7.1.1];HK:hexokinase [EC:2.7.1.1];HK:hexokinase [EC:2.7.1.1];HK:hexokinase [EC:2.7.1.1];HK:hexokinase [EC:2.7.1.1];HK:hexokinase [EC:2.7.1.1];	Metabolic pathways - Yarrowia lipolytica ;Biosynthesis of secondary metabolites - Yarrowia lipolytica ;Biosynthesis of antibiotics - Yarrowia lipolytica ;Carbon metabolism - Yarrowia lipolytica ;Glycolysis / Gluconeogenesis - Yarrowia lipolytica ;Amino su	IPR001312;IPR019807;IPR022673;IPR022672;	Hexokinase;Hexokinase, conserved site;Hexokinase, C-terminal;Hexokinase, N-terminal;
4.20136	11	Cluster 12	4.7619	Q6C9L5	YALI0D10131g	XP_502647.1	YALI0D10131p	4	nuclear	biological_process;metabolic process;	molecular_function;catalytic activity;binding;cation binding;ion binding;metal ion binding;magnesium ion binding;coenzyme binding;cofactor binding;anion binding;heterocyclic compound binding;sulfur compound binding;small molecule binding;vitamin binding;o		K01568	E4.1.1.1:pyruvate decarboxylase [EC:4.1.1.1];E4.1.1.1:pyruvate decarboxylase [EC:4.1.1.1];E4.1.1.1:pyruvate decarboxylase [EC:4.1.1.1];E4.1.1.1:pyruvate decarboxylase [EC:4.1.1.1];	Metabolic pathways - Yarrowia lipolytica ;Biosynthesis of secondary metabolites - Yarrowia lipolytica ;Biosynthesis of antibiotics - Yarrowia lipolytica ;Glycolysis / Gluconeogenesis - Yarrowia lipolytica ;	IPR000399;IPR029061;IPR029035;IPR012000;IPR012001;IPR011766;	TPP-binding enzyme, conserved site;Thiamin diphosphate-binding fold;DHS-like NAD/FAD-binding domain;Thiamine pyrophosphate enzyme, central domain;Thiamine pyrophosphate enzyme, N-terminal TPP-binding domain;Thiamine pyrophosphate enzyme, C-terminal TPP-bi
4.63122	7	Cluster 12	4.52381	Q6C7B8	YALI0E02090g	XP_503444.1	YALI0E02090p	2	nuclear	biological_process;metabolic process;organic substance metabolic process;primary metabolic process;carbohydrate metabolic process;	molecular_function;intramolecular transferase activity;catalytic activity;isomerase activity;intramolecular transferase activity, phosphotransferases;binding;cation binding;ion binding;metal ion binding;magnesium ion binding;		K01835	pgm:phosphoglucomutase [EC:5.4.2.2];pgm:phosphoglucomutase [EC:5.4.2.2];pgm:phosphoglucomutase [EC:5.4.2.2];pgm:phosphoglucomutase [EC:5.4.2.2];pgm:phosphoglucomutase [EC:5.4.2.2];pgm:phosphoglucomutase [EC:5.4.2.2];pgm:phosphoglucomutase [EC:5.4.2.2];pgm	Metabolic pathways - Yarrowia lipolytica ;Biosynthesis of secondary metabolites - Yarrowia lipolytica ;Biosynthesis of antibiotics - Yarrowia lipolytica ;Purine metabolism - Yarrowia lipolytica ;Glycolysis / Gluconeogenesis - Yarrowia lipolytica ;Amino su	IPR016066;IPR016055;IPR005841;IPR005844;IPR005843;IPR005846;IPR005845;	Alpha-D-phosphohexomutase, conserved site;Alpha-D-phosphohexomutase, alpha/beta/alpha I/II/III;Alpha-D-phosphohexomutase superfamily;Alpha-D-phosphohexomutase, alpha/beta/alpha domain I;Alpha-D-phosphohexomutase, C-terminal;Alpha-D-phosphohexomutase, alph
4.34615	13	Cluster 12	4.7619	Q6C6T4	YALI0E06479g	XP_503628.1	Transketolase	7	cytosol,nuclear		molecular_function;transferase activity, transferring aldehyde or ketonic groups;catalytic activity;transferase activity;transketolase activity;		K00615	E2.2.1.1:transketolase [EC:2.2.1.1];E2.2.1.1:transketolase [EC:2.2.1.1];E2.2.1.1:transketolase [EC:2.2.1.1];E2.2.1.1:transketolase [EC:2.2.1.1];E2.2.1.1:transketolase [EC:2.2.1.1];E2.2.1.1:transketolase [EC:2.2.1.1];	Metabolic pathways - Yarrowia lipolytica ;Biosynthesis of secondary metabolites - Yarrowia lipolytica ;Biosynthesis of antibiotics - Yarrowia lipolytica ;Carbon metabolism - Yarrowia lipolytica ;Biosynthesis of amino acids - Yarrowia lipolytica ;Pentose p	IPR029061;IPR005474;IPR005478;IPR005475;IPR005476;IPR020826;IPR009014;	Thiamin diphosphate-binding fold;Transketolase, N-terminal;Transketolase, bacterial-like;Transketolase-like, pyrimidine-binding domain;Transketolase, C-terminal;Transketolase binding site;Transketolase, C-terminal/Pyruvate-ferredoxin oxidoreductase, domai
4.39367	14	Cluster 12	3.89011	Q6C4K5	YALI0E26004g	XP_504407.1	YALI0E26004p	4	mitochondria	monosaccharide catabolic process;organic substance catabolic process;cellular process;carbohydrate metabolic process;hexose metabolic process;catabolic process;generation of precursor metabolites and energy;biological_process;carbohydrate catabolic proces	aldehyde-lyase activity;molecular_function;carbon-carbon lyase activity;catalytic activity;lyase activity;fructose-bisphosphate aldolase activity;binding;cation binding;ion binding;transition metal ion binding;metal ion binding;zinc ion binding;		K01624	FBA:fructose-bisphosphate aldolase, class II [EC:4.1.2.13];FBA:fructose-bisphosphate aldolase, class II [EC:4.1.2.13];FBA:fructose-bisphosphate aldolase, class II [EC:4.1.2.13];FBA:fructose-bisphosphate aldolase, class II [EC:4.1.2.13];FBA:fructose-bispho	Metabolic pathways - Yarrowia lipolytica ;Biosynthesis of secondary metabolites - Yarrowia lipolytica ;Biosynthesis of antibiotics - Yarrowia lipolytica ;Carbon metabolism - Yarrowia lipolytica ;Biosynthesis of amino acids - Yarrowia lipolytica ;Glycolysi	IPR006411;IPR000771;IPR013785;	Fructose-bisphosphate aldolase, class II, yeast/E. coli subtype;Ketose-bisphosphate aldolase, class-II;Aldolase-type TIM barrel;
4.32127	19	Cluster 12	3.89011	Q6C2I1	YALI0F07711g	XP_505131.1	Glucose-6-phosphate isomerase	8	nuclear	carbohydrate biosynthetic process;biological_process;organic substance biosynthetic process;monosaccharide biosynthetic process;single-organism carbohydrate metabolic process;biosynthetic process;carbohydrate metabolic process;metabolic process;glucose me	molecular_function;intramolecular oxidoreductase activity;intramolecular oxidoreductase activity, interconverting aldoses = and ketoses;catalytic activity;isomerase activity;glucose-6-phosphate isomerase activity;	intracellular;cell part;cell;intracellular part;cellular_component;cytoplasm;	K01810	GPI:glucose-6-phosphate isomerase [EC:5.3.1.9];GPI:glucose-6-phosphate isomerase [EC:5.3.1.9];GPI:glucose-6-phosphate isomerase [EC:5.3.1.9];GPI:glucose-6-phosphate isomerase [EC:5.3.1.9];GPI:glucose-6-phosphate isomerase [EC:5.3.1.9];GPI:glucose-6-phosph	Metabolic pathways - Yarrowia lipolytica ;Biosynthesis of secondary metabolites - Yarrowia lipolytica ;Biosynthesis of antibiotics - Yarrowia lipolytica ;Carbon metabolism - Yarrowia lipolytica ;Glycolysis / Gluconeogenesis - Yarrowia lipolytica ;Amino su	IPR023096;IPR001672;IPR018189;	Phosphoglucose isomerase, C-terminal;Phosphoglucose isomerase (PGI);Phosphoglucose isomerase, conserved site;
6.10181	5	Cluster 13	3	Q6CHZ7	YALI0A03025g	XP_499714.1	YALI0A03025p	4	nuclear	regulation of cellular component biogenesis;protein polymerization;actin cytoskeleton organization;regulation of cellular component size;protein complex subunit organization;cellular component biogenesis;single-organism cellular process;protein complex bi		intracellular;intracellular non-membrane-bounded organelle;organelle;non-membrane-bounded organelle;cell part;cell;intracellular organelle;intracellular part;cellular_component;cytoskeleton;	K05758	ARPC2:actin related protein 2/3 complex, subunit 2;	Endocytosis - Yarrowia lipolytica ;	IPR007188;	Actin-related protein 2/3 complex subunit 2;
6.11538	3	Cluster 13	3	Q6CDY5	YALI0B20240g	XP_501127.1	Actin-related protein 2/3 complex subunit 3	2	mitochondria	regulation of cellular component biogenesis;protein polymerization;actin cytoskeleton organization;regulation of cellular component size;protein complex subunit organization;cellular component biogenesis;single-organism cellular process;protein complex bi		intracellular;intracellular non-membrane-bounded organelle;organelle;non-membrane-bounded organelle;cell part;cell;intracellular organelle;intracellular part;cellular_component;cytoskeleton;	K05756	ARPC3:actin related protein 2/3 complex, subunit 3;	Endocytosis - Yarrowia lipolytica ;	IPR007204;	Actin-related protein 2/3 complex subunit 3;
6.10633	4	Cluster 13	3	Q6C6B4	YALI0E10857g	XP_503798.1	Actin-related protein 2/3 complex subunit 5	2	mitochondria	regulation of cellular component biogenesis;protein polymerization;actin cytoskeleton organization;regulation of cellular component size;protein complex subunit organization;cellular component biogenesis;single-organism cellular process;protein complex bi		intracellular;intracellular non-membrane-bounded organelle;organelle;non-membrane-bounded organelle;cell part;cell;intracellular organelle;intracellular part;cellular_component;cytoskeleton;	K05754	ARPC5:actin related protein 2/3 complex, subunit 5;	Endocytosis - Yarrowia lipolytica ;	IPR006789;	Actin-related protein 2/3 complex subunit 5;
5.13348	5	Cluster 13	3	Q6C3K0	YALI0E34170g	XP_504762.1	YALI0E34170p	2	cytosol	regulation of cellular component biogenesis;protein polymerization;actin cytoskeleton organization;regulation of cellular component size;protein complex subunit organization;cellular component biogenesis;single-organism cellular process;protein complex bi	purine ribonucleotide binding;anion binding;ribonucleotide binding;small molecule binding;ion binding;ribonucleoside binding;purine ribonucleoside triphosphate binding;carbohydrate derivative binding;adenyl ribonucleotide binding;nucleoside phosphate bind	intracellular;intracellular non-membrane-bounded organelle;organelle;non-membrane-bounded organelle;cell part;cell;intracellular organelle;intracellular part;cellular_component;cytoskeleton;				IPR020902;IPR004000;	Actin/actin-like conserved site;Actin family;
8.29864	6	Cluster 14	3.73333	Q6CFH9	YALI0B06831g	XP_500583.1	YALI0B06831p	5	mitochondria	nitrogen compound metabolic process;purine nucleoside triphosphate biosynthetic process;purine ribonucleoside biosynthetic process;ribonucleoside triphosphate biosynthetic process;purine nucleoside triphosphate metabolic process;nucleoside triphosphate bi	molecular_function;transporter activity;ion transmembrane transporter activity;inorganic cation transmembrane transporter activity;substrate-specific transmembrane transporter activity;transmembrane transporter activity;substrate-specific transporter acti	mitochondrial inner membrane;mitochondrial envelope;envelope;intracellular membrane-bounded organelle;intracellular;mitochondrion;cytoplasm;organelle;macromolecular complex;mitochondrial membrane part;membrane-bounded organelle;organelle membrane;organell	K02138	ATPeF0D:F-type H+-transporting ATPase subunit d;ATPeF0D:F-type H+-transporting ATPase subunit d;	Metabolic pathways - Yarrowia lipolytica ;Oxidative phosphorylation - Yarrowia lipolytica ;	IPR008689;	ATPase, F0 complex, subunit D, mitochondrial;
8.39367	4	Cluster 14	3	F2Z660	YALI0B20372g	nubm	YALI0B20372p	3	nuclear		molecular_function;iron-sulfur cluster binding;binding;metal cluster binding;4 iron, 4 sulfur cluster binding;coenzyme binding;cofactor binding;anion binding;ribonucleotide binding;small molecule binding;ion binding;carbohydrate derivative binding;nucleos		K03942	NDUFV1:NADH dehydrogenase (ubiquinone) flavoprotein 1 [EC:1.6.5.3 1.6.99.3];NDUFV1:NADH dehydrogenase (ubiquinone) flavoprotein 1 [EC:1.6.5.3 1.6.99.3];	Metabolic pathways - Yarrowia lipolytica ;Oxidative phosphorylation - Yarrowia lipolytica ;	IPR019554;IPR019575;IPR011537;IPR011538;IPR001949;	Soluble ligand binding domain;NADH-ubiquinone oxidoreductase 51 kDa subunit, iron-sulphur binding domain;NADH ubiquinone oxidoreductase, F subunit;NADH-ubiquinone oxidoreductase 51 kDa subunit, FMN-binding domain;NADH:ubiquinone oxidoreductase, 51kDa subu
7.4095	5	Cluster 14	3	F2Z6F1	YALI0D05467g	nuam	YALI0D05467p	6	cytosol	cellular process;phosphate-containing compound metabolic process;generation of precursor metabolites and energy;phosphorus metabolic process;oxidative phosphorylation;respiratory electron transport chain;phosphorylation;biological_process;cellular respira	molecular_function;electron carrier activity;binding;metal cluster binding;iron-sulfur cluster binding;NADH dehydrogenase activity;oxidoreductase activity, acting on NAD(P)H, quinone or similar = compound as acceptor;oxidoreductase activity, acting on NAD	cellular_component;membrane;	K03934	NDUFS1:NADH dehydrogenase (ubiquinone) Fe-S protein 1 [EC:1.6.5.3 1.6.99.3];NDUFS1:NADH dehydrogenase (ubiquinone) Fe-S protein 1 [EC:1.6.5.3 1.6.99.3];	Metabolic pathways - Yarrowia lipolytica ;Oxidative phosphorylation - Yarrowia lipolytica ;	IPR001041;IPR019574;IPR006963;IPR010228;IPR000283;IPR006656;IPR012675;IPR015405;	2Fe-2S ferredoxin-type domain;NADH:ubiquinone oxidoreductase, subunit G, iron-sulphur binding;Molybdopterin oxidoreductase, 4Fe-4S domain;NADH:ubiquinone oxidoreductase, subunit G;NADH:ubiquinone oxidoreductase, 75kDa subunit, conserved site;Molybdopterin
7.37557	7	Cluster 14	3.73333	Q6C9B1	YALI0D12584g	XP_502751.2	YALI0D12584p	2	cytosol	nitrogen compound metabolic process;purine nucleoside triphosphate biosynthetic process;purine ribonucleoside biosynthetic process;ribonucleoside triphosphate biosynthetic process;purine nucleoside triphosphate metabolic process;nucleoside triphosphate bi	transporter activity;hydrolase activity, acting on acid anhydrides;ATPase activity, coupled;ion transmembrane transporter activity;hydrogen ion transmembrane transporter activity;monovalent inorganic cation transmembrane transporter activity;cation transm		K02137	ATPeF0O:F-type H+-transporting ATPase subunit O;ATPeF0O:F-type H+-transporting ATPase subunit O;	Metabolic pathways - Yarrowia lipolytica ;Oxidative phosphorylation - Yarrowia lipolytica ;	IPR026015;IPR000711;	F1F0 ATP synthase OSCP/delta subunit, N-terminal domain;ATPase, OSCP/delta subunit;
8.28733	7	Cluster 14	3.73333	Q6C338	YALI0F02893g	XP_504924.2	ATP synthase subunit gamma	4	cytosol	nitrogen compound metabolic process;purine nucleoside triphosphate biosynthetic process;purine ribonucleoside biosynthetic process;ribonucleoside triphosphate biosynthetic process;purine nucleoside triphosphate metabolic process;nucleoside triphosphate bi	transporter activity;hydrolase activity, acting on acid anhydrides;ATPase activity, coupled;ion transmembrane transporter activity;hydrogen ion transmembrane transporter activity;monovalent inorganic cation transmembrane transporter activity;cation transm	intracellular;proton-transporting ATP synthase complex;protein complex;membrane;macromolecular complex;cell part;cell;proton-transporting two-sector ATPase complex;intracellular part;cellular_component;membrane part;proton-transporting two-sector ATPase c	K02136	ATPeF1G:F-type H+-transporting ATPase subunit gamma;ATPeF1G:F-type H+-transporting ATPase subunit gamma;	Metabolic pathways - Yarrowia lipolytica ;Oxidative phosphorylation - Yarrowia lipolytica ;	IPR000131;IPR023633;IPR023632;	ATPase, F1 complex, gamma subunit;ATPase, F1 complex, gamma subunit domain;ATPase, F1 complex, gamma subunit conserved site;
8.30769	8	Cluster 14	3.73333	Q6C326	YALI0F03179g	XP_504936.1	ATP synthase subunit alpha	7	mitochondria	energy coupled proton transmembrane transport, against = electrochemical gradient;single-organism transport;cellular process;single-organism process;single-organism cellular process;transmembrane transport;establishment of localization;monovalent inorgani	purine ribonucleotide binding;anion binding;ribonucleotide binding;small molecule binding;ion binding;ribonucleoside binding;purine ribonucleoside triphosphate binding;carbohydrate derivative binding;adenyl ribonucleotide binding;nucleoside phosphate bind	intracellular;proton-transporting ATP synthase complex;protein complex;membrane;macromolecular complex;cell part;cell;proton-transporting two-sector ATPase complex;intracellular part;cellular_component;membrane part;proton-transporting two-sector ATPase c	K02132	ATPeF1A:F-type H+-transporting ATPase subunit alpha;ATPeF1A:F-type H+-transporting ATPase subunit alpha;	Metabolic pathways - Yarrowia lipolytica ;Oxidative phosphorylation - Yarrowia lipolytica ;	IPR004100;IPR005294;IPR000194;IPR020003;IPR023366;IPR027417;IPR000793;	ATPase, F1 complex alpha/beta subunit, N-terminal domain;ATPase, F1 complex, alpha subunit;ATPase, F1/V1/A1 complex, alpha/beta subunit, nucleotide-binding domain;ATPase, alpha/beta subunit, nucleotide-binding domain, active site;ATP synthase subunit alph
8.39819	3	Cluster 14	3	Q9B6E8	ND1	ND1	NADH-ubiquinone oxidoreductase chain 1	1	cytosol	biological_process;single-organism metabolic process;cellular process;metabolic process;generation of precursor metabolites and energy;cellular metabolic process;oxidation-reduction process;electron transport chain;	NADH dehydrogenase activity;molecular_function;oxidoreductase activity, acting on NAD(P)H, quinone or similar = compound as acceptor;oxidoreductase activity, acting on NAD(P)H;NADH dehydrogenase (quinone) activity;oxidoreductase activity;catalytic activit	membrane;intrinsic to membrane;cellular_component;membrane part;integral to membrane;organelle envelope;mitochondrial membrane;cell;mitochondrial envelope;intracellular membrane-bounded organelle;envelope;mitochondrion;intracellular;cytoplasmic part;cytop	K03878	ND1:NADH-ubiquinone oxidoreductase chain 1 [EC:1.6.5.3];ND1:NADH-ubiquinone oxidoreductase chain 1 [EC:1.6.5.3];	Metabolic pathways - Yarrowia lipolytica ;Oxidative phosphorylation - Yarrowia lipolytica ;	IPR018086;IPR001694;	NADH:ubiquinone oxidoreductase, subunit 1, conserved site;NADH:ubiquinone oxidoreductase, subunit 1/F420H2 oxidoreductase subunit H;
8.39819	3	Cluster 14	3	Q9B6C7	ND3	ND3	NADH-ubiquinone oxidoreductase chain 3	1	mitochondria	biological_process;single-organism metabolic process;cellular process;metabolic process;generation of precursor metabolites and energy;cellular metabolic process;oxidation-reduction process;electron transport chain;	NADH dehydrogenase activity;molecular_function;oxidoreductase activity, acting on NAD(P)H, quinone or similar = compound as acceptor;oxidoreductase activity, acting on NAD(P)H;NADH dehydrogenase (quinone) activity;oxidoreductase activity;catalytic activit	membrane;intrinsic to membrane;cellular_component;membrane part;integral to membrane;organelle envelope;cell;mitochondrial envelope;intracellular membrane-bounded organelle;envelope;mitochondrion;intracellular;cytoplasmic part;cytoplasm;organelle;organell	K03880	ND3:NADH-ubiquinone oxidoreductase chain 3 [EC:1.6.5.3];ND3:NADH-ubiquinone oxidoreductase chain 3 [EC:1.6.5.3];	Metabolic pathways - Yarrowia lipolytica ;Oxidative phosphorylation - Yarrowia lipolytica ;	IPR000440;	NADH:ubiquinone/plastoquinone oxidoreductase, chain 3;
3.88235	13	Cluster 15	3	Q6CA97	YALI0D04741g	XP_502415.2	Succinyl-CoA ligase subunit beta	5	nuclear		purine ribonucleotide binding;anion binding;ribonucleotide binding;small molecule binding;ion binding;ribonucleoside binding;purine ribonucleoside triphosphate binding;carbohydrate derivative binding;adenyl ribonucleotide binding;nucleoside phosphate bind		K01900	LSC2:succinyl-CoA synthetase beta subunit [EC:6.2.1.4 6.2.1.5];LSC2:succinyl-CoA synthetase beta subunit [EC:6.2.1.4 6.2.1.5];LSC2:succinyl-CoA synthetase beta subunit [EC:6.2.1.4 6.2.1.5];LSC2:succinyl-CoA synthetase beta subunit [EC:6.2.1.4 6.2.1.5];LSC	Metabolic pathways - Yarrowia lipolytica ;Biosynthesis of secondary metabolites - Yarrowia lipolytica ;Biosynthesis of antibiotics - Yarrowia lipolytica ;Carbon metabolism - Yarrowia lipolytica ;Citrate cycle (TCA cycle) - Yarrowia lipolytica ;Propanoate	IPR016102;IPR013815;IPR013816;IPR017866;IPR013650;IPR005809;IPR005811;	Succinyl-CoA synthetase-like;ATP-grasp fold, subdomain 1;ATP-grasp fold, subdomain 2;Succinyl-CoA synthetase, beta subunit, conserved site;ATP-grasp fold, succinyl-CoA synthetase-type;Succinyl-CoA synthetase, beta subunit;ATP-citrate lyase/succinyl-CoA li
3.88688	11	Cluster 15	3.04762	Q6CA33	YALI0D06303g	XP_502479.1	Isocitrate dehydrogenase [NAD] subunit, mitochondrial	4	mitochondria	aerobic respiration;biological_process;cellular respiration;single-organism metabolic process;cellular process;metabolic process;generation of precursor metabolites and energy;cellular metabolic process;energy derivation by oxidation of organic compounds;	molecular_function;isocitrate dehydrogenase activity;oxidoreductase activity;oxidoreductase activity, acting on CH-OH group of donors;catalytic activity;oxidoreductase activity, acting on the CH-OH group of donors, NAD = or NADP as acceptor;isocitrate deh		K00030	IDH3:isocitrate dehydrogenase (NAD+) [EC:1.1.1.41];IDH3:isocitrate dehydrogenase (NAD+) [EC:1.1.1.41];IDH3:isocitrate dehydrogenase (NAD+) [EC:1.1.1.41];IDH3:isocitrate dehydrogenase (NAD+) [EC:1.1.1.41];IDH3:isocitrate dehydrogenase (NAD+) [EC:1.1.1.41];	Metabolic pathways - Yarrowia lipolytica ;Biosynthesis of secondary metabolites - Yarrowia lipolytica ;Biosynthesis of antibiotics - Yarrowia lipolytica ;Carbon metabolism - Yarrowia lipolytica ;Biosynthesis of amino acids - Yarrowia lipolytica ;2-Oxocarb	IPR004434;IPR024084;IPR019818;	Isocitrate dehydrogenase NAD-dependent;Isopropylmalate dehydrogenase-like domain;Isocitrate/isopropylmalate dehydrogenase, conserved site;
3.87104	16	Cluster 15	3.54545	Q6C7Y1	YALI0D24431g	XP_503231.1	YALI0D24431p	4	cytosol		purine ribonucleotide binding;anion binding;ribonucleotide binding;small molecule binding;ion binding;ribonucleoside binding;purine ribonucleoside triphosphate binding;carbohydrate derivative binding;adenyl ribonucleotide binding;nucleoside phosphate bind		K01648	ACLY:ATP citrate (pro-S)-lyase [EC:2.3.3.8];ACLY:ATP citrate (pro-S)-lyase [EC:2.3.3.8];ACLY:ATP citrate (pro-S)-lyase [EC:2.3.3.8];ACLY:ATP citrate (pro-S)-lyase [EC:2.3.3.8];	Metabolic pathways - Yarrowia lipolytica ;Biosynthesis of secondary metabolites - Yarrowia lipolytica ;Biosynthesis of antibiotics - Yarrowia lipolytica ;Citrate cycle (TCA cycle) - Yarrowia lipolytica ;	IPR013650;IPR013816;IPR016102;	ATP-grasp fold, succinyl-CoA synthetase-type;ATP-grasp fold, subdomain 2;Succinyl-CoA synthetase-like;
3.89593	11	Cluster 15	3	Q6C4S9	YALI0E24013g	XP_504333.2	YALI0E24013p	4	mitochondria		molecular_function;transferase activity, transferring acyl groups;transferase activity, transferring acyl groups, acyl groups = converted into alkyl on transfer;catalytic activity;transferase activity;ATP citrate synthase activity;binding;cofactor binding		K01899	LSC1:succinyl-CoA synthetase alpha subunit [EC:6.2.1.4 6.2.1.5];LSC1:succinyl-CoA synthetase alpha subunit [EC:6.2.1.4 6.2.1.5];LSC1:succinyl-CoA synthetase alpha subunit [EC:6.2.1.4 6.2.1.5];LSC1:succinyl-CoA synthetase alpha subunit [EC:6.2.1.4 6.2.1.5]	Metabolic pathways - Yarrowia lipolytica ;Biosynthesis of secondary metabolites - Yarrowia lipolytica ;Biosynthesis of antibiotics - Yarrowia lipolytica ;Carbon metabolism - Yarrowia lipolytica ;Citrate cycle (TCA cycle) - Yarrowia lipolytica ;Propanoate	IPR003781;IPR017440;IPR005810;IPR005811;IPR016040;IPR016102;	CoA-binding;ATP-citrate lyase/succinyl-CoA ligase, active site;Succinyl-CoA ligase, alpha subunit;ATP-citrate lyase/succinyl-CoA ligase;NAD(P)-binding domain;Succinyl-CoA synthetase-like;
4.41403	12	Cluster 15	3.75	Q6C3M8	YALI0E33517g	XP_504734.2	YALI0E33517p	7	cytosol	aerobic respiration;biological_process;cellular respiration;single-organism metabolic process;cellular process;metabolic process;generation of precursor metabolites and energy;cellular metabolic process;energy derivation by oxidation of organic compounds;	molecular_function;oxidoreductase activity, acting on the aldehyde or oxo group of = donors;oxidoreductase activity;oxidoreductase activity, acting on the aldehyde or oxo group of = donors, disulfide as acceptor;catalytic activity;oxoglutarate dehydrogena		K00164	OGDH:2-oxoglutarate dehydrogenase E1 component [EC:1.2.4.2];OGDH:2-oxoglutarate dehydrogenase E1 component [EC:1.2.4.2];OGDH:2-oxoglutarate dehydrogenase E1 component [EC:1.2.4.2];OGDH:2-oxoglutarate dehydrogenase E1 component [EC:1.2.4.2];OGDH:2-oxogluta	Metabolic pathways - Yarrowia lipolytica ;Biosynthesis of secondary metabolites - Yarrowia lipolytica ;Biosynthesis of antibiotics - Yarrowia lipolytica ;Carbon metabolism - Yarrowia lipolytica ;Citrate cycle (TCA cycle) - Yarrowia lipolytica ;Tryptophan	IPR011603;IPR005475;IPR029061;IPR001017;	2-oxoglutarate dehydrogenase E1 component;Transketolase-like, pyrimidine-binding domain;Thiamin diphosphate-binding fold;Dehydrogenase, E1 component;
4.15158	16	Cluster 16	1.5	Q9UVF3	ACT1	ACT1	Actin	3	cytosol		purine ribonucleotide binding;anion binding;ribonucleotide binding;small molecule binding;ion binding;ribonucleoside binding;purine ribonucleoside triphosphate binding;carbohydrate derivative binding;adenyl ribonucleotide binding;nucleoside phosphate bind	intracellular;cell part;cell;intracellular part;cellular_component;cytoplasm;intracellular non-membrane-bounded organelle;organelle;non-membrane-bounded organelle;intracellular organelle;cytoskeleton;	K05692	ACTB_G1:actin beta/gamma 1;	Phagosome - Yarrowia lipolytica ;	IPR004001;IPR004000;IPR020902;	Actin, conserved site;Actin family;Actin/actin-like conserved site;
5.13801	4	Cluster 16	1.4	Q6C6Y4	CAP1	CAP1	F-actin-capping protein subunit alpha	3	cytosol	actin filament-based process;biological_process;organelle organization;cellular process;single-organism process;cytoskeleton organization;single-organism cellular process;cellular component organization or biogenesis;cellular component organization;actin		intracellular;cell part;cell;intracellular part;cellular_component;cytoplasm;cytoskeletal part;actin cytoskeleton;protein complex;intracellular non-membrane-bounded organelle;organelle;macromolecular complex;non-membrane-bounded organelle;intracellular or	K10364	CAPZA:capping protein (actin filament) muscle Z-line, alpha;	Endocytosis - Yarrowia lipolytica ;	IPR002189;IPR017865;	F-actin-capping protein subunit alpha;F-actin capping protein, alpha subunit, conserved site;
5.13122	5	Cluster 16	1.4	Q6CEP4	YALI0B14102g	XP_500868.1	YALI0B14102p	3	nuclear			cell part;cell;cellular_component;intracellular;				IPR002108;IPR029006;IPR001452;	Actin-depolymerising factor homology domain;ADF-H/Gelsolin-like domain;SH3 domain;
5.13801	4	Cluster 16	1.4	Q6C0Y0	COF1	COF1	Cofilin	1	cytosol,nuclear	biological_process;cellular process;single-organism process;single-organism cellular process;cell cycle;cell division;		intracellular;cell part;cell;intracellular part;cellular_component;cytoplasm;intracellular non-membrane-bounded organelle;organelle;non-membrane-bounded organelle;intracellular organelle;cytoskeleton;nucleus;nuclear lumen;membrane-enclosed lumen;intracell				IPR029006;IPR002108;	ADF-H/Gelsolin-like domain;Actin-depolymerising factor homology domain;
4.23756	6	Cluster 17	3.46667	Q6CAD1	RSM25	RSM25	37S ribosomal protein S25, mitochondrial	3	cytosol		molecular_function;structural molecule activity;structural constituent of ribosome;	organellar ribosome;organellar small ribosomal subunit;small ribosomal subunit;mitochondrial ribosome;membrane-enclosed lumen;intracellular membrane-bounded organelle;intracellular;mitochondrion;cytoplasm;organelle;mitochondrial matrix;non-membrane-bounde				IPR016939;	Mitochondrial ribosomal protein S25;
4.319	6	Cluster 17	3.46667	Q6CH22	YALI0A13541g	XP_500040.1	YALI0A13541p	3	cytosol							IPR021036;	Ribosomal protein S35, mitochondrial;
4.5543	8	Cluster 17	3.2381	Q6CF43	YALI0B10406g	XP_500719.1	YALI0B10406p	3	cytosol		molecular_function;catalytic activity;		K07511	ECHS1:enoyl-CoA hydratase [EC:4.2.1.17];ECHS1:enoyl-CoA hydratase [EC:4.2.1.17];ECHS1:enoyl-CoA hydratase [EC:4.2.1.17];ECHS1:enoyl-CoA hydratase [EC:4.2.1.17];ECHS1:enoyl-CoA hydratase [EC:4.2.1.17];ECHS1:enoyl-CoA hydratase [EC:4.2.1.17];ECHS1:enoyl-CoA	Metabolic pathways - Yarrowia lipolytica ;Biosynthesis of secondary metabolites - Yarrowia lipolytica ;Biosynthesis of antibiotics - Yarrowia lipolytica ;Carbon metabolism - Yarrowia lipolytica ;Fatty acid metabolism - Yarrowia lipolytica ;Valine, leucine	IPR018376;IPR029045;IPR001753;IPR014748;	Enoyl-CoA hydratase/isomerase, conserved site;ClpP/crotonase-like domain;Crotonase superfamily;Crontonase, C-terminal;
4.19457	10	Cluster 17	3.46667	Q6CDZ0	YALI0B20086g	XP_501122.1	YALI0B20086p	4	nuclear	biological_process;cellular process;metabolic process;reactive oxygen species metabolic process;cellular metabolic process;superoxide metabolic process;	molecular_function;binding;cation binding;ion binding;metal ion binding;antioxidant activity;oxidoreductase activity, acting on superoxide radicals as acceptor;oxidoreductase activity;catalytic activity;superoxide dismutase activity;		K04564	SOD2:superoxide dismutase, Fe-Mn family [EC:1.15.1.1];	Peroxisome - Yarrowia lipolytica ;	IPR019832;IPR019831;	Manganese/iron superoxide dismutase, C-terminal;Manganese/iron superoxide dismutase, N-terminal;
4.86878	7	Cluster 17	3.14286	Q6CCJ7	YALI0C08811g	XP_501615.1	YALI0C08811p	2	plasma membrane	lipid metabolic process;cellular process;small molecule metabolic process;organic acid metabolic process;oxoacid metabolic process;biological_process;monocarboxylic acid metabolic process;single-organism metabolic process;metabolic process;organic substan	molecular_function;oxidoreductase activity;oxidoreductase activity, acting on CH-OH group of donors;catalytic activity;oxidoreductase activity, acting on the CH-OH group of donors, NAD = or NADP as acceptor;3-hydroxyacyl-CoA dehydrogenase activity;nucleos		K00074	paaH:3-hydroxybutyryl-CoA dehydrogenase [EC:1.1.1.157];paaH:3-hydroxybutyryl-CoA dehydrogenase [EC:1.1.1.157];paaH:3-hydroxybutyryl-CoA dehydrogenase [EC:1.1.1.157];	Metabolic pathways - Yarrowia lipolytica ;Phenylalanine metabolism - Yarrowia lipolytica ;Butanoate metabolism - Yarrowia lipolytica ;	IPR008927;IPR006176;IPR006180;IPR006108;IPR013328;IPR016040;	6-phosphogluconate dehydrogenase, C-terminal-like;3-hydroxyacyl-CoA dehydrogenase, NAD binding;3-hydroxyacyl-CoA dehydrogenase, conserved site;3-hydroxyacyl-CoA dehydrogenase, C-terminal;Dehydrogenase, multihelical;NAD(P)-binding domain;
4.23982	5	Cluster 17	3.46667	Q6CC10	YALI0C13706g	XP_501802.1	YALI0C13706p	2	cytosol							IPR019368;	Ribosomal protein S23/S29, mitochondrial;
4.02036	10	Cluster 17	3.46667	Q6CA37	YALI0D06215g	XP_502475.1	YALI0D06215p	7	cytosol		molecular_function;catalytic activity;		K05605	HIBCH:3-hydroxyisobutyryl-CoA hydrolase [EC:3.1.2.4];HIBCH:3-hydroxyisobutyryl-CoA hydrolase [EC:3.1.2.4];HIBCH:3-hydroxyisobutyryl-CoA hydrolase [EC:3.1.2.4];HIBCH:3-hydroxyisobutyryl-CoA hydrolase [EC:3.1.2.4];HIBCH:3-hydroxyisobutyryl-CoA hydrolase [EC	Metabolic pathways - Yarrowia lipolytica ;Carbon metabolism - Yarrowia lipolytica ;Valine, leucine and isoleucine degradation - Yarrowia lipolytica ;beta-Alanine metabolism - Yarrowia lipolytica ;Propanoate metabolism - Yarrowia lipolytica ;	IPR001753;IPR029045;IPR014748;	Crotonase superfamily;ClpP/crotonase-like domain;Crontonase, C-terminal;
4.87783	5	Cluster 17	3.73333	Q6C098	YALI0F26587g	XP_505914.1	Succinyl-CoA:3-ketoacid-coenzyme A transferase	2	cytosol	biological_process;single-organism metabolic process;cellular process;single-organism catabolic process;metabolic process;cellular ketone body metabolic process;small molecule catabolic process;catabolic process;small molecule metabolic process;cellular c	molecular_function;transferase activity, transferring sulfur-containing groups;CoA-transferase activity;catalytic activity;transferase activity;3-oxoacid CoA-transferase activity;	intracellular;cytoplasmic part;cytoplasm;organelle;membrane-bounded organelle;cell part;cell;intracellular organelle;intracellular part;cellular_component;intracellular membrane-bounded organelle;mitochondrion;	K01027	OXCT:3-oxoacid CoA-transferase [EC:2.8.3.5];OXCT:3-oxoacid CoA-transferase [EC:2.8.3.5];OXCT:3-oxoacid CoA-transferase [EC:2.8.3.5];	Valine, leucine and isoleucine degradation - Yarrowia lipolytica ;Butanoate metabolism - Yarrowia lipolytica ;Synthesis and degradation of ketone bodies - Yarrowia lipolytica ;	IPR004164;IPR004165;IPR012791;	Coenzyme A transferase active site;Coenzyme A transferase family I;3-oxoacid CoA-transferase, subunit B;
4.87557	6	Cluster 17	3.73333	Q6BZW0	YALI0F30481g	XP_506052.1	YALI0F30481p	3	cytosol	lipid metabolic process;lipid biosynthetic process;organic substance biosynthetic process;biosynthetic process;cellular process;biological_process;single-organism metabolic process;metabolic process;organic substance metabolic process;cellular biosyntheti	molecular_function;transferase activity, transferring acyl groups;transferase activity, transferring acyl groups, acyl groups = converted into alkyl on transfer;catalytic activity;transferase activity;hydroxymethylglutaryl-CoA synthase activity;		K01641	E2.3.3.10:hydroxymethylglutaryl-CoA synthase [EC:2.3.3.10];E2.3.3.10:hydroxymethylglutaryl-CoA synthase [EC:2.3.3.10];E2.3.3.10:hydroxymethylglutaryl-CoA synthase [EC:2.3.3.10];E2.3.3.10:hydroxymethylglutaryl-CoA synthase [EC:2.3.3.10];E2.3.3.10:hydroxyme	Metabolic pathways - Yarrowia lipolytica ;Biosynthesis of secondary metabolites - Yarrowia lipolytica ;Biosynthesis of antibiotics - Yarrowia lipolytica ;Valine, leucine and isoleucine degradation - Yarrowia lipolytica ;Terpenoid backbone biosynthesis - Y	IPR013746;IPR013528;IPR000590;IPR010122;IPR016039;IPR016038;	Hydroxymethylglutaryl-coenzyme A synthase C-terminal domain;Hydroxymethylglutaryl-coenzyme A synthase, N-terminal;Hydroxymethylglutaryl-coenzyme A synthase, active site;Hydroxymethylglutaryl-CoA synthase, eukaryotic;Thiolase-like;Thiolase-like, subgroup;
4.61991	6	Cluster 18	3.2381	Q6C6H1	YALI0E09603g	XP_503741.1	YALI0E09603p	6	cytosol	nitrogen compound metabolic process;organic substance catabolic process;dicarboxylic acid metabolic process;dicarboxylic acid catabolic process;small molecule catabolic process;glutamine family amino acid catabolic process;small molecule metabolic process	molecular_function;oxidoreductase activity;oxidoreductase activity, acting on the CH-NH2 group of donors, NAD = or NADP as acceptor;oxidoreductase activity, acting on the CH-NH2 group of donors;catalytic activity;glutamate dehydrogenase (NAD+) activity;nu		K15371	GDH2:glutamate dehydrogenase [EC:1.4.1.2];GDH2:glutamate dehydrogenase [EC:1.4.1.2];GDH2:glutamate dehydrogenase [EC:1.4.1.2];GDH2:glutamate dehydrogenase [EC:1.4.1.2];GDH2:glutamate dehydrogenase [EC:1.4.1.2];	Metabolic pathways - Yarrowia lipolytica ;Alanine, aspartate and glutamate metabolism - Yarrowia lipolytica ;Arginine biosynthesis - Yarrowia lipolytica ;Nitrogen metabolism - Yarrowia lipolytica ;Taurine and hypotaurine metabolism - Yarrowia lipolytica ;	IPR016040;IPR006096;IPR028971;	NAD(P)-binding domain;Glutamate/phenylalanine/leucine/valine dehydrogenase, C-terminal;NAD-glutamate dehydrogenase;
4.00452	9	Cluster 18	3.73333	Q6C2F2	YALI0F08415g	XP_505160.1	Glutamate decarboxylase	5	plasma membrane	nitrogen compound metabolic process;organonitrogen compound metabolic process;cellular amino acid metabolic process;alpha-amino acid metabolic process;dicarboxylic acid metabolic process;cellular process;oxoacid metabolic process;organic acid metabolic pr	molecular_function;carboxy-lyase activity;carbon-carbon lyase activity;catalytic activity;lyase activity;glutamate decarboxylase activity;cofactor binding;anion binding;binding;ion binding;pyridoxal phosphate binding;		K01580	E4.1.1.15:glutamate decarboxylase [EC:4.1.1.15];E4.1.1.15:glutamate decarboxylase [EC:4.1.1.15];E4.1.1.15:glutamate decarboxylase [EC:4.1.1.15];E4.1.1.15:glutamate decarboxylase [EC:4.1.1.15];E4.1.1.15:glutamate decarboxylase [EC:4.1.1.15];E4.1.1.15:gluta	Metabolic pathways - Yarrowia lipolytica ;Biosynthesis of secondary metabolites - Yarrowia lipolytica ;Alanine, aspartate and glutamate metabolism - Yarrowia lipolytica ;beta-Alanine metabolism - Yarrowia lipolytica ;Butanoate metabolism - Yarrowia lipoly	IPR010107;IPR015424;IPR015421;IPR002129;	Glutamate decarboxylase;Pyridoxal phosphate-dependent transferase;Pyridoxal phosphate-dependent transferase, major region, subdomain 1;Pyridoxal phosphate-dependent decarboxylase;
4.03394	9	Cluster 18	4	Q6C627	YALI0E13057g	XP_503885.1	Arginine biosynthesis bifunctional protein ArgJ, mitochondrial	4	extracellular	nitrogen compound metabolic process;organic substance biosynthetic process;small molecule biosynthetic process;oxoacid metabolic process;glutamine family amino acid biosynthetic process;small molecule metabolic process;glutamine family amino acid metaboli	molecular_function;transferase activity, transferring acyl groups other than = amino-acyl groups;transferase activity, transferring acyl groups;N-acyltransferase activity;N-acetyltransferase activity;acetyltransferase activity;catalytic activity;transfera	cell;cellular_component;membrane-enclosed lumen;intracellular membrane-bounded organelle;mitochondrion;intracellular;cytoplasmic part;cytoplasm;intracellular organelle lumen;organelle lumen;organelle;membrane-bounded organelle;mitochondrial part;intracell	K00620	argJ:glutamate N-acetyltransferase / amino-acid N-acetyltransferase [EC:2.3.1.35 2.3.1.1];argJ:glutamate N-acetyltransferase / amino-acid N-acetyltransferase [EC:2.3.1.35 2.3.1.1];argJ:glutamate N-acetyltransferase / amino-acid N-acetyltransferase [EC:2.3	Metabolic pathways - Yarrowia lipolytica ;Biosynthesis of secondary metabolites - Yarrowia lipolytica ;Biosynthesis of antibiotics - Yarrowia lipolytica ;Biosynthesis of amino acids - Yarrowia lipolytica ;2-Oxocarboxylic acid metabolism - Yarrowia lipolyt	IPR016117;IPR002813;	ArgJ-like domain;Arginine biosynthesis protein ArgJ;
4.63801	5	Cluster 18	4	Q6CEE1	ARG2	ARG2	Amino-acid acetyltransferase, mitochondrial	1	mitochondria	nitrogen compound metabolic process;organic substance biosynthetic process;small molecule biosynthetic process;oxoacid metabolic process;glutamine family amino acid biosynthetic process;small molecule metabolic process;glutamine family amino acid metaboli	molecular_function;transferase activity, transferring acyl groups other than = amino-acyl groups;transferase activity, transferring acyl groups;N-acyltransferase activity;N-acetyltransferase activity;acetyltransferase activity;catalytic activity;transfera	intracellular;cytoplasmic part;cytoplasm;organelle;membrane-bounded organelle;cell part;cell;intracellular organelle;intracellular part;cellular_component;intracellular membrane-bounded organelle;mitochondrion;	K00618	E2.3.1.1:amino-acid N-acetyltransferase [EC:2.3.1.1];E2.3.1.1:amino-acid N-acetyltransferase [EC:2.3.1.1];E2.3.1.1:amino-acid N-acetyltransferase [EC:2.3.1.1];E2.3.1.1:amino-acid N-acetyltransferase [EC:2.3.1.1];E2.3.1.1:amino-acid N-acetyltransferase [EC	Metabolic pathways - Yarrowia lipolytica ;Biosynthesis of secondary metabolites - Yarrowia lipolytica ;Biosynthesis of antibiotics - Yarrowia lipolytica ;Biosynthesis of amino acids - Yarrowia lipolytica ;2-Oxocarboxylic acid metabolism - Yarrowia lipolyt	IPR006855;	Domain of unknown function DUF619;
4.04072	6	Cluster 18	3.73333	Q6C3E0	GLN1	GLN1	Glutamine synthetase	1	cytosol	nitrogen compound metabolic process;organic substance biosynthetic process;small molecule biosynthetic process;oxoacid metabolic process;glutamine family amino acid biosynthetic process;small molecule metabolic process;glutamine family amino acid metaboli	purine ribonucleotide binding;anion binding;ribonucleotide binding;small molecule binding;ion binding;ribonucleoside binding;purine ribonucleoside triphosphate binding;carbohydrate derivative binding;adenyl ribonucleotide binding;nucleoside phosphate bind	intracellular;cell part;cell;intracellular part;cellular_component;cytoplasm;	K01915	glnA:glutamine synthetase [EC:6.3.1.2];glnA:glutamine synthetase [EC:6.3.1.2];glnA:glutamine synthetase [EC:6.3.1.2];glnA:glutamine synthetase [EC:6.3.1.2];glnA:glutamine synthetase [EC:6.3.1.2];glnA:glutamine synthetase [EC:6.3.1.2];	Metabolic pathways - Yarrowia lipolytica ;Biosynthesis of amino acids - Yarrowia lipolytica ;Glyoxylate and dicarboxylate metabolism - Yarrowia lipolytica ;Alanine, aspartate and glutamate metabolism - Yarrowia lipolytica ;Arginine biosynthesis - Yarrowia	IPR008146;IPR008147;IPR014746;IPR027303;IPR027302;	Glutamine synthetase, catalytic domain;Glutamine synthetase, beta-Grasp;Glutamine synthetase/guanido kinase, catalytic domain;Glutamine synthetase, glycine-rich site;Glutamine synthetase, N-terminal conserved site;
3.69683	8	Cluster 19	4	P34229	FAS1	FAS1	Fatty acid synthase subunit beta	12	cytosol	lipid metabolic process;lipid biosynthetic process;organic substance biosynthetic process;biosynthetic process;cellular process;small molecule biosynthetic process;oxoacid metabolic process;organic acid metabolic process;small molecule metabolic process;b	molecular_function;carbon-oxygen lyase activity;hydro-lyase activity;3-hydroxyacyl-[acyl-carrier-protein] dehydratase activity;catalytic activity;lyase activity;3-hydroxyoctanoyl-[acyl-carrier-protein] dehydratase activity;transferase activity, transferri	intracellular;cytosolic part;protein complex;cytoplasmic part;cytoplasm;macromolecular complex;cell part;cell;intracellular part;cellular_component;cytosol;fatty acid synthase complex;	K00668	FAS1:fatty acid synthase subunit beta, fungi type [EC:2.3.1.86];FAS1:fatty acid synthase subunit beta, fungi type [EC:2.3.1.86];FAS1:fatty acid synthase subunit beta, fungi type [EC:2.3.1.86];	Metabolic pathways - Yarrowia lipolytica ;Fatty acid metabolism - Yarrowia lipolytica ;Fatty acid biosynthesis - Yarrowia lipolytica ;	IPR002539;IPR016035;IPR003965;IPR014043;IPR029069;IPR001227;IPR013565;IPR013785;IPR020801;	MaoC-like domain;Acyl transferase/acyl hydrolase/lysophospholipase;Fatty acid synthase;Acyl transferase;HotDog domain;Acyl transferase domain;Domain of unknown function DUF1729;Aldolase-type TIM barrel;Polyketide synthase, acyl transferase domain;
3.73756	8	Cluster 19	4	Q6CE16	YALI0B19382g	XP_501096.1	YALI0B19382p	12	extracellular	lipid metabolic process;lipid biosynthetic process;organic substance biosynthetic process;biosynthetic process;cellular process;small molecule biosynthetic process;oxoacid metabolic process;organic acid metabolic process;small molecule metabolic process;b	molecular_function;phosphotransferase activity, for other substituted phosphate = groups;catalytic activity;transferase activity;transferase activity, transferring phosphorus-containing groups;holo-[acyl-carrier-protein] synthase activity;binding;cation b		K00667	FAS2:fatty acid synthase subunit alpha, fungi type [EC:2.3.1.86];FAS2:fatty acid synthase subunit alpha, fungi type [EC:2.3.1.86];FAS2:fatty acid synthase subunit alpha, fungi type [EC:2.3.1.86];	Metabolic pathways - Yarrowia lipolytica ;Fatty acid metabolism - Yarrowia lipolytica ;Fatty acid biosynthesis - Yarrowia lipolytica ;	IPR016038;IPR016035;IPR016040;IPR016039;IPR014031;IPR014030;IPR001227;IPR004568;IPR008278;IPR018201;	Thiolase-like, subgroup;Acyl transferase/acyl hydrolase/lysophospholipase;NAD(P)-binding domain;Thiolase-like;Beta-ketoacyl synthase, C-terminal;Beta-ketoacyl synthase, N-terminal;Acyl transferase domain;Phosphopantetheine-protein transferase domain;4'-ph
3.45475	9	Cluster 19	4	Q6C6Q4	YALI0E07271g	XP_503658.1	YALI0E35156p	2	cytosol	biological_process;cellular process;cellular macromolecule metabolic process;metabolic process;organic substance metabolic process;cellular protein metabolic process;protein metabolic process;macromolecule metabolic process;cellular metabolic process;prim	purine ribonucleotide binding;anion binding;ribonucleotide binding;small molecule binding;ion binding;ribonucleoside binding;purine ribonucleoside triphosphate binding;carbohydrate derivative binding;adenyl ribonucleotide binding;nucleoside phosphate bind		K14541	DUR1:urea carboxylase / allophanate hydrolase [EC:6.3.4.6 3.5.1.54];DUR1:urea carboxylase / allophanate hydrolase [EC:6.3.4.6 3.5.1.54];	Metabolic pathways - Yarrowia lipolytica ;Arginine biosynthesis - Yarrowia lipolytica ;	IPR003778;IPR016185;IPR003833;IPR011761;IPR011764;IPR005482;IPR005481;IPR005479;IPR014085;IPR014084;IPR011053;IPR011054;IPR013816;IPR013815;IPR000089;IPR000120;IPR029000;IPR023631;IPR001882;IPR024946;	Allophanate hydrolase subunit 2;Pre-ATP-grasp domain;Allophanate hydrolase subunit 1;ATP-grasp fold;Biotin carboxylation domain;Biotin carboxylase, C-terminal;Carbamoyl-phosphate synthase, large subunit, N-terminal;Carbamoyl-phosphate synthetase large sub
		Cluster 20	3	Q6CI26	YALI0A02310g	XP_499685.1	YALI0A02310p	8	extracellular		molecular_function;catalytic activity;transferase activity;transferase activity, transferring phosphorus-containing groups;nucleotidyltransferase activity;		K00963	UGP2:UTP--glucose-1-phosphate uridylyltransferase [EC:2.7.7.9];UGP2:UTP--glucose-1-phosphate uridylyltransferase [EC:2.7.7.9];UGP2:UTP--glucose-1-phosphate uridylyltransferase [EC:2.7.7.9];UGP2:UTP--glucose-1-phosphate uridylyltransferase [EC:2.7.7.9];UGP	Metabolic pathways - Yarrowia lipolytica ;Biosynthesis of antibiotics - Yarrowia lipolytica ;Amino sugar and nucleotide sugar metabolism - Yarrowia lipolytica ;Starch and sucrose metabolism - Yarrowia lipolytica ;Galactose metabolism - Yarrowia lipolytica	IPR002618;IPR029044;	UTP--glucose-1-phosphate uridylyltransferase family;Nucleotide-diphospho-sugar transferases;
5.15611	6	Cluster 20	3.73333	Q6C7B1	YALI0E02244g	XP_503451.1	YALI0E02244p	3	cytosol	biological_process;metabolic process;organic substance metabolic process;primary metabolic process;carbohydrate metabolic process;	molecular_function;intramolecular transferase activity;catalytic activity;isomerase activity;intramolecular transferase activity, phosphotransferases;binding;cation binding;ion binding;metal ion binding;magnesium ion binding;		K01835	pgm:phosphoglucomutase [EC:5.4.2.2];pgm:phosphoglucomutase [EC:5.4.2.2];pgm:phosphoglucomutase [EC:5.4.2.2];pgm:phosphoglucomutase [EC:5.4.2.2];pgm:phosphoglucomutase [EC:5.4.2.2];pgm:phosphoglucomutase [EC:5.4.2.2];pgm:phosphoglucomutase [EC:5.4.2.2];pgm	Metabolic pathways - Yarrowia lipolytica ;Biosynthesis of secondary metabolites - Yarrowia lipolytica ;Biosynthesis of antibiotics - Yarrowia lipolytica ;Purine metabolism - Yarrowia lipolytica ;Glycolysis / Gluconeogenesis - Yarrowia lipolytica ;Amino su	IPR005845;IPR005844;IPR005843;IPR005846;IPR016066;IPR016055;	Alpha-D-phosphohexomutase, alpha/beta/alpha domain II;Alpha-D-phosphohexomutase, alpha/beta/alpha domain I;Alpha-D-phosphohexomutase, C-terminal;Alpha-D-phosphohexomutase, alpha/beta/alpha domain III;Alpha-D-phosphohexomutase, conserved site;Alpha-D-phosp
		Cluster 20	3	Q6C2Y0	YALI0F04169g	XP_504982.1	Alpha-1,4 glucan phosphorylase	4	mitochondria	biological_process;metabolic process;organic substance metabolic process;primary metabolic process;carbohydrate metabolic process;	molecular_function;transferase activity, transferring hexosyl groups;transferase activity, transferring glycosyl groups;catalytic activity;phosphorylase activity;transferase activity;glycogen phosphorylase activity;cofactor binding;anion binding;binding;i		K00688	E2.4.1.1:starch phosphorylase [EC:2.4.1.1];E2.4.1.1:starch phosphorylase [EC:2.4.1.1];E2.4.1.1:starch phosphorylase [EC:2.4.1.1];	Metabolic pathways - Yarrowia lipolytica ;Biosynthesis of secondary metabolites - Yarrowia lipolytica ;Starch and sucrose metabolism - Yarrowia lipolytica ;	IPR000811;IPR011833;	Glycosyl transferase, family 35;Glycogen/starch/alpha-glucan phosphorylase;
4.26018	6	Cluster 21	2.7	O59949	TEF	TEF	Elongation factor 1-alpha	14	cytosol	nitrogen compound metabolic process;purine nucleoside triphosphate catabolic process;purine nucleoside triphosphate metabolic process;nucleoside triphosphate catabolic process;ribonucleoside triphosphate catabolic process;phosphate-containing compound met	purine ribonucleotide binding;anion binding;ribonucleotide binding;small molecule binding;ion binding;ribonucleoside binding;purine ribonucleoside triphosphate binding;carbohydrate derivative binding;nucleoside phosphate binding;molecular_function;guanyl	intracellular;cell part;cell;intracellular part;cellular_component;cytoplasm;	K03231	EEF1A:elongation factor 1-alpha;	RNA transport - Yarrowia lipolytica ;	IPR000795;IPR027417;IPR004539;IPR009000;IPR009001;IPR004160;IPR004161;	Elongation factor, GTP-binding domain;P-loop containing nucleoside triphosphate hydrolase;Translation elongation factor EF1A, eukaryotic/archaeal;Translation protein, beta-barrel domain;Translation elongation factor EF1A/initiation factor IF2gamma, C-term
4.90724	4	Cluster 21	2.7	Q6C617	YALI0E13277g	EF-3	YALI0E13277p	9	cytosol	nitrogen compound metabolic process;purine nucleoside triphosphate catabolic process;purine nucleoside triphosphate metabolic process;nucleoside triphosphate catabolic process;ribonucleoside triphosphate catabolic process;phosphate-containing compound met	purine ribonucleotide binding;anion binding;ribonucleotide binding;small molecule binding;ion binding;ribonucleoside binding;purine ribonucleoside triphosphate binding;carbohydrate derivative binding;adenyl ribonucleotide binding;nucleoside phosphate bind					IPR017871;IPR003593;IPR003439;IPR016024;IPR027417;IPR021133;IPR011989;	ABC transporter, conserved site;AAA+ ATPase domain;ABC transporter-like;Armadillo-type fold;P-loop containing nucleoside triphosphate hydrolase;HEAT, type 2;Armadillo-like helical;
4.34842	11	Cluster 21	3.04762	Q6C294	YALI0F09669g	XP_505218.1	YALI0F09669p	2	cytosol		molecular_function;binding;heterocyclic compound binding;RNA binding;organic cyclic compound binding;nucleic acid binding;translation factor activity, nucleic acid binding;translation elongation factor activity;	intracellular;protein complex;cytoplasmic part;cytoplasm;macromolecular complex;cell part;cell;intracellular part;cellular_component;eukaryotic translation elongation factor 1 complex;				IPR014038;IPR010987;IPR001326;IPR018940;IPR014717;	Translation elongation factor EF1B, beta/delta subunit, guanine nucleotide exchange;Glutathione S-transferase, C-terminal-like;Translation elongation factor EF1B, beta/delta chains, conserved site;Elongation factor 1 beta central acidic region, eukaryote;
5.49548	4	Cluster 22	2.7	Q6C4I6	HTA1	HTA1	Histone H2A	2	mitochondria	nitrogen compound metabolic process;cellular aromatic compound metabolic process;cellular response to stimulus;cellular macromolecule metabolic process;cellular process;nucleic acid metabolic process;single-organism process;single-organism cellular proces	molecular_function;binding;heterocyclic compound binding;organic cyclic compound binding;nucleic acid binding;DNA binding;	chromosome;cell;cellular_component;intracellular;protein complex;intracellular non-membrane-bounded organelle;organelle;DNA bending complex;protein-DNA complex;non-membrane-bounded organelle;macromolecular complex;intracellular organelle part;cell part;ch				IPR009072;IPR007125;IPR002119;	Histone-fold;Histone core;Histone H2A;
5.4819	5	Cluster 22	2.4	Q6C4I7	HTB1	HTB1	Histone H2B	12	nuclear	nitrogen compound metabolic process;chromosome organization;cellular aromatic compound metabolic process;protein-DNA complex subunit organization;nucleic acid metabolic process;cellular macromolecule metabolic process;protein complex subunit organization;	molecular_function;binding;heterocyclic compound binding;organic cyclic compound binding;nucleic acid binding;DNA binding;	chromosome;cell;cellular_component;intracellular;protein complex;intracellular non-membrane-bounded organelle;organelle;DNA bending complex;protein-DNA complex;non-membrane-bounded organelle;macromolecular complex;intracellular organelle part;cell part;ch				IPR009072;IPR007125;IPR000558;	Histone-fold;Histone core;Histone H2B;
5.87104	3	Cluster 22	3	Q6C0C5	YALI0C11385g	XP_501720.1	Histone H4	5	cytosol	nitrogen compound metabolic process;chromosome organization;cellular aromatic compound metabolic process;protein-DNA complex subunit organization;nucleic acid metabolic process;cellular macromolecule metabolic process;protein complex subunit organization;	molecular_function;binding;heterocyclic compound binding;organic cyclic compound binding;nucleic acid binding;DNA binding;	chromosome;cell;cellular_component;intracellular;protein complex;intracellular non-membrane-bounded organelle;organelle;DNA bending complex;protein-DNA complex;non-membrane-bounded organelle;macromolecular complex;intracellular organelle part;cell part;ch				IPR001951;IPR004823;IPR019809;IPR009072;IPR007125;	Histone H4;TATA box binding protein associated factor (TAF);Histone H4, conserved site;Histone-fold;Histone core;
3.98416	6	Cluster 23	3	Q6CG57	ADK1	ADK1	Adenylate kinase	6	mitochondria		molecular_function;kinase activity;phosphotransferase activity, phosphate group as acceptor;nucleotide kinase activity;catalytic activity;transferase activity;transferase activity, transferring phosphorus-containing groups;nucleobase-containing compound k	intracellular;cytoplasmic part;cytoplasm;cell part;cell;intracellular part;cellular_component;cytosol;organelle envelope;organelle envelope lumen;mitochondrial envelope;membrane-enclosed lumen;intracellular membrane-bounded organelle;envelope;mitochondrio	K00939	adk:adenylate kinase [EC:2.7.4.3];adk:adenylate kinase [EC:2.7.4.3];adk:adenylate kinase [EC:2.7.4.3];adk:adenylate kinase [EC:2.7.4.3];	Metabolic pathways - Yarrowia lipolytica ;Biosynthesis of secondary metabolites - Yarrowia lipolytica ;Biosynthesis of antibiotics - Yarrowia lipolytica ;Purine metabolism - Yarrowia lipolytica ;	IPR027417;IPR028587;IPR007862;IPR006259;IPR000850;	P-loop containing nucleoside triphosphate hydrolase;Adenylate kinase 2;Adenylate kinase, active site lid domain;Adenylate kinase subfamily;Adenylate kinase/UMP-CMP kinase;
4.75339	4	Cluster 23	2.7	Q6C0M3	YALI0F23463g	XP_505789.1	YALI0F23463p	2	cytosol	nitrogen compound metabolic process;purine ribonucleoside biosynthetic process;phosphate-containing compound metabolic process;phosphorus metabolic process;purine ribonucleoside metabolic process;cellular nitrogen compound metabolic process;nucleoside pho	molecular_function;kinase activity;catalytic activity;nucleoside kinase activity;transferase activity;transferase activity, transferring phosphorus-containing groups;nucleobase-containing compound kinase activity;adenosine kinase activity;phosphotransfera		K00856	E2.7.1.20:adenosine kinase [EC:2.7.1.20];E2.7.1.20:adenosine kinase [EC:2.7.1.20];	Metabolic pathways - Yarrowia lipolytica ;Purine metabolism - Yarrowia lipolytica ;	IPR001805;IPR029056;IPR011611;IPR002173;	Adenosine kinase;Ribokinase-like;Carbohydrate kinase PfkB;Carbohydrate/puine kinase, PfkB, conserved site;
4.69457	6	Cluster 23	2.7	Q6CA53	APT1	APT1	Adenine phosphoribosyltransferase	1	cytosol	nitrogen compound metabolic process;organic substance biosynthetic process;cellular aromatic compound metabolic process;adenine metabolic process;adenine biosynthetic process;purine nucleobase salvage;small molecule metabolic process;cellular metabolic co	molecular_function;transferase activity, transferring glycosyl groups;transferase activity, transferring pentosyl groups;catalytic activity;transferase activity;adenine phosphoribosyltransferase activity;binding;cation binding;ion binding;metal ion bindin	intracellular;cell part;cell;intracellular part;cellular_component;cytoplasm;organelle;membrane-bounded organelle;intracellular organelle;intracellular membrane-bounded organelle;nucleus;	K00759	APRT:adenine phosphoribosyltransferase [EC:2.4.2.7];APRT:adenine phosphoribosyltransferase [EC:2.4.2.7];	Metabolic pathways - Yarrowia lipolytica ;Purine metabolism - Yarrowia lipolytica ;	IPR000836;IPR029057;IPR005764;	Phosphoribosyltransferase domain;Phosphoribosyltransferase-like;Adenine phosphoribosyl transferase;
5.71719	6	Cluster 24	2.4	Q6CIA7	YALI0A00132g	XP_499604.1	YALI0A00132p	9	cytosol		purine ribonucleotide binding;anion binding;ribonucleotide binding;small molecule binding;ion binding;ribonucleoside binding;purine ribonucleoside triphosphate binding;carbohydrate derivative binding;adenyl ribonucleotide binding;nucleoside phosphate bind		K03283	HSPA1_8:heat shock 70kDa protein 1/8;HSPA1_8:heat shock 70kDa protein 1/8;HSPA1_8:heat shock 70kDa protein 1/8;	Spliceosome - Yarrowia lipolytica ;Protein processing in endoplasmic reticulum - Yarrowia lipolytica ;Endocytosis - Yarrowia lipolytica ;	IPR013126;IPR029047;IPR029048;IPR018181;	Heat shock protein 70 family;Heat shock protein 70kD, peptide-binding domain;Heat shock protein 70kD, C-terminal domain;Heat shock protein 70, conserved site;
4.88914	8	Cluster 24	2.4	Q6CEW0	YALI0B12474g	XP_500802.1	YALI0B12474p	3	cytosol		purine ribonucleotide binding;anion binding;ribonucleotide binding;small molecule binding;ion binding;ribonucleoside binding;purine ribonucleoside triphosphate binding;carbohydrate derivative binding;adenyl ribonucleotide binding;nucleoside phosphate bind					IPR013126;IPR029047;	Heat shock protein 70 family;Heat shock protein 70kD, peptide-binding domain;
5.02489	7	Cluster 24	2.7	Q6CBM2	YALI0C17347g	XP_501940.2	YALI0C17347p	11	peroxisome	biological_process;cellular process;cellular macromolecule metabolic process;metabolic process;organic substance metabolic process;cellular protein metabolic process;protein metabolic process;macromolecule metabolic process;cellular metabolic process;prim	purine ribonucleotide binding;anion binding;ribonucleotide binding;small molecule binding;ion binding;ribonucleoside binding;purine ribonucleoside triphosphate binding;carbohydrate derivative binding;adenyl ribonucleotide binding;nucleoside phosphate bind		K04043	dnaK:molecular chaperone DnaK;	RNA degradation - Yarrowia lipolytica ;	IPR018181;IPR013126;IPR012725;IPR029047;IPR029048;	Heat shock protein 70, conserved site;Heat shock protein 70 family;Chaperone DnaK;Heat shock protein 70kD, peptide-binding domain;Heat shock protein 70kD, C-terminal domain;
5.33032	11	Cluster 24	2.48889	Q6CBI2	YALI0C18513g	XP_501980.1	GrpE protein homolog	3	cytosol	biological_process;cellular process;cellular macromolecule metabolic process;metabolic process;organic substance metabolic process;cellular protein metabolic process;protein metabolic process;macromolecule metabolic process;cellular metabolic process;prim	nucleoside phosphate binding;nucleoside-triphosphatase regulator activity;molecular_function;nucleotide binding;binding;heterocyclic compound binding;adenyl nucleotide binding;ATPase regulator activity;small molecule binding;organic cyclic compound bindin	cell;cellular_component;membrane-enclosed lumen;intracellular membrane-bounded organelle;mitochondrion;intracellular;cytoplasmic part;cytoplasm;intracellular organelle lumen;organelle lumen;organelle;membrane-bounded organelle;mitochondrial part;intracell				IPR009012;IPR000740;IPR013805;	GrpE nucleotide exchange factor, head;GrpE nucleotide exchange factor;GrpE nucleotide exchange factor, coiled-coil;
4.88688	12	Cluster 24	2.88889	Q6C1Y2	YALI0F12463g	XP_505330.1	YALI0F12463p	8	mitochondria		purine ribonucleotide binding;anion binding;ribonucleotide binding;small molecule binding;ion binding;ribonucleoside binding;purine ribonucleoside triphosphate binding;carbohydrate derivative binding;adenyl ribonucleotide binding;nucleoside phosphate bind					IPR003959;IPR001270;IPR003593;IPR018368;IPR019489;IPR028299;IPR027417;	ATPase, AAA-type, core;ClpA/B family;AAA+ ATPase domain;ClpA/B, conserved site 1;Clp ATPase, C-terminal;ClpA/B, conserved site 2;P-loop containing nucleoside triphosphate hydrolase;
4.11991	3	Cluster 25	3	P41923	URA5	URA5	Orotate phosphoribosyltransferase	2	mitochondria	nitrogen compound metabolic process;UMP biosynthetic process;pyrimidine nucleotide biosynthetic process;pyrimidine nucleotide metabolic process;phosphate-containing compound metabolic process;phosphorus metabolic process;nucleoside phosphate metabolic pro	molecular_function;transferase activity, transferring glycosyl groups;transferase activity, transferring pentosyl groups;catalytic activity;transferase activity;orotate phosphoribosyltransferase activity;		K00762	pyrE:orotate phosphoribosyltransferase [EC:2.4.2.10];pyrE:orotate phosphoribosyltransferase [EC:2.4.2.10];	Metabolic pathways - Yarrowia lipolytica ;Pyrimidine metabolism - Yarrowia lipolytica ;	IPR029057;IPR023031;IPR004467;IPR000836;	Phosphoribosyltransferase-like;Orotate phosphoribosyltransferase;Orotate phosphoribosyl transferase domain;Phosphoribosyltransferase domain;
4.1086	5	Cluster 25	3	Q6CAV8	YALI0C23969g	XP_502204.1	YALI0C23969p	6	cytosol	biological_process;metabolic process;nitrogen compound metabolic process;	purine ribonucleotide binding;anion binding;ribonucleotide binding;small molecule binding;ion binding;ribonucleoside binding;purine ribonucleoside triphosphate binding;carbohydrate derivative binding;adenyl ribonucleotide binding;nucleoside phosphate bind		K01955	carB:carbamoyl-phosphate synthase large subunit [EC:6.3.5.5];carB:carbamoyl-phosphate synthase large subunit [EC:6.3.5.5];carB:carbamoyl-phosphate synthase large subunit [EC:6.3.5.5];	Metabolic pathways - Yarrowia lipolytica ;Pyrimidine metabolism - Yarrowia lipolytica ;Alanine, aspartate and glutamate metabolism - Yarrowia lipolytica ;	IPR011761;IPR006275;IPR013815;IPR013816;IPR011607;IPR016185;IPR005483;IPR005479;IPR005481;IPR005480;	ATP-grasp fold;Carbamoyl-phosphate synthase, large subunit;ATP-grasp fold, subdomain 1;ATP-grasp fold, subdomain 2;Methylglyoxal synthase-like domain;Pre-ATP-grasp domain;Carbamoyl-phosphate synthase large subunit, CPSase domain;Carbamoyl-phosphate synthe
4.11538	4	Cluster 25	3	Q6C8K4	YALI0D18920g	XP_503008.1	Dihydroorotate dehydrogenase (quinone), mitochondrial	2	cytosol,nuclear	nitrogen compound metabolic process;cellular aromatic compound metabolic process;organic substance biosynthetic process;small molecule metabolic process;cellular nitrogen compound metabolic process;single-organism metabolic process;nucleobase biosynthetic	molecular_function;dihydroorotate dehydrogenase activity;oxidoreductase activity;catalytic activity;oxidoreductase activity, acting on the CH-CH group of donors;oxidoreductase activity, acting on the CH-CH group of donors, = quinone or related compound as	cellular_component;membrane;	K00254	DHODH:dihydroorotate dehydrogenase [EC:1.3.5.2];DHODH:dihydroorotate dehydrogenase [EC:1.3.5.2];	Metabolic pathways - Yarrowia lipolytica ;Pyrimidine metabolism - Yarrowia lipolytica ;	IPR001295;IPR005719;IPR013785;IPR012135;	Dihydroorotate dehydrogenase, conserved site;Dihydroorotate dehydrogenase, class 2;Aldolase-type TIM barrel;Dihydroorotate dehydrogenase, class 1/ 2;
5.10181	2	Cluster 26	2	Q99145	HIS1	HIS1	ATP phosphoribosyltransferase	3	cytosol	nitrogen compound metabolic process;cellular aromatic compound metabolic process;organic substance biosynthetic process;histidine metabolic process;small molecule biosynthetic process;oxoacid metabolic process;small molecule metabolic process;cellular nit	purine ribonucleotide binding;anion binding;ribonucleotide binding;small molecule binding;ion binding;ribonucleoside binding;purine ribonucleoside triphosphate binding;carbohydrate derivative binding;adenyl ribonucleotide binding;nucleoside phosphate bind	intracellular;cell part;cell;intracellular part;cellular_component;cytoplasm;	K00765	hisG:ATP phosphoribosyltransferase [EC:2.4.2.17];hisG:ATP phosphoribosyltransferase [EC:2.4.2.17];hisG:ATP phosphoribosyltransferase [EC:2.4.2.17];hisG:ATP phosphoribosyltransferase [EC:2.4.2.17];	Metabolic pathways - Yarrowia lipolytica ;Biosynthesis of secondary metabolites - Yarrowia lipolytica ;Biosynthesis of amino acids - Yarrowia lipolytica ;Histidine metabolism - Yarrowia lipolytica ;	IPR020621;IPR018198;IPR011322;IPR013820;IPR015867;IPR013115;	ATP phosphoribosyltransferase HisG, long form;ATP phosphoribosyltransferase, conserved site;Nitrogen regulatory PII-like, alpha/beta;ATP phosphoribosyltransferase, catalytic domain;Nitrogen regulatory protein PII/ATP phosphoribosyltransferase, C-terminal;
4.80769	4	Cluster 26	2	Q6CCR8	YALI0C07128g	XP_501544.1	Imidazole glycerol phosphate synthase subunit hisF	2	nuclear	nitrogen compound metabolic process;cellular aromatic compound metabolic process;organic substance biosynthetic process;histidine metabolic process;small molecule biosynthetic process;oxoacid metabolic process;small molecule metabolic process;cellular nit	molecular_function;transferase activity, transferring glycosyl groups;transferase activity, transferring pentosyl groups;catalytic activity;transferase activity;imidazoleglycerol-phosphate synthase activity;carbon-carbon lyase activity;lyase activity;oxo-	intracellular;cell part;cell;intracellular part;cellular_component;cytoplasm;	K01663	HIS7:glutamine amidotransferase / cyclase [EC:2.4.2.- 4.1.3.-];HIS7:glutamine amidotransferase / cyclase [EC:2.4.2.- 4.1.3.-];HIS7:glutamine amidotransferase / cyclase [EC:2.4.2.- 4.1.3.-];HIS7:glutamine amidotransferase / cyclase [EC:2.4.2.- 4.1.3.-];	Metabolic pathways - Yarrowia lipolytica ;Biosynthesis of secondary metabolites - Yarrowia lipolytica ;Biosynthesis of amino acids - Yarrowia lipolytica ;Histidine metabolism - Yarrowia lipolytica ;	IPR013785;IPR010139;IPR004651;IPR029062;IPR011060;IPR017926;IPR006062;	Aldolase-type TIM barrel;Imidazole glycerol phosphate synthase, subunit H;Histidine biosynthesis, HisF;Class I glutamine amidotransferase-like;Ribulose-phosphate binding barrel;Glutamine amidotransferase;Histidine biosynthesis;
4.15158	3	Cluster 26	2	Q6C2U0	HIS6	HIS6	1-(5-phosphoribosyl)-5-[(5-phosphoribosylamino)methylideneamino] imidazole-4-carboxamide isomerase	1	cytosol	nitrogen compound metabolic process;cellular aromatic compound metabolic process;organic substance biosynthetic process;histidine metabolic process;small molecule biosynthetic process;oxoacid metabolic process;small molecule metabolic process;cellular nit	molecular_function;intramolecular oxidoreductase activity;intramolecular oxidoreductase activity, interconverting aldoses = and ketoses;catalytic activity;isomerase activity;= 1-(5-phosphoribosyl)-5-[(5-phosphoribosylamino)methylideneamino]imidazole= -4-c	intracellular;cell part;cell;intracellular part;cellular_component;cytoplasm;	K01814	hisA:phosphoribosylformimino-5-aminoimidazole carboxamide ribotide isomerase [EC:5.3.1.16];hisA:phosphoribosylformimino-5-aminoimidazole carboxamide ribotide isomerase [EC:5.3.1.16];hisA:phosphoribosylformimino-5-aminoimidazole carboxamide ribotide isomer	Metabolic pathways - Yarrowia lipolytica ;Biosynthesis of secondary metabolites - Yarrowia lipolytica ;Biosynthesis of amino acids - Yarrowia lipolytica ;Histidine metabolism - Yarrowia lipolytica ;	IPR011858;IPR013785;IPR006062;IPR011060;	Phosphoribosylformimino-5-aminoimidazole carboxamide ribotide isomerase, eukaryotic;Aldolase-type TIM barrel;Histidine biosynthesis;Ribulose-phosphate binding barrel;
4.681	3		1.66667	F2Z678	ADH2	ADH2	Alcohol dehydrogenase 2	6	cytosol		nucleoside phosphate binding;molecular_function;binding;heterocyclic compound binding;small molecule binding;organic cyclic compound binding;nucleotide binding;catalytic activity;oxidoreductase activity;cation binding;ion binding;transition metal ion bind		K13953	adhP:alcohol dehydrogenase, propanol-preferring [EC:1.1.1.1];adhP:alcohol dehydrogenase, propanol-preferring [EC:1.1.1.1];adhP:alcohol dehydrogenase, propanol-preferring [EC:1.1.1.1];adhP:alcohol dehydrogenase, propanol-preferring [EC:1.1.1.1];adhP:alcoho	Metabolic pathways - Yarrowia lipolytica ;Biosynthesis of secondary metabolites - Yarrowia lipolytica ;Biosynthesis of antibiotics - Yarrowia lipolytica ;Glycolysis / Gluconeogenesis - Yarrowia lipolytica ;Fatty acid degradation - Yarrowia lipolytica ;Tyr	IPR013154;IPR013149;IPR016040;IPR011032;IPR020843;IPR002328;	Alcohol dehydrogenase GroES-like;Alcohol dehydrogenase, C-terminal;NAD(P)-binding domain;GroES (chaperonin 10)-like;Polyketide synthase, enoylreductase domain;Alcohol dehydrogenase, zinc-type, conserved site;
				Q6C8T3	AIM9	AIM9	Altered inheritance of mitochondria protein 9, mitochondrial	7	cytosol,nuclear			intracellular;cytoplasmic part;cytoplasm;organelle;membrane-bounded organelle;cell part;cell;intracellular organelle;intracellular part;cellular_component;intracellular membrane-bounded organelle;mitochondrion;				IPR002575;IPR011009;	Aminoglycoside phosphotransferase;Protein kinase-like domain;
				Q6CFS9	ALA1		Alanine--tRNA ligase	2	nuclear	gene expression;nitrogen compound metabolic process;cellular aromatic compound metabolic process;organic substance biosynthetic process;nucleic acid metabolic process;cellular macromolecule metabolic process;small molecule metabolic process;oxoacid metabo	molecular_function;ligase activity;ligase activity, forming carbon-oxygen bonds;catalytic activity;aminoacyl-tRNA ligase activity;ligase activity, forming aminoacyl-tRNA and related compounds;alanine-tRNA ligase activity;purine ribonucleotide binding;anio	intracellular;cell part;cell;intracellular part;cellular_component;cytoplasm;	K01872	AARS:alanyl-tRNA synthetase [EC:6.1.1.7];	Aminoacyl-tRNA biosynthesis - Yarrowia lipolytica ;	IPR023033;IPR002318;IPR018165;IPR018163;IPR018164;IPR018162;IPR009000;IPR012947;	Alanine-tRNA ligase, eukaryota/bacteria;Alanine-tRNA ligase, class IIc;Alanyl-tRNA synthetase, class IIc, core domain;Threonyl/alanyl tRNA synthetase, class II-like, putative editing domain;Alanyl-tRNA synthetase, class IIc, N-terminal;Alanine-tRNA ligase
4.12443	1			Q6CA86	CBR1	CBR1	NADH-cytochrome b5 reductase 1	3	nuclear		molecular_function;oxidoreductase activity, acting on NAD(P)H, heme protein as = acceptor;oxidoreductase activity, acting on NAD(P)H;oxidoreductase activity;catalytic activity;cytochrome-b5 reductase activity, acting on NAD(P)H;	endoplasmic reticulum;nuclear outer membrane-endoplasmic reticulum membrane network;cell;cellular_component;endomembrane system;intracellular membrane-bounded organelle;endoplasmic reticulum part;intracellular;cytoplasmic part;cytoplasm;organelle;membrane	K00326	E1.6.2.2:cytochrome-b5 reductase [EC:1.6.2.2];	Amino sugar and nucleotide sugar metabolism - Yarrowia lipolytica ;	IPR001834;IPR001709;IPR001433;IPR008333;IPR017927;IPR017938;	NADH:cytochrome b5 reductase (CBR);Flavoprotein pyridine nucleotide cytochrome reductase;Oxidoreductase FAD/NAD(P)-binding;Oxidoreductase, FAD-binding domain;Ferredoxin reductase-type FAD-binding domain;Riboflavin synthase-like beta-barrel;
				Q6C0Z6	CCP1	CCP1	Cytochrome c peroxidase, mitochondrial	4	cytoskeleton	biological_process;response to stress;response to stimulus;response to oxidative stress;	molecular_function;antioxidant activity;peroxidase activity;oxidoreductase activity;catalytic activity;oxidoreductase activity, acting on peroxide as acceptor;cytochrome-c peroxidase activity;binding;heterocyclic compound binding;organic cyclic compound b	cell;cellular_component;membrane-enclosed lumen;intracellular membrane-bounded organelle;mitochondrion;intracellular;cytoplasmic part;cytoplasm;intracellular organelle lumen;organelle lumen;organelle;membrane-bounded organelle;mitochondrial part;intracell				IPR010255;IPR019793;IPR019794;IPR002016;IPR002207;	Haem peroxidase;Peroxidases heam-ligand binding site;Peroxidase, active site;Haem peroxidase, plant/fungal/bacterial;Plant ascorbate peroxidase;
				Q6CHT7	COA3	COA3	Cytochrome c oxidase assembly factor 3, mitochondrial	3	cytosol			membrane;intrinsic to membrane;cellular_component;membrane part;integral to membrane;organelle envelope;mitochondrial membrane;cell;mitochondrial envelope;intracellular membrane-bounded organelle;envelope;mitochondrion;intracellular;cytoplasmic part;cytop
10.276	1			Q6C4W6	CPR2	CPR2	Peptidyl-prolyl cis-trans isomerase B	2	cytosol	biological_process;cellular process;cellular macromolecule metabolic process;metabolic process;organic substance metabolic process;cellular protein metabolic process;protein metabolic process;macromolecule metabolic process;cellular metabolic process;prim	molecular_function;amide binding;binding;peptide binding;catalytic activity;isomerase activity;cis-trans isomerase activity;peptidyl-prolyl cis-trans isomerase activity;	endoplasmic reticulum;cell;cellular_component;membrane-enclosed lumen;intracellular membrane-bounded organelle;endoplasmic reticulum part;intracellular;cytoplasmic part;cytoplasm;intracellular organelle lumen;organelle lumen;organelle;membrane-bounded org				IPR029000;IPR002130;IPR020892;	Cyclophilin-like domain;Cyclophilin-type peptidyl-prolyl cis-trans isomerase domain;Cyclophilin-type peptidyl-prolyl cis-trans isomerase, conserved site;
4.83937	5		2.4	Q6CBP4	CPR6	CPR6	Peptidyl-prolyl cis-trans isomerase D	3	plasma membrane	biological_process;cellular process;cellular macromolecule metabolic process;metabolic process;organic substance metabolic process;cellular protein metabolic process;protein metabolic process;macromolecule metabolic process;cellular metabolic process;prim	molecular_function;catalytic activity;isomerase activity;cis-trans isomerase activity;peptidyl-prolyl cis-trans isomerase activity;	intracellular;cell part;cell;intracellular part;cellular_component;cytoplasm;				IPR029000;IPR002130;IPR011990;IPR019734;IPR020892;IPR013105;IPR013026;	Cyclophilin-like domain;Cyclophilin-type peptidyl-prolyl cis-trans isomerase domain;Tetratricopeptide-like helical domain;Tetratricopeptide repeat;Cyclophilin-type peptidyl-prolyl cis-trans isomerase, conserved site;Tetratricopeptide TPR2;Tetratricopeptid
				Q6CB69	DED1	DED1	ATP-dependent RNA helicase DED1	2	cytosol		purine ribonucleotide binding;anion binding;ribonucleotide binding;small molecule binding;ion binding;ribonucleoside binding;purine ribonucleoside triphosphate binding;carbohydrate derivative binding;adenyl ribonucleotide binding;nucleoside phosphate bind	intracellular;cell part;cell;intracellular part;cellular_component;cytoplasm;				IPR027417;IPR011545;IPR001650;IPR000629;IPR014001;IPR014014;	P-loop containing nucleoside triphosphate hydrolase;DEAD/DEAH box helicase domain;Helicase, C-terminal;ATP-dependent RNA helicase DEAD-box, conserved site;Helicase superfamily 1/2, ATP-binding domain;RNA helicase, DEAD-box type, Q motif;
			0.5	Q6C0X2	DHH1	DHH1	ATP-dependent RNA helicase DHH1	2	cytosol,nuclear	gene expression;RNA processing;nitrogen compound metabolic process;cellular aromatic compound metabolic process;RNA metabolic process;cellular macromolecule metabolic process;mRNA metabolic process;nucleic acid metabolic process;cellular process;cellular	purine ribonucleotide binding;anion binding;ribonucleotide binding;small molecule binding;ion binding;ribonucleoside binding;purine ribonucleoside triphosphate binding;carbohydrate derivative binding;adenyl ribonucleotide binding;nucleoside phosphate bind	cell;cellular_component;intracellular;cytoplasmic part;cytoplasm;intracellular non-membrane-bounded organelle;organelle;macromolecular complex;ribonucleoprotein complex;non-membrane-bounded organelle;cell part;intracellular organelle;intracellular part;ri	K12614	DDX6:ATP-dependent RNA helicase DDX6/DHH1 [EC:3.6.4.13];	RNA degradation - Yarrowia lipolytica ;	IPR011545;IPR027417;IPR000629;IPR001650;IPR014014;IPR014001;	DEAD/DEAH box helicase domain;P-loop containing nucleoside triphosphate hydrolase;ATP-dependent RNA helicase DEAD-box, conserved site;Helicase, C-terminal;RNA helicase, DEAD-box type, Q motif;Helicase superfamily 1/2, ATP-binding domain;
				Q6C1E0	DPH5	DPH5	Diphthine methyl ester synthase	2	cytosol	biosynthetic process;cellular process;cellular macromolecule metabolic process;peptidyl-histidine modification;biological_process;metabolic process;peptidyl-amino acid modification;peptidyl-diphthamide metabolic process;macromolecule modification;organic	molecular_function;methyltransferase activity;S-adenosylmethionine-dependent methyltransferase activity;catalytic activity;transferase activity;transferase activity, transferring one-carbon groups;diphthine synthase activity;	intracellular;cell part;cell;intracellular part;cellular_component;cytoplasm;				IPR014777;IPR014776;IPR000878;IPR004551;	Tetrapyrrole methylase, subdomain 1;Tetrapyrrole methylase, subdomain 2;Tetrapyrrole methylase;Diphthine synthase;
				Q6CDH0	EGD2	EGD2	Nascent polypeptide-associated complex subunit alpha	2	cytosol	macromolecule localization;biological_process;protein localization;transport;establishment of localization;organic substance transport;establishment of protein localization;localization;protein transport;regulation of gene expression;gene expression;nitro		intracellular;cell part;cell;intracellular part;cellular_component;cytoplasm;organelle;membrane-bounded organelle;intracellular organelle;intracellular membrane-bounded organelle;nucleus;				IPR002715;	Nascent polypeptide-associated complex NAC domain;
5.55204	1			Q6CBE4	ETR1	ETR1	Probable trans-2-enoyl-CoA reductase, mitochondrial	6	mitochondria	lipid metabolic process;lipid biosynthetic process;organic substance biosynthetic process;biosynthetic process;cellular process;small molecule biosynthetic process;oxoacid metabolic process;organic acid metabolic process;small molecule metabolic process;b	nucleoside phosphate binding;molecular_function;binding;heterocyclic compound binding;small molecule binding;organic cyclic compound binding;nucleotide binding;oxidoreductase activity;catalytic activity;oxidoreductase activity, acting on the CH-CH group o	intracellular;cytoplasmic part;cytoplasm;organelle;membrane-bounded organelle;cell part;cell;intracellular organelle;intracellular part;cellular_component;intracellular membrane-bounded organelle;mitochondrion;	K07512	MECR:mitochondrial trans-2-enoyl-CoA reductase [EC:1.3.1.38];MECR:mitochondrial trans-2-enoyl-CoA reductase [EC:1.3.1.38];MECR:mitochondrial trans-2-enoyl-CoA reductase [EC:1.3.1.38];	Metabolic pathways - Yarrowia lipolytica ;Fatty acid metabolism - Yarrowia lipolytica ;Fatty acid elongation - Yarrowia lipolytica ;	IPR016040;IPR011032;IPR013149;IPR020843;	NAD(P)-binding domain;GroES (chaperonin 10)-like;Alcohol dehydrogenase, C-terminal;Polyketide synthase, enoylreductase domain;
				Q6CF41	FPR1	FPR1	FK506-binding protein 1	2	nuclear	biological_process;cellular process;cellular macromolecule metabolic process;metabolic process;organic substance metabolic process;cellular protein metabolic process;protein metabolic process;macromolecule metabolic process;cellular metabolic process;prim	molecular_function;catalytic activity;isomerase activity;cis-trans isomerase activity;peptidyl-prolyl cis-trans isomerase activity;	intracellular;cell part;cell;intracellular part;cellular_component;cytoplasm;				IPR001179;	Peptidyl-prolyl cis-trans isomerase, FKBP-type, domain;
				Q6C4C9	FPR3	FPR3	FK506-binding protein 3	3	mitochondria	protein peptidyl-prolyl isomerization;chromosome organization;cellular macromolecule metabolic process;single-organism cellular process;chromatin organization;peptidyl-amino acid modification;cellular component organization or biogenesis;cellular metaboli	molecular_function;binding;heterocyclic compound binding;drug binding;organic cyclic compound binding;macrolide binding;FK506 binding;catalytic activity;isomerase activity;cis-trans isomerase activity;peptidyl-prolyl cis-trans isomerase activity;	cell;nucleus;cellular_component;nuclear lumen;membrane-enclosed lumen;intracellular membrane-bounded organelle;intracellular;intracellular organelle lumen;organelle lumen;intracellular non-membrane-bounded organelle;organelle;non-membrane-bounded organell				IPR001179;	Peptidyl-prolyl cis-trans isomerase, FKBP-type, domain;
5.4276	14		2.44444	Q8WZM0	GCN5	GCN5	Histone acetyltransferase GCN5	2	cytosol	chromosome organization;cellular macromolecule metabolic process;single-organism cellular process;chromatin organization;peptidyl-lysine modification;peptidyl-amino acid modification;internal protein amino acid acetylation;cellular component organization	molecular_function;transferase activity, transferring acyl groups other than = amino-acyl groups;transferase activity, transferring acyl groups;N-acyltransferase activity;N-acetyltransferase activity;acetyltransferase activity;catalytic activity;transfera	intracellular;organelle;membrane-bounded organelle;cell part;cell;intracellular organelle;intracellular part;cellular_component;intracellular membrane-bounded organelle;nucleus;				IPR001487;IPR000182;IPR016181;IPR018359;	Bromodomain;GNAT domain;Acyl-CoA N-acyltransferase;Bromodomain, conserved site;
			2	Q6CCT1	GLC3	GLC3	1,4-alpha-glucan-branching enzyme	4	cytosol	cellular polysaccharide metabolic process;organic substance biosynthetic process;cellular carbohydrate metabolic process;cellular macromolecule metabolic process;generation of precursor metabolites and energy;cellular glucan metabolic process;carbohydrate	molecular_function;transferase activity, transferring hexosyl groups;transferase activity, transferring glycosyl groups;catalytic activity;transferase activity;1,4-alpha-glucan branching enzyme activity;binding;ion binding;cation binding;hydrolase activit		K00700	glgB:1,4-alpha-glucan branching enzyme [EC:2.4.1.18];glgB:1,4-alpha-glucan branching enzyme [EC:2.4.1.18];glgB:1,4-alpha-glucan branching enzyme [EC:2.4.1.18];	Metabolic pathways - Yarrowia lipolytica ;Biosynthesis of secondary metabolites - Yarrowia lipolytica ;Starch and sucrose metabolism - Yarrowia lipolytica ;	IPR004193;IPR014756;IPR013783;IPR013780;IPR013781;IPR006589;IPR006048;IPR006047;IPR017853;	Glycoside hydrolase, family 13, N-terminal;Immunoglobulin E-set;Immunoglobulin-like fold;Glycosyl hydrolase, family 13, all-beta;Glycoside hydrolase, catalytic domain;Glycosyl hydrolase, family 13, subfamily, catalytic domain;Alpha-amylase, C-terminal all
4.39593	6		3.04762	Q6C5H4	GLR1	GLR1	Glutathione reductase	3	mitochondria	biological_process;cellular homeostasis;cellular process;single-organism process;regulation of cellular process;single-organism cellular process;regulation of biological process;biological regulation;regulation of biological quality;homeostatic process;ce	nucleoside phosphate binding;molecular_function;coenzyme binding;cofactor binding;nucleotide binding;anion binding;heterocyclic compound binding;binding;small molecule binding;ion binding;organic cyclic compound binding;flavin adenine dinucleotide binding	intracellular;cell part;cell;intracellular part;cellular_component;cytoplasm;	K00383	GSR:glutathione reductase (NADPH) [EC:1.8.1.7];	Glutathione metabolism - Yarrowia lipolytica ;	IPR013027;IPR023753;IPR001327;IPR012999;IPR006322;IPR016156;IPR004099;	FAD-dependent pyridine nucleotide-disulphide oxidoreductase;Pyridine nucleotide-disulphide oxidoreductase, FAD/NAD(P)-binding domain;Pyridine nucleotide-disulphide oxidoreductase, NAD-binding domain;Pyridine nucleotide-disulphide oxidoreductase, class I,
5.85973	6		1.2	Q8TFK3	GSP1	GSP1	GTP-binding nuclear protein GSP1/Ran	4	cytosol	macromolecule localization;cellular macromolecule localization;cellular process;single-organism process;single-organism cellular process;intracellular transport;protein transport;establishment of localization;establishment of protein localization;cellular	purine ribonucleotide binding;anion binding;ribonucleotide binding;small molecule binding;ion binding;ribonucleoside binding;purine ribonucleoside triphosphate binding;carbohydrate derivative binding;nucleoside phosphate binding;molecular_function;guanyl	intracellular;organelle;membrane-bounded organelle;cell part;cell;intracellular organelle;intracellular part;cellular_component;intracellular membrane-bounded organelle;nucleus;	K07936	RAN:GTP-binding nuclear protein Ran;RAN:GTP-binding nuclear protein Ran;	RNA transport - Yarrowia lipolytica ;Ribosome biogenesis in eukaryotes - Yarrowia lipolytica ;	IPR001806;IPR005225;IPR003579;IPR003578;IPR002041;IPR027417;IPR020849;	Small GTPase superfamily;Small GTP-binding protein domain;Small GTPase superfamily, Rab type;Small GTPase superfamily, Rho type;Ran GTPase;P-loop containing nucleoside triphosphate hydrolase;Small GTPase superfamily, Ras type;
5.51357	1			Q6CCW0	HEM1	HEM1	5-aminolevulinate synthase, mitochondrial	2	cytosol	nitrogen compound metabolic process;organic substance biosynthetic process;cellular aromatic compound metabolic process;cellular nitrogen compound metabolic process;single-organism metabolic process;heme metabolic process;heterocycle biosynthetic process;	molecular_function;transferase activity, transferring acyl groups other than = amino-acyl groups;N-acyltransferase activity;transferase activity, transferring acyl groups;N-succinyltransferase activity;succinyltransferase activity;catalytic activity;trans	cell;cellular_component;membrane-enclosed lumen;intracellular membrane-bounded organelle;mitochondrion;intracellular;cytoplasmic part;cytoplasm;intracellular organelle lumen;organelle lumen;organelle;membrane-bounded organelle;mitochondrial part;intracell	K00643	E2.3.1.37:5-aminolevulinate synthase [EC:2.3.1.37];E2.3.1.37:5-aminolevulinate synthase [EC:2.3.1.37];E2.3.1.37:5-aminolevulinate synthase [EC:2.3.1.37];	Metabolic pathways - Yarrowia lipolytica ;Glycine, serine and threonine metabolism - Yarrowia lipolytica ;Porphyrin and chlorophyll metabolism - Yarrowia lipolytica ;	IPR015421;IPR015422;IPR015424;IPR010961;IPR004839;IPR001917;	Pyridoxal phosphate-dependent transferase, major region, subdomain 1;Pyridoxal phosphate-dependent transferase, major region, subdomain 2;Pyridoxal phosphate-dependent transferase;Tetrapyrrole biosynthesis, 5-aminolevulinic acid synthase;Aminotransferase,
				Q6C4M9	HOG1	HOG1	Mitogen-activated protein kinase HOG1	2	mitochondria	signal transduction by phosphorylation;cellular response to stimulus;cellular process;single-organism process;signaling;single-organism cellular process;biological regulation;phosphate-containing compound metabolic process;intracellular protein kinase cas	purine ribonucleotide binding;anion binding;ribonucleotide binding;small molecule binding;ion binding;ribonucleoside binding;purine ribonucleoside triphosphate binding;carbohydrate derivative binding;adenyl ribonucleotide binding;nucleoside phosphate bind	intracellular;cell part;cell;intracellular part;cellular_component;cytoplasm;organelle;membrane-bounded organelle;intracellular organelle;intracellular membrane-bounded organelle;nucleus;	K04441	P38:p38 MAP kinase [EC:2.7.11.24];	MAPK signaling pathway - yeast - Yarrowia lipolytica ;	IPR008271;IPR008352;IPR011009;IPR003527;IPR002290;IPR000719;IPR017441;	Serine/threonine-protein kinase, active site;Mitogen-activated protein (MAP) kinase, p38;Protein kinase-like domain;Mitogen-activated protein (MAP) kinase, conserved site;Serine/threonine/dual specificity protein kinase, catalytic domain;Protein kinase d
				Q6C2N2	HSE1	HSE1	Class E vacuolar protein-sorting machinery protein HSE1	2	mitochondria	macromolecule localization;cellular macromolecule localization;cellular process;single-organism process;single-organism cellular process;intracellular transport;protein transport;establishment of localization;establishment of protein localization;cellular		cell;cellular_component;endosomal part;intracellular membrane-bounded organelle;intracellular;cytoplasmic part;cytoplasm;membrane;organelle;organelle membrane;cell part;membrane-bounded organelle;intracellular organelle part;intracellular organelle;intrac	K04705	STAM:signal transducing adaptor molecule;	Endocytosis - Yarrowia lipolytica ;	IPR008942;IPR001452;IPR018205;IPR003903;IPR002014;	ENTH/VHS;SH3 domain;VHS subgroup;Ubiquitin interacting motif;VHS;
4.95701	2		0.666667	P41555	ICL1	ICL1	Isocitrate lyase	7	mitochondria	cellular carbohydrate metabolic process;carbohydrate metabolic process;cellular process;cellular aldehyde metabolic process;oxoacid metabolic process;organic acid metabolic process;small molecule metabolic process;biological_process;monocarboxylic acid me	molecular_function;oxo-acid-lyase activity;carbon-carbon lyase activity;catalytic activity;lyase activity;isocitrate lyase activity;	cell;cellular_component;intracellular membrane-bounded organelle;microbody;intracellular;cytoplasmic part;cytoplasm;organelle;membrane-bounded organelle;cell part;intracellular organelle;intracellular part;peroxisome;glyoxysome;	K01637	E4.1.3.1:isocitrate lyase [EC:4.1.3.1];E4.1.3.1:isocitrate lyase [EC:4.1.3.1];E4.1.3.1:isocitrate lyase [EC:4.1.3.1];E4.1.3.1:isocitrate lyase [EC:4.1.3.1];	Metabolic pathways - Yarrowia lipolytica ;Biosynthesis of secondary metabolites - Yarrowia lipolytica ;Carbon metabolism - Yarrowia lipolytica ;Glyoxylate and dicarboxylate metabolism - Yarrowia lipolytica ;	IPR006254;IPR018523;IPR015813;	Isocitrate lyase;Isocitrate lyase/phosphorylmutase, conserved site;Pyruvate/Phosphoenolpyruvate kinase-like domain;
				P38997	LYS5	LYS5	Saccharopine dehydrogenase [NAD(+), L-lysine-forming]	2	cytosol	nitrogen compound metabolic process;organic substance biosynthetic process;aspartate family amino acid biosynthetic process;lysine biosynthetic process;small molecule biosynthetic process;aspartate family amino acid metabolic process;oxoacid metabolic pro	saccharopine dehydrogenase activity;molecular_function;oxidoreductase activity;catalytic activity;oxidoreductase activity, acting on the CH-NH group of donors, NAD = or NADP as acceptor;oxidoreductase activity, acting on the CH-NH group of donors;saccharo		K00290	LYS1:saccharopine dehydrogenase (NAD+, L-lysine forming) [EC:1.5.1.7];LYS1:saccharopine dehydrogenase (NAD+, L-lysine forming) [EC:1.5.1.7];LYS1:saccharopine dehydrogenase (NAD+, L-lysine forming) [EC:1.5.1.7];LYS1:saccharopine dehydrogenase (NAD+, L-lysi	Metabolic pathways - Yarrowia lipolytica ;Biosynthesis of secondary metabolites - Yarrowia lipolytica ;Biosynthesis of antibiotics - Yarrowia lipolytica ;Biosynthesis of amino acids - Yarrowia lipolytica ;Lysine degradation - Yarrowia lipolytica ;Lysine b	IPR016040;IPR007886;IPR007698;	NAD(P)-binding domain;Alanine dehydrogenase/pyridine nucleotide transhydrogenase, N-terminal;Alanine dehydrogenase/pyridine nucleotide transhydrogenase, NAD(H)-binding domain;
				Q6CA79	MAP2	MAP2	Methionine aminopeptidase 2	2	mitochondria	biological_process;cellular process;metabolic process;organic substance metabolic process;macromolecule metabolic process;protein metabolic process;primary metabolic process;proteolysis;	peptidase activity, acting on L-amino acid peptides;molecular_function;hydrolase activity;peptidase activity;catalytic activity;exopeptidase activity;aminopeptidase activity;binding;cation binding;ion binding;metal ion binding;metallopeptidase activity;me	intracellular;cell part;cell;intracellular part;cellular_component;cytoplasm;				IPR002468;IPR001714;IPR000994;IPR018349;IPR011991;	Peptidase M24A, methionine aminopeptidase, subfamily 2;Peptidase M24, methionine aminopeptidase;Peptidase M24, structural domain;Peptidase M24A, methionine aminopeptidase, subfamily 2, binding site;Winged helix-turn-helix DNA-binding domain;
4.12443	1			Q6C9G8	MCR1	MCR1	NADH-cytochrome b5 reductase 2	7	cytosol		molecular_function;oxidoreductase activity, acting on NAD(P)H, heme protein as = acceptor;oxidoreductase activity, acting on NAD(P)H;oxidoreductase activity;catalytic activity;cytochrome-b5 reductase activity, acting on NAD(P)H;	membrane;intrinsic to membrane;cellular_component;membrane part;integral to membrane;organelle envelope;organelle outer membrane;mitochondrial membrane;cell;mitochondrial envelope;intracellular membrane-bounded organelle;envelope;mitochondrion;intracellul	K00326	E1.6.2.2:cytochrome-b5 reductase [EC:1.6.2.2];	Amino sugar and nucleotide sugar metabolism - Yarrowia lipolytica ;	IPR001433;IPR017938;IPR017927;IPR008333;IPR001709;IPR001834;	Oxidoreductase FAD/NAD(P)-binding;Riboflavin synthase-like beta-barrel;Ferredoxin reductase-type FAD-binding domain;Oxidoreductase, FAD-binding domain;Flavoprotein pyridine nucleotide cytochrome reductase;NADH:cytochrome b5 reductase (CBR);
4.04072	28		24.6439	Q6C9Y6	MEF1	MEF1	Elongation factor G, mitochondrial	3	cytosol	nitrogen compound metabolic process;purine nucleoside triphosphate catabolic process;purine nucleoside triphosphate metabolic process;nucleoside triphosphate catabolic process;ribonucleoside triphosphate catabolic process;phosphate-containing compound met	purine ribonucleotide binding;anion binding;ribonucleotide binding;small molecule binding;ion binding;ribonucleoside binding;purine ribonucleoside triphosphate binding;carbohydrate derivative binding;nucleoside phosphate binding;molecular_function;guanyl	intracellular;cytoplasmic part;cytoplasm;organelle;membrane-bounded organelle;cell part;cell;intracellular organelle;intracellular part;cellular_component;intracellular membrane-bounded organelle;mitochondrion;				IPR000640;IPR005225;IPR004540;IPR009000;IPR009022;IPR000795;IPR020568;IPR005517;IPR004161;IPR027417;IPR014721;	Translation elongation factor EFG, V domain;Small GTP-binding protein domain;Translation elongation factor EFG/EF2;Translation protein, beta-barrel domain;Elongation factor G, III-V domain;Elongation factor, GTP-binding domain;Ribosomal protein S5 domain
4.77828	2		0.666667	Q6CFD2	MET3	MET3	Sulfate adenylyltransferase	3	cytosol	sulfur compound metabolic process;nitrogen compound metabolic process;organic substance biosynthetic process;cysteine metabolic process;serine family amino acid metabolic process;small molecule biosynthetic process;oxoacid metabolic process;small molecule	molecular_function;kinase activity;phosphotransferase activity, alcohol group as acceptor;catalytic activity;transferase activity;transferase activity, transferring phosphorus-containing groups;adenylylsulfate kinase activity;purine ribonucleotide binding	intracellular;cell part;cell;intracellular part;cellular_component;cytoplasm;	K00958	sat:sulfate adenylyltransferase [EC:2.7.7.4];sat:sulfate adenylyltransferase [EC:2.7.7.4];sat:sulfate adenylyltransferase [EC:2.7.7.4];sat:sulfate adenylyltransferase [EC:2.7.7.4];sat:sulfate adenylyltransferase [EC:2.7.7.4];sat:sulfate adenylyltransferas	Metabolic pathways - Yarrowia lipolytica ;Biosynthesis of antibiotics - Yarrowia lipolytica ;Purine metabolism - Yarrowia lipolytica ;Sulfur metabolism - Yarrowia lipolytica ;Selenocompound metabolism - Yarrowia lipolytica ;Monobactam biosynthesis - Yarro	IPR014729;IPR002650;IPR024951;IPR002891;IPR015947;IPR025980;IPR027417;IPR027535;	Rossmann-like alpha/beta/alpha sandwich fold;Sulphate adenylyltransferase;Sulphate adenylyltransferase catalytic domain;Adenylylsulphate kinase;PUA-like domain;ATP-sulfurylase PUA-like domain;P-loop containing nucleoside triphosphate hydrolase;Sulfate ade
				Q6C060	MIC60		MICOS complex subunit MIC60	3	cytosol			mitochondrial inner membrane;intrinsic to membrane;mitochondrial envelope;envelope;intracellular membrane-bounded organelle;intracellular;mitochondrion;cytoplasm;organelle;organelle inner membrane;membrane-bounded organelle;mitochondrial membrane part;org				IPR019133;	Mitochondrial inner membrane protein Mitofilin;
5.73982	6		4	Q6CEW9	MRD1	MRD1	Multiple RNA-binding domain-containing protein 1	2	mitochondria	nitrogen compound metabolic process;gene expression;cellular aromatic compound metabolic process;nucleic acid metabolic process;ncRNA processing;cellular macromolecule metabolic process;cellular component biogenesis;cellular nitrogen compound metabolic pr	nucleoside phosphate binding;molecular_function;binding;heterocyclic compound binding;small molecule binding;organic cyclic compound binding;nucleotide binding;nucleic acid binding;RNA binding;	intracellular;organelle;membrane-bounded organelle;cell part;cell;intracellular organelle;intracellular part;cellular_component;intracellular membrane-bounded organelle;nucleus;macromolecular complex;ribonucleoprotein complex;				IPR000504;IPR012677;	RNA recognition motif domain;Nucleotide-binding alpha-beta plait domain;
4.10633	17		12.4583	Q6C9C4	MRPL2	MRPL2	54S ribosomal protein L2, mitochondrial	2	nuclear	gene expression;organic substance biosynthetic process;biosynthetic process;macromolecule biosynthetic process;cellular macromolecule metabolic process;cellular process;biological_process;cellular macromolecule biosynthetic process;metabolic process;organ	molecular_function;structural molecule activity;structural constituent of ribosome;	intracellular;cytoplasmic part;cytoplasm;organelle;membrane-bounded organelle;cell part;cell;intracellular organelle;intracellular part;cellular_component;intracellular membrane-bounded organelle;mitochondrion;intracellular non-membrane-bounded organelle;				IPR001684;	Ribosomal protein L27;
				Q6CG53	N7BM		NADH dehydrogenase [ubiquinone] 1 alpha subcomplex subunit N7BM	2	cytosol		molecular_function;electron carrier activity;NADH dehydrogenase activity;oxidoreductase activity, acting on NAD(P)H, quinone or similar = compound as acceptor;oxidoreductase activity, acting on NAD(P)H;NADH dehydrogenase (quinone) activity;oxidoreductase	cellular_component;membrane;
				F2Z699	NDH2	NDH2	External alternative NADH-ubiquinone oxidoreductase, mitochondrial	5	cytosol		nucleoside phosphate binding;molecular_function;coenzyme binding;cofactor binding;nucleotide binding;anion binding;heterocyclic compound binding;binding;small molecule binding;ion binding;organic cyclic compound binding;flavin adenine dinucleotide binding	organelle envelope;mitochondrial membrane;cell;mitochondrial envelope;cellular_component;intracellular membrane-bounded organelle;envelope;mitochondrion;intracellular;cytoplasmic part;cytoplasm;membrane;organelle;organelle inner membrane;organelle membran				IPR013027;IPR023753;IPR001327;	FAD-dependent pyridine nucleotide-disulphide oxidoreductase;Pyridine nucleotide-disulphide oxidoreductase, FAD/NAD(P)-binding domain;Pyridine nucleotide-disulphide oxidoreductase, NAD-binding domain;
				Q6CD68	OLA1		Obg-like ATPase 1	4	cytoskeleton		purine ribonucleotide binding;anion binding;ribonucleotide binding;small molecule binding;ion binding;ribonucleoside binding;purine ribonucleoside triphosphate binding;carbohydrate derivative binding;nucleoside phosphate binding;molecular_function;guanyl					IPR004396;IPR027417;IPR012676;IPR012675;IPR013029;IPR023192;IPR006073;	Ribosome-binding ATPase YchF/Obg-like ATPase 1;P-loop containing nucleoside triphosphate hydrolase;TGS-like;Beta-grasp domain;Domain of unknown function DUF933;TGS-like domain;GTP binding domain;
			0.4	Q6CDH3	PAB1	PAB1	Polyadenylate-binding protein, cytoplasmic and nuclear	7	cytosol	gene expression;RNA processing;nitrogen compound metabolic process;cellular aromatic compound metabolic process;RNA metabolic process;cellular macromolecule metabolic process;mRNA metabolic process;nucleic acid metabolic process;cellular process;cellular	nucleoside phosphate binding;molecular_function;binding;heterocyclic compound binding;small molecule binding;organic cyclic compound binding;nucleotide binding;nucleic acid binding;RNA binding;	intracellular;cell part;cell;intracellular part;cellular_component;cytoplasm;organelle;membrane-bounded organelle;intracellular organelle;intracellular membrane-bounded organelle;nucleus;	K13126	PABPC:polyadenylate-binding protein;PABPC:polyadenylate-binding protein;PABPC:polyadenylate-binding protein;	RNA transport - Yarrowia lipolytica ;RNA degradation - Yarrowia lipolytica ;mRNA surveillance pathway - Yarrowia lipolytica ;	IPR000504;IPR012677;IPR006515;IPR002004;	RNA recognition motif domain;Nucleotide-binding alpha-beta plait domain;Polyadenylate binding protein, human types 1, 2, 3, 4;Polyadenylate-binding protein/Hyperplastic disc protein;
				Q6CFW6	PAM17	PAM17	Presequence translocated-associated motor subunit PAM17, mitochondrial	3	cytosol	macromolecule localization;biological_process;protein localization;transport;establishment of localization;organic substance transport;establishment of protein localization;localization;protein transport;		membrane;intrinsic to membrane;cellular_component;membrane part;integral to membrane;organelle envelope;mitochondrial membrane;cell;mitochondrial envelope;intracellular membrane-bounded organelle;envelope;mitochondrion;intracellular;cytoplasmic part;cytop				IPR013875;	Mitochondrial import protein Pam17;
				Q6CBZ0	PAN3	PAN3	PAB-dependent poly(A)-specific ribonuclease subunit PAN3	2	nuclear	gene expression;RNA processing;nitrogen compound metabolic process;cellular aromatic compound metabolic process;RNA metabolic process;cellular macromolecule metabolic process;mRNA metabolic process;nucleic acid metabolic process;cellular process;cellular	purine ribonucleotide binding;anion binding;ribonucleotide binding;small molecule binding;ion binding;ribonucleoside binding;purine ribonucleoside triphosphate binding;carbohydrate derivative binding;adenyl ribonucleotide binding;nucleoside phosphate bind	intracellular;cell part;cell;intracellular part;cellular_component;cytoplasm;	K12572	PAN3:PAB-dependent poly(A)-specific ribonuclease subunit 3;	RNA degradation - Yarrowia lipolytica ;	IPR000719;IPR011009;IPR002290;	Protein kinase domain;Protein kinase-like domain;Serine/threonine/dual specificity protein kinase, catalytic domain;
				Q6C354	PDH1		2-methylcitrate dehydratase, mitochondrial	3	mitochondria	lipid metabolic process;organic substance catabolic process;cellular lipid catabolic process;short-chain fatty acid metabolic process;small molecule catabolic process;oxoacid metabolic process;small molecule metabolic process;fatty acid catabolic process;	molecular_function;iron-sulfur cluster binding;binding;metal cluster binding;2 iron, 2 sulfur cluster binding;carbon-oxygen lyase activity;hydro-lyase activity;catalytic activity;lyase activity;2-methylcitrate dehydratase activity;		K01720	prpD:2-methylcitrate dehydratase [EC:4.2.1.79];	Propanoate metabolism - Yarrowia lipolytica ;	IPR012705;IPR005656;	2-methylcitrate dehydratase PrpD;MmgE/PrpD;
4.34615	4		0.4	Q6C6I6	PET112	PET112	Glutamyl-tRNA(Gln) amidotransferase subunit B, mitochondrial	2	extracellular	nitrogen compound metabolic process;cellular aromatic compound metabolic process;cellular macromolecule metabolic process;nucleic acid metabolic process;oxoacid metabolic process;small molecule metabolic process;cellular nitrogen compound metabolic proces	purine ribonucleotide binding;anion binding;ribonucleotide binding;small molecule binding;ion binding;ribonucleoside binding;purine ribonucleoside triphosphate binding;carbohydrate derivative binding;adenyl ribonucleotide binding;nucleoside phosphate bind	intracellular;protein complex;macromolecular complex;cell part;cell;intracellular part;cellular_component;glutamyl-tRNA(Gln) amidotransferase complex;cytoplasmic part;cytoplasm;organelle;membrane-bounded organelle;intracellular organelle;intracellular mem	K02434	gatB:aspartyl-tRNA(Asn)/glutamyl-tRNA(Gln) amidotransferase subunit B [EC:6.3.5.6 6.3.5.7];gatB:aspartyl-tRNA(Asn)/glutamyl-tRNA(Gln) amidotransferase subunit B [EC:6.3.5.6 6.3.5.7];	Metabolic pathways - Yarrowia lipolytica ;Aminoacyl-tRNA biosynthesis - Yarrowia lipolytica ;	IPR004413;IPR018027;IPR017958;IPR006075;IPR003789;	Aspartyl/glutamyl-tRNA(Asn/Gln) amidotransferase, B subunit;Asn/Gln amidotransferase;Glutamyl-tRNA(Gln) amidotransferase, subunit B, conserved site;Aspartyl/Glutamyl-tRNA(Gln) amidotransferase, subunit B/E, catalytic;Aspartyl/glutamyl-tRNA amidotransferas
				Q6C0B5	PIM1	PIM1	Lon protease homolog, mitochondrial	2	mitochondria	biological_process;metabolic process;organic substance metabolic process;macromolecule metabolic process;protein metabolic process;primary metabolic process;proteolysis;	purine ribonucleotide binding;anion binding;ribonucleotide binding;small molecule binding;ion binding;ribonucleoside binding;purine ribonucleoside triphosphate binding;carbohydrate derivative binding;adenyl ribonucleotide binding;nucleoside phosphate bind	cell;cellular_component;membrane-enclosed lumen;intracellular membrane-bounded organelle;mitochondrion;intracellular;cytoplasmic part;cytoplasm;intracellular organelle lumen;organelle lumen;organelle;membrane-bounded organelle;mitochondrial part;intracell				IPR014721;IPR008268;IPR008269;IPR027503;IPR027417;IPR015947;IPR003111;IPR020568;IPR003593;IPR004815;IPR003959;	Ribosomal protein S5 domain 2-type fold, subgroup;Peptidase S16, active site;Peptidase S16, Lon C-terminal;Lon protease homolog, chloroplastic/mitochondrial;P-loop containing nucleoside triphosphate hydrolase;PUA-like domain;Peptidase S16, lon N-terminal;
5.8371	7		2	Q6C7V4	POB3	POB3	FACT complex subunit POB3	2	cytosol	nitrogen compound metabolic process;cellular aromatic compound metabolic process;cellular response to stimulus;cellular macromolecule metabolic process;cellular process;nucleic acid metabolic process;single-organism process;single-organism cellular proces	molecular_function;binding;heterocyclic compound binding;organic cyclic compound binding;nucleic acid binding;DNA binding;	intracellular;intracellular non-membrane-bounded organelle;organelle;non-membrane-bounded organelle;cell part;cell;intracellular organelle;intracellular part;cellular_component;chromosome;membrane-bounded organelle;intracellular membrane-bounded organelle				IPR013719;IPR024954;IPR011993;IPR000969;	Domain of unknown function DUF1747;SSRP1 domain;Pleckstrin homology-like domain;Structure-specific recognition protein;
4.79638	5		2.7	O74936	POX3	POX3	Acyl-coenzyme A oxidase 3	2	cytosol	lipid metabolic process;organic substance catabolic process;cellular lipid catabolic process;small molecule catabolic process;oxoacid metabolic process;small molecule metabolic process;fatty acid catabolic process;monocarboxylic acid metabolic process;mon	molecular_function;oxidoreductase activity;catalytic activity;oxidoreductase activity, acting on the CH-CH group of donors;acyl-CoA dehydrogenase activity;oxidoreductase activity, acting on the CH-CH group of donors, = oxygen as acceptor;acyl-CoA oxidase	intracellular;microbody;cytoplasmic part;cytoplasm;organelle;membrane-bounded organelle;cell part;cell;intracellular organelle;intracellular part;cellular_component;intracellular membrane-bounded organelle;peroxisome;	K00232	E1.3.3.6:acyl-CoA oxidase [EC:1.3.3.6];E1.3.3.6:acyl-CoA oxidase [EC:1.3.3.6];E1.3.3.6:acyl-CoA oxidase [EC:1.3.3.6];E1.3.3.6:acyl-CoA oxidase [EC:1.3.3.6];E1.3.3.6:acyl-CoA oxidase [EC:1.3.3.6];E1.3.3.6:acyl-CoA oxidase [EC:1.3.3.6];E1.3.3.6:acyl-CoA oxi	Metabolic pathways - Yarrowia lipolytica ;Biosynthesis of secondary metabolites - Yarrowia lipolytica ;Peroxisome - Yarrowia lipolytica ;Fatty acid metabolism - Yarrowia lipolytica ;Fatty acid degradation - Yarrowia lipolytica ;Biosynthesis of unsaturated	IPR009075;IPR009100;IPR013786;IPR002655;IPR029320;IPR006091;	Acyl-CoA dehydrogenase/oxidase C-terminal;Acyl-CoA dehydrogenase/oxidase, N-terminal and middle domain;Acyl-CoA dehydrogenase/oxidase, N-terminal;Acyl-CoA oxidase, C-terminal;Acyl-coenzyme A oxidase, N-terminal;Acyl-CoA oxidase/dehydrogenase, central doma
				Q6CB30	RTC5	RTC5	Restriction of telomere capping protein 5	3	nuclear			intracellular;cell part;cell;intracellular part;cellular_component;cytoplasm;				IPR006571;	TLDc domain;
4.26471	1			Q6C5K4	SDS23	SDS23	Protein SDS23	3	peroxisome			intracellular;cell part;cell;intracellular part;cellular_component;cytoplasm;organelle;membrane-bounded organelle;intracellular organelle;intracellular membrane-bounded organelle;nucleus;				IPR000644;	CBS domain;
				Q6BZX5	SEC13	SEC13	Protein transport protein SEC13	2	cytosol	biological_process;macromolecule localization;nitrogen compound transport;transport;RNA transport;nucleobase-containing compound transport;nucleic acid transport;establishment of localization;RNA localization;organic substance transport;localization;estab		endoplasmic reticulum;nuclear outer membrane-endoplasmic reticulum membrane network;cell;cellular_component;endomembrane system;intracellular membrane-bounded organelle;endoplasmic reticulum part;intracellular;cytoplasmic part;cytoplasm;organelle;membrane	K14004	SEC13:protein transport protein SEC13;SEC13:protein transport protein SEC13;	RNA transport - Yarrowia lipolytica ;Protein processing in endoplasmic reticulum - Yarrowia lipolytica ;	IPR001680;IPR015943;IPR017986;	WD40 repeat;WD40/YVTN repeat-like-containing domain;WD40-repeat-containing domain;
				P45816	SEC14	SEC14	SEC14 cytosolic factor	3	mitochondria	macromolecule localization;biological_process;protein localization;transport;establishment of localization;organic substance transport;establishment of protein localization;localization;protein transport;	molecular_function;transporter activity;	Golgi apparatus;cell;cellular_component;endomembrane system;intracellular membrane-bounded organelle;intracellular;cytoplasmic part;Golgi apparatus part;cytoplasm;membrane;organelle;organelle membrane;intracellular organelle part;cell part;membrane-bounde				IPR001071;IPR001251;IPR011074;	Cellular retinaldehyde binding/alpha-tocopherol transport;CRAL-TRIO domain;CRAL/TRIO, N-terminal domain;
				Q6C5L5	SEC23	SEC23	Protein transport protein SEC23	3	mitochondria	single-organism transport;cellular process;single-organism process;single-organism cellular process;intracellular transport;establishment of localization;cellular localization;biological_process;cytoplasmic transport;transport;establishment of localizatio	molecular_function;binding;cation binding;ion binding;transition metal ion binding;metal ion binding;zinc ion binding;	transport vesicle;ER to Golgi transport vesicle;coated membrane;coated vesicle;membrane coat;intracellular membrane-bounded organelle;intracellular;cytoplasm;cytoplasmic vesicle part;organelle;macromolecular complex;organelle membrane;membrane-bounded org	K14006	SEC23:protein transport protein SEC23;	Protein processing in endoplasmic reticulum - Yarrowia lipolytica ;	IPR029006;IPR007123;IPR006900;IPR006896;IPR006895;IPR012990;IPR002035;	ADF-H/Gelsolin-like domain;Gelsolin-like domain;Sec23/Sec24, helical domain;Sec23/Sec24, trunk domain;Zinc finger, Sec23/Sec24-type;Sec23/Sec24 beta-sandwich;von Willebrand factor, type A;
				Q6C414	SEC31	SEC31	Protein transport protein SEC31	2	mitochondria	macromolecule localization;biological_process;protein localization;transport;establishment of localization;organic substance transport;establishment of protein localization;localization;protein transport;vesicle-mediated transport;		endoplasmic reticulum;nuclear outer membrane-endoplasmic reticulum membrane network;cell;cellular_component;endomembrane system;intracellular membrane-bounded organelle;endoplasmic reticulum part;intracellular;cytoplasmic part;cytoplasm;organelle;membrane	K14005	SEC31:protein transport protein SEC31;	Protein processing in endoplasmic reticulum - Yarrowia lipolytica ;	IPR017986;IPR015943;IPR019775;IPR001680;	WD40-repeat-containing domain;WD40/YVTN repeat-like-containing domain;WD40 repeat, conserved site;WD40 repeat;
				Q6C9R9	SFH5	SFH5	Phosphatidylinositol transfer protein SFH5	2	mitochondria	single-organism transport;biological_process;macromolecule localization;single-organism process;transport;establishment of localization;lipid localization;organic substance transport;localization;lipid transport;		endoplasmic reticulum;nuclear outer membrane-endoplasmic reticulum membrane network;cell;cellular_component;endomembrane system;intracellular membrane-bounded organelle;endoplasmic reticulum part;intracellular;cytoplasmic part;cytoplasm;organelle;membrane				IPR011074;IPR001251;	CRAL/TRIO, N-terminal domain;CRAL-TRIO domain;
				Q99158	SIL1	SIL1	Nucleotide exchange factor SIL1	2	cytosol	macromolecule localization;biological_process;protein localization;transport;establishment of localization;organic substance transport;establishment of protein localization;localization;protein transport;		endoplasmic reticulum;cell;cellular_component;membrane-enclosed lumen;intracellular membrane-bounded organelle;endoplasmic reticulum part;intracellular;cytoplasmic part;cytoplasm;intracellular organelle lumen;organelle lumen;organelle;membrane-bounded org	K14001	SIL1:nucleotide exchange factor SIL1;	Protein processing in endoplasmic reticulum - Yarrowia lipolytica ;	IPR011989;IPR016024;	Armadillo-like helical;Armadillo-type fold;
6.08597	5		3	Q6CC84	SPT5	SPT5	Transcription elongation factor SPT5	2	cytosol	gene expression;RNA processing;nitrogen compound metabolic process;cellular aromatic compound metabolic process;RNA metabolic process;cellular macromolecule metabolic process;mRNA metabolic process;nucleic acid metabolic process;cellular process;cellular		intracellular;organelle;membrane-bounded organelle;cell part;cell;intracellular organelle;intracellular part;cellular_component;intracellular membrane-bounded organelle;nucleus;				IPR022581;IPR005100;IPR024945;IPR008991;IPR005824;	Spt5 transcription elongation factor, N-terminal;Transcription elongation factor Spt5, NGN domain;Spt5 C-terminal domain;Translation protein SH3-like domain;KOW;
				Q9Y753	SQS1	XP_499929.1	Squalene synthase	2	cytosol	lipid metabolic process;lipid biosynthetic process;organic substance biosynthetic process;biosynthetic process;cellular process;biological_process;single-organism metabolic process;metabolic process;organic substance metabolic process;cellular biosyntheti	molecular_function;transferase activity, transferring alkyl or aryl (other than = methyl) groups;catalytic activity;transferase activity;farnesyltranstransferase activity;prenyltransferase activity;farnesyl-diphosphate farnesyltransferase activity;oxidore	endoplasmic reticulum;nuclear outer membrane-endoplasmic reticulum membrane network;cell;cellular_component;endomembrane system;intracellular membrane-bounded organelle;endoplasmic reticulum part;intracellular;cytoplasmic part;cytoplasm;organelle;membrane	K00801	FDFT1:farnesyl-diphosphate farnesyltransferase [EC:2.5.1.21];FDFT1:farnesyl-diphosphate farnesyltransferase [EC:2.5.1.21];FDFT1:farnesyl-diphosphate farnesyltransferase [EC:2.5.1.21];FDFT1:farnesyl-diphosphate farnesyltransferase [EC:2.5.1.21];FDFT1:farne	Metabolic pathways - Yarrowia lipolytica ;Biosynthesis of secondary metabolites - Yarrowia lipolytica ;Biosynthesis of antibiotics - Yarrowia lipolytica ;Steroid biosynthesis - Yarrowia lipolytica ;Sesquiterpenoid and triterpenoid biosynthesis - Yarrowia	IPR019845;IPR002060;IPR006449;IPR008949;	Squalene/phytoene synthase, conserved site;Squalene/phytoene synthase;Farnesyl-diphosphate farnesyltransferase;Isoprenoid synthase domain;
7.67421	1			Q6CH90	SUB2	SUB2	ATP-dependent RNA helicase SUB2	3	nuclear	gene expression;RNA processing;nitrogen compound metabolic process;cellular aromatic compound metabolic process;RNA metabolic process;cellular macromolecule metabolic process;mRNA metabolic process;nucleic acid metabolic process;cellular process;cellular	purine ribonucleotide binding;anion binding;ribonucleotide binding;small molecule binding;ion binding;ribonucleoside binding;purine ribonucleoside triphosphate binding;carbohydrate derivative binding;adenyl ribonucleotide binding;nucleoside phosphate bind	cell;nucleus;cellular_component;intracellular membrane-bounded organelle;intracellular;organelle;macromolecular complex;ribonucleoprotein complex;nuclear part;cell part;membrane-bounded organelle;intracellular organelle part;intracellular organelle;intrac	K12812	UAP56:ATP-dependent RNA helicase UAP56/SUB2 [EC:3.6.4.13];UAP56:ATP-dependent RNA helicase UAP56/SUB2 [EC:3.6.4.13];UAP56:ATP-dependent RNA helicase UAP56/SUB2 [EC:3.6.4.13];	RNA transport - Yarrowia lipolytica ;Spliceosome - Yarrowia lipolytica ;mRNA surveillance pathway - Yarrowia lipolytica ;	IPR001650;IPR027417;IPR014001;IPR014014;IPR011545;	Helicase, C-terminal;P-loop containing nucleoside triphosphate hydrolase;Helicase superfamily 1/2, ATP-binding domain;RNA helicase, DEAD-box type, Q motif;DEAD/DEAH box helicase domain;
				Q6CDV4	TIF1	TIF1	ATP-dependent RNA helicase eIF4A	5	nuclear		purine ribonucleotide binding;anion binding;ribonucleotide binding;small molecule binding;ion binding;ribonucleoside binding;purine ribonucleoside triphosphate binding;carbohydrate derivative binding;adenyl ribonucleotide binding;nucleoside phosphate bind	intracellular;cell part;cell;intracellular part;cellular_component;cytoplasm;	K03257	EIF4A:translation initiation factor 4A;	RNA transport - Yarrowia lipolytica ;	IPR011545;IPR014001;IPR014014;IPR001650;IPR000629;IPR027417;	DEAD/DEAH box helicase domain;Helicase superfamily 1/2, ATP-binding domain;RNA helicase, DEAD-box type, Q motif;Helicase, C-terminal;ATP-dependent RNA helicase DEAD-box, conserved site;P-loop containing nucleoside triphosphate hydrolase;
				Q6C6U1	TIM10	TIM10	Mitochondrial import inner membrane translocase subunit TIM10	2	cytoskeleton	single-organism transport;single-organism cellular process;protein targeting to mitochondrion;protein targeting;protein transport;intracellular protein transport;establishment of localization;establishment of protein localization;cellular localization;pro	molecular_function;binding;cation binding;ion binding;metal ion binding;	organelle envelope;mitochondrial membrane;cell;mitochondrial envelope;cellular_component;intracellular membrane-bounded organelle;envelope;mitochondrion;intracellular;cytoplasmic part;cytoplasm;membrane;organelle;organelle inner membrane;organelle membran				IPR004217;	Tim10/DDP family zinc finger;
				Q6C6Z2	TIM9	TIM9	Mitochondrial import inner membrane translocase subunit TIM9	2	peroxisome	single-organism transport;single-organism cellular process;protein targeting to mitochondrion;protein targeting;protein transport;intracellular protein transport;establishment of localization;establishment of protein localization;cellular localization;pro	molecular_function;binding;cation binding;ion binding;metal ion binding;	organelle envelope;mitochondrial membrane;cell;mitochondrial envelope;cellular_component;intracellular membrane-bounded organelle;envelope;mitochondrion;intracellular;cytoplasmic part;cytoplasm;membrane;organelle;organelle inner membrane;organelle membran				IPR004217;	Tim10/DDP family zinc finger;
				Q6CA67	TRM5	TRM5	tRNA (guanine(37)-N1)-methyltransferase	3	cytosol		molecular_function;methyltransferase activity;tRNA (guanine-N1-)-methyltransferase activity;tRNA methyltransferase activity;S-adenosylmethionine-dependent methyltransferase activity;catalytic activity;transferase activity;tRNA (guanine) methyltransferase	cell;cellular_component;membrane-enclosed lumen;intracellular membrane-bounded organelle;mitochondrion;intracellular;cytoplasmic part;cytoplasm;intracellular organelle lumen;organelle lumen;organelle;membrane-bounded organelle;mitochondrial part;intracell				IPR029063;IPR030382;IPR025792;	S-adenosyl-L-methionine-dependent methyltransferase;SAM-dependent methyltransferase TRM5/TYW2-type;tRNA (guanine(37)-N(1))-methyltransferase, eukaryotic;
4	41		34.4167	Q6CI99	YALI0A00352g	XP_499612.1	YALI0A00352p	9	cytosol	nitrogen compound metabolic process;purine nucleoside triphosphate catabolic process;purine nucleoside triphosphate metabolic process;nucleoside triphosphate catabolic process;ribonucleoside triphosphate catabolic process;phosphate-containing compound met	purine ribonucleotide binding;anion binding;ribonucleotide binding;small molecule binding;ion binding;ribonucleoside binding;purine ribonucleoside triphosphate binding;carbohydrate derivative binding;nucleoside phosphate binding;molecular_function;guanyl					IPR009000;IPR009022;IPR020568;IPR000640;IPR000795;IPR014721;IPR027417;IPR005225;IPR004161;IPR005517;	Translation protein, beta-barrel domain;Elongation factor G, III-V domain;Ribosomal protein S5 domain 2-type fold;Translation elongation factor EFG, V domain;Elongation factor, GTP-binding domain;Ribosomal protein S5 domain 2-type fold, subgroup;P-loop co
4.76697	2		0.666667	Q6CI89	YALI0A00594g	XP_499622.1	YALI0A00594p	4	cytosol	biological_process;cellular process;cellular macromolecule metabolic process;metabolic process;organic substance metabolic process;cellular protein metabolic process;protein metabolic process;macromolecule metabolic process;cellular metabolic process;prim						IPR018253;IPR001623;	DnaJ domain, conserved site;DnaJ domain;
				Q6CI88	YALI0A00616g	XP_499623.1	Structural maintenance of chromosomes protein	3	extracellular	nitrogen compound metabolic process;cellular aromatic compound metabolic process;chromosome organization;organelle organization;cellular macromolecule metabolic process;cellular process;DNA conformation change;nucleic acid metabolic process;single-organis	purine ribonucleotide binding;anion binding;ribonucleotide binding;small molecule binding;ion binding;ribonucleoside binding;purine ribonucleoside triphosphate binding;carbohydrate derivative binding;adenyl ribonucleotide binding;nucleoside phosphate bind	intracellular;intracellular non-membrane-bounded organelle;organelle;non-membrane-bounded organelle;cell part;cell;intracellular organelle;intracellular part;cellular_component;chromosome;membrane-bounded organelle;intracellular membrane-bounded organelle	K06669	SMC3:structural maintenance of chromosome 3 (chondroitin sulfate proteoglycan 6);SMC3:structural maintenance of chromosome 3 (chondroitin sulfate proteoglycan 6);	Cell cycle - yeast - Yarrowia lipolytica ;Meiosis - yeast - Yarrowia lipolytica ;	IPR010935;IPR027417;IPR003395;	SMCs flexible hinge;P-loop containing nucleoside triphosphate hydrolase;RecF/RecN/SMC, N-terminal;
7.49548	2		0.666667	Q6CI60	YALI0A01419g	XP_499651.2	YALI0A01419p	2	cytosol				K03950	NDUFA6:NADH dehydrogenase (ubiquinone) 1 alpha subcomplex subunit 6;NDUFA6:NADH dehydrogenase (ubiquinone) 1 alpha subcomplex subunit 6;	Metabolic pathways - Yarrowia lipolytica ;Oxidative phosphorylation - Yarrowia lipolytica ;	IPR008011;	Complex 1 LYR protein;
				Q6CI10	YALI0A02651g	XP_499701.1	YALI0A02651p	2	cytosol
				Q6CHQ2	YALI0A06501g	XP_499809.2	YALI0A06501p	2	cytosol	gene expression;organic substance biosynthetic process;biosynthetic process;macromolecule biosynthetic process;cellular macromolecule metabolic process;cellular process;biological_process;cellular macromolecule biosynthetic process;metabolic process;organ	molecular_function;structural molecule activity;structural constituent of ribosome;	cell;cellular_component;intracellular;cytoplasmic part;cytoplasm;intracellular non-membrane-bounded organelle;organelle;macromolecular complex;non-membrane-bounded organelle;ribonucleoprotein complex;cell part;intracellular organelle;intracellular part;ri				IPR007740;	Ribosomal protein L49/IMG2;
5.31674	1			Q6CHP2	YALI0A06765g	XP_499819.1	YALI0A06765p	2	cytosol			cell;cellular_component;membrane-enclosed lumen;intracellular membrane-bounded organelle;mitochondrion;intracellular;cytoplasmic part;cytoplasm;intracellular organelle lumen;organelle lumen;organelle;membrane-bounded organelle;mitochondrial part;intracell				IPR003428;	Mitochondrial glycoprotein;
				Q6CHJ9	YALI0A08077g	XP_499862.1	Serine/threonine-protein phosphatase	6	nuclear		molecular_function;phosphoric ester hydrolase activity;phosphatase activity;hydrolase activity;hydrolase activity, acting on ester bonds;catalytic activity;phosphoprotein phosphatase activity;		K06269	PPP1C:serine/threonine-protein phosphatase PP1 catalytic subunit [EC:3.1.3.16];PPP1C:serine/threonine-protein phosphatase PP1 catalytic subunit [EC:3.1.3.16];	Meiosis - yeast - Yarrowia lipolytica ;mRNA surveillance pathway - Yarrowia lipolytica ;	IPR006186;IPR029052;IPR004843;	Serine/threonine-specific protein phosphatase/bis(5-nucleosyl)-tetraphosphatase;Metallo-dependent phosphatase-like;Calcineurin-like phosphoesterase domain, apaH type;
				Q6CHH1	YALI0A09020g	sip3	YALI0A09020p	2	extracellular		molecular_function;anion binding;binding;ion binding;lipid binding;phospholipid binding;					IPR011993;IPR001849;	Pleckstrin homology-like domain;Pleckstrin homology domain;
				Q6CHF1	YALI0A09592g	XP_499910.1	YALI0A09592p	2	nuclear	cellular response to stimulus;cellular process;single-organism process;signaling;single-organism cellular process;biological regulation;signal transduction;biological_process;cell communication;regulation of cellular process;regulation of biological proce	purine ribonucleotide binding;anion binding;ribonucleotide binding;small molecule binding;ion binding;ribonucleoside binding;purine ribonucleoside triphosphate binding;carbohydrate derivative binding;nucleoside phosphate binding;molecular_function;guanyl					IPR011025;IPR027417;IPR001019;IPR002975;	G protein alpha subunit, helical insertion;P-loop containing nucleoside triphosphate hydrolase;Guanine nucleotide binding protein (G-protein), alpha subunit;Fungal G-protein, alpha subunit;
				Q6CHE2	YALI0A09812g	XP_499920.1	YALI0A09812p	2	cytosol,nuclear							IPR002791;	Domain of unknown function DUF89;
10.2851	2		0.666667	Q6CHB1	YALI0A10615g	XP_499951.1	YALI0A10615p	6	cytosol	biological_process;organic substance catabolic process;metabolic process;catabolic process;macromolecule catabolic process;organic substance metabolic process;macromolecule metabolic process;protein metabolic process;primary metabolic process;protein cata	purine ribonucleotide binding;anion binding;ribonucleotide binding;small molecule binding;ion binding;ribonucleoside binding;purine ribonucleoside triphosphate binding;carbohydrate derivative binding;adenyl ribonucleotide binding;nucleoside phosphate bind	membrane;intrinsic to membrane;cellular_component;membrane part;integral to membrane;				IPR027417;IPR000642;IPR003593;IPR003960;IPR003959;IPR005936;IPR011546;	P-loop containing nucleoside triphosphate hydrolase;Peptidase M41;AAA+ ATPase domain;ATPase, AAA-type, conserved site;ATPase, AAA-type, core;Peptidase, FtsH;Peptidase M41, FtsH extracellular;
				F2Z5Z3	YALI0A10659g	AAC2	YALI0D08228p	4	cytosol	biological_process;single-organism transport;cellular process;single-organism process;single-organism cellular process;transport;establishment of localization;localization;transmembrane transport;	molecular_function;transporter activity;	membrane;intrinsic to membrane;cellular_component;membrane part;integral to membrane;organelle envelope;mitochondrial membrane;cell;mitochondrial envelope;intracellular membrane-bounded organelle;envelope;mitochondrion;intracellular;cytoplasmic part;cytop				IPR018108;IPR023395;IPR002113;IPR002067;	Mitochondrial substrate/solute carrier;Mitochondrial carrier domain;Adenine nucleotide translocator 1;Mitochondrial carrier protein;
				Q6CHA5	YALI0A10747g	XP_499957.1	YALI0A10747p	2	plasma membrane							IPR019783;	Ribosome maturation protein SBDS, N-terminal;
4.47738	8		5	Q6CH61	YALI0A12067g	XP_500001.1	YALI0A12067p	2	cytosol	biological_process;cellular component biogenesis;ribonucleoprotein complex biogenesis;cellular component organization or biogenesis;ribosome biogenesis;		intracellular;organelle;membrane-bounded organelle;cell part;cell;intracellular organelle;intracellular part;cellular_component;intracellular membrane-bounded organelle;nucleus;				IPR007023;	Ribosomal biogenesis regulatory protein;
				Q6CH26	YALI0A13321g	XP_500036.1	YALI0A13321p	3	mitochondria							IPR018810;	Uncharacterised protein family UPF0662;
4.04072	3		1.66667	Q6CH25	YALI0A13387g	XP_500037.1	YALI0A13387p	10	nuclear	nitrogen compound metabolic process;organic substance biosynthetic process;aspartate family amino acid biosynthetic process;small molecule biosynthetic process;aspartate family amino acid metabolic process;oxoacid metabolic process;small molecule metaboli	molecular_function;carbon-nitrogen ligase activity, with glutamine as amido-N-donor;ligase activity;catalytic activity;ligase activity, forming carbon-nitrogen bonds;asparagine synthase (glutamine-hydrolyzing) activity;purine ribonucleotide binding;anion		K01953	asnB:asparagine synthase (glutamine-hydrolysing) [EC:6.3.5.4];asnB:asparagine synthase (glutamine-hydrolysing) [EC:6.3.5.4];asnB:asparagine synthase (glutamine-hydrolysing) [EC:6.3.5.4];	Metabolic pathways - Yarrowia lipolytica ;Biosynthesis of secondary metabolites - Yarrowia lipolytica ;Alanine, aspartate and glutamate metabolism - Yarrowia lipolytica ;	IPR001962;IPR014729;IPR017932;IPR006426;IPR000583;IPR029055;	Asparagine synthase;Rossmann-like alpha/beta/alpha sandwich fold;Glutamine amidotransferase type 2 domain;Asparagine synthase, glutamine-hydrolyzing;Class II glutamine amidotransferase domain;Nucleophile aminohydrolases, N-terminal;
				F2Z6H7	YALI0A14542g	tup1	YALI0A14542p	3	extracellular				K06666	TUP1:glucose repression regulatory protein TUP1;	Cell cycle - yeast - Yarrowia lipolytica ;	IPR015943;IPR013890;IPR019775;IPR020472;IPR017986;IPR001680;	WD40/YVTN repeat-like-containing domain;Transcriptional repressor Tup1, N-terminal;WD40 repeat, conserved site;G-protein beta WD-40 repeat;WD40-repeat-containing domain;WD40 repeat;
				Q6CGW9	YALI0A15400g	XP_500093.1	YALI0A15400p	2	mitochondria		molecular_function;transferase activity, transferring acyl groups other than = amino-acyl groups;transferase activity, transferring acyl groups;N-acyltransferase activity;acetyltransferase activity;catalytic activity;transferase activity;N-acetyltransfera					IPR000182;IPR016181;	GNAT domain;Acyl-CoA N-acyltransferase;
6.09729	3		3	Q6CGV9	YALI0A15686g	XP_500103.1	YALI0A15686p	4	cytosol,nuclear							IPR019734;IPR013105;IPR013026;IPR011990;	Tetratricopeptide repeat;Tetratricopeptide TPR2;Tetratricopeptide repeat-containing domain;Tetratricopeptide-like helical domain;
				Q6CGT1	YALI0A16467g	XP_500131.1	YALI0A16467p	4	cytosol
				Q6CGR5	YALI0A17020g	XP_500147.1	YALI0A17020p	3	cytosol
				Q6CGR2	YALI0A17127g	XP_500150.1	Clathrin heavy chain	7	cytosol	macromolecule localization;cellular macromolecule localization;cellular process;single-organism process;single-organism cellular process;intracellular transport;protein transport;establishment of localization;establishment of protein localization;cellular	molecular_function;structural molecule activity;	plasma membrane;coated membrane;cell;cellular_component;membrane coat;endomembrane system;cell periphery;clathrin coat;intracellular;protein complex;cytoplasmic part;cytoplasm;coated pit;plasma membrane part;membrane;macromolecular complex;cell part;intra	K04646	CLTC:clathrin heavy chain;	Endocytosis - Yarrowia lipolytica ;	IPR016024;IPR016025;IPR011990;IPR000547;IPR001473;IPR012331;	Armadillo-type fold;Clathrin, heavy chain, linker/propeller domain;Tetratricopeptide-like helical domain;Clathrin, heavy chain/VPS, 7-fold repeat;Clathrin, heavy chain, propeller, N-terminal;Clathrin, heavy chain, linker;
5.36199	4		4	Q6CGN0	YALI0A17941g	XP_500182.1	YALI0A17941p	2	cytosol,nuclear	nitrogen compound metabolic process;purine nucleoside triphosphate catabolic process;purine nucleoside triphosphate metabolic process;nucleoside triphosphate catabolic process;ribonucleoside triphosphate catabolic process;phosphate-containing compound met	purine ribonucleotide binding;anion binding;ribonucleotide binding;small molecule binding;ion binding;ribonucleoside binding;purine ribonucleoside triphosphate binding;carbohydrate derivative binding;adenyl ribonucleotide binding;nucleoside phosphate bind					IPR007209;IPR013283;IPR017871;IPR017896;IPR027417;IPR003593;IPR003439;IPR001450;	RNase L inhibitor RLI, possible metal-binding domain;ABC transporter ABCE;ABC transporter, conserved site;4Fe-4S ferredoxin-type, iron-sulphur binding domain;P-loop containing nucleoside triphosphate hydrolase;AAA+ ATPase domain;ABC transporter-like;4Fe-4
4.9457	2		0.666667	Q6CGM8	YALI0A17985g	XP_500184.1	YALI0A17985p	2	cytosol	biological_process;cellular process;cellular macromolecule metabolic process;metabolic process;organic substance metabolic process;cellular protein metabolic process;protein metabolic process;macromolecule metabolic process;cellular metabolic process;prim			K09540	SEC63:translocation protein SEC63;SEC63:translocation protein SEC63;	Protein processing in endoplasmic reticulum - Yarrowia lipolytica ;Protein export - Yarrowia lipolytica ;	IPR014756;IPR001623;IPR000008;IPR004179;	Immunoglobulin E-set;DnaJ domain;C2 domain;Sec63 domain;
4.9457	2		0.666667	Q6CGJ3	YALI0A18810g	XP_500219.1	YALI0A18810p	4	nuclear	biological_process;metabolic process;organic substance metabolic process;macromolecule metabolic process;protein metabolic process;primary metabolic process;proteolysis;	peptidase activity, acting on L-amino acid peptides;molecular_function;hydrolase activity;carboxypeptidase activity;serine-type peptidase activity;peptidase activity;serine hydrolase activity;catalytic activity;serine-type exopeptidase activity;exopeptida					IPR001563;IPR029058;IPR018202;	Peptidase S10, serine carboxypeptidase;Alpha/Beta hydrolase fold;Peptidase S10, serine carboxypeptidase, active site;
			2	Q6CGI3	YALI0A19074g	XP_500229.1	YALI0A19074p	4	cytosol	cellular polysaccharide metabolic process;organic substance biosynthetic process;cellular carbohydrate metabolic process;cellular macromolecule metabolic process;generation of precursor metabolites and energy;cellular glucan metabolic process;carbohydrate	molecular_function;transferase activity, transferring hexosyl groups;transferase activity, transferring glycosyl groups;catalytic activity;transferase activity;glycogen debranching enzyme activity;4-alpha-glucanotransferase activity;hydrolase activity;hyd		K01196	AGL:glycogen debranching enzyme [EC:2.4.1.25 3.2.1.33];AGL:glycogen debranching enzyme [EC:2.4.1.25 3.2.1.33];	Metabolic pathways - Yarrowia lipolytica ;Starch and sucrose metabolism - Yarrowia lipolytica ;	IPR017853;IPR008928;IPR010401;IPR006421;IPR029436;IPR013781;	Glycoside hydrolase superfamily;Six-hairpin glycosidase-like;Glycogen debranching enzyme;Glycogen debranching enzyme, metazoa;Eukaryotic glycogen debranching enzyme, N-terminal domain;Glycoside hydrolase, catalytic domain;
7.65611	1			Q6CGH1	YALI0A19426g	XP_500241.1	YALI0A19426p	3	cytosol		molecular_function;antioxidant activity;oxidoreductase activity;oxidoreductase activity, acting on paired donors, with = incorporation or reduction of molecular oxygen;catalytic activity;peroxiredoxin activity;					IPR012336;IPR019479;IPR000866;	Thioredoxin-like fold;Peroxiredoxin, C-terminal;Alkyl hydroperoxide reductase subunit C/ Thiol specific antioxidant;
5.1267	5		1.2	Q6CGG9	YALI0A19470g	XP_500243.1	Coronin	2	mitochondria							IPR019775;IPR015048;IPR015049;IPR020472;IPR015943;IPR001680;IPR017986;	WD40 repeat, conserved site;Domain of unknown function DUF1899;Domain of unknown function DUF1900;G-protein beta WD-40 repeat;WD40/YVTN repeat-like-containing domain;WD40 repeat;WD40-repeat-containing domain;
				Q6CGF0	YALI0A19888g	XP_500262.1	YALI0A19888p	4	cytoskeleton	biological_process;metabolic process;	molecular_function;catalytic activity;					IPR012341;IPR008928;IPR005198;	Six-hairpin glycosidase;Six-hairpin glycosidase-like;Glycoside hydrolase, family 76;
				Q6CGE9	YALI0A19910g	XP_500263.1	YALI0A19910p	4	nuclear		molecular_function;catalytic activity;oxidoreductase activity;					IPR023210;IPR020471;IPR018170;	NADP-dependent oxidoreductase domain;Aldo/keto reductase subgroup;Aldo/keto reductase, conserved site;
				Q6CGE0	YALI0A20108g	XP_500272.1	YALI0A20108p	2	cytosol	nitrogen compound metabolic process;organic substance biosynthetic process;cellular aromatic compound metabolic process;NAD metabolic process;pyridine nucleotide metabolic process;pyridine nucleotide biosynthetic process;phosphate-containing compound meta	purine ribonucleotide binding;anion binding;ribonucleotide binding;small molecule binding;ion binding;ribonucleoside binding;purine ribonucleoside triphosphate binding;carbohydrate derivative binding;adenyl ribonucleotide binding;nucleoside phosphate bind		K01950	E6.3.5.1:NAD+ synthase (glutamine-hydrolysing) [EC:6.3.5.1];E6.3.5.1:NAD+ synthase (glutamine-hydrolysing) [EC:6.3.5.1];	Metabolic pathways - Yarrowia lipolytica ;Nicotinate and nicotinamide metabolism - Yarrowia lipolytica ;	IPR014729;IPR003010;IPR022310;IPR003694;	Rossmann-like alpha/beta/alpha sandwich fold;Carbon-nitrogen hydrolase;NAD/GMP synthase;NAD(+) synthetase;
8.43439	2		0.666667	Q6CGB4	YALI0A20680g	XP_500298.2	YALI0A20680p	2	cytosol				K03952	NDUFA8:NADH dehydrogenase (ubiquinone) 1 alpha subcomplex subunit 8;NDUFA8:NADH dehydrogenase (ubiquinone) 1 alpha subcomplex subunit 8;	Metabolic pathways - Yarrowia lipolytica ;Oxidative phosphorylation - Yarrowia lipolytica ;	IPR010625;	CHCH;
6.67647	2		0.666667	B5RSK4	YALI0A20867g	XP_002142994.1	YALI0A20867p	2	cytosol		molecular_function;binding;heterocyclic compound binding;organic cyclic compound binding;nucleic acid binding;nucleoside phosphate binding;small molecule binding;nucleotide binding;		K12881	THOC4:THO complex subunit 4;THOC4:THO complex subunit 4;THOC4:THO complex subunit 4;	RNA transport - Yarrowia lipolytica ;Spliceosome - Yarrowia lipolytica ;mRNA surveillance pathway - Yarrowia lipolytica ;	IPR000504;IPR012677;	RNA recognition motif domain;Nucleotide-binding alpha-beta plait domain;
				Q6CG73	YALI0B00264g	XP_500339.2	YALI0B00264p	3	nuclear	biological_process;metallo-sulfur cluster assembly;biosynthetic process;cellular component assembly;metabolic process;cellular component biogenesis;cellular component organization or biogenesis;cellular component organization;iron-sulfur cluster assembly;	molecular_function;binding;cation binding;ion binding;transition metal ion binding;metal ion binding;iron ion binding;metal cluster binding;iron-sulfur cluster binding;	intracellular;cell part;cell;intracellular part;cellular_component;cytoplasm;				IPR014824;IPR001075;	Scaffold protein Nfu/NifU, N-terminal;NIF system FeS cluster assembly, NifU, C-terminal;
				Q6CG47	YALI0B00924g	XP_500365.2	YALI0B00924p	7	mitochondria		molecular_function;catalytic activity;oxidoreductase activity;	intracellular;cytoplasmic part;cytoplasm;organelle;membrane-bounded organelle;cell part;cell;intracellular organelle;intracellular part;cellular_component;intracellular membrane-bounded organelle;mitochondrion;				IPR012882;IPR012336;	Protein of unknown function DUF1687, fungi;Thioredoxin-like fold;
4.30317	17		3.26471	Q6CG44	YALI0B00990g	XP_500368.1	Nucleolar GTP-binding protein 1	3	nuclear	biological_process;cellular component biogenesis;ribonucleoprotein complex biogenesis;cellular component organization or biogenesis;ribosome biogenesis;	purine ribonucleotide binding;anion binding;ribonucleotide binding;small molecule binding;ion binding;ribonucleoside binding;purine ribonucleoside triphosphate binding;carbohydrate derivative binding;nucleoside phosphate binding;molecular_function;guanyl	cell;nucleus;cellular_component;nuclear lumen;membrane-enclosed lumen;intracellular membrane-bounded organelle;intracellular;intracellular organelle lumen;organelle lumen;intracellular non-membrane-bounded organelle;organelle;non-membrane-bounded organell	K06943	NOG1:nucleolar GTP-binding protein;	Ribosome biogenesis in eukaryotes - Yarrowia lipolytica ;	IPR006073;IPR010674;IPR005225;IPR012973;IPR027417;	GTP binding domain;Nucleolar GTP-binding protein 1, Rossman-fold domain;Small GTP-binding protein domain;NOG, C-terminal;P-loop containing nucleoside triphosphate hydrolase;
5.8552	3		1.66667	W0TYP5	YALI0B01224g	XP_002142995.1	YALI0B01224p	3	cytosol							IPR028231;IPR010994;IPR003029;IPR028083;IPR028088;IPR006641;IPR023097;IPR012337;IPR012340;IPR000980;IPR027999;IPR023323;	Transcription elongation factor Spt6, YqgF domain;RuvA domain 2-like;Ribosomal protein S1, RNA-binding domain;Spt6 acidic, N-terminal domain;Helix-turn-helix DNA-binding domain of Spt6;YqgF/RNase H-like domain;Tex RuvX-like domain;Ribonuclease H-like doma
9.29186	3		0.5	Q6CG28	YALI0B01386g	XP_500384.1	YALI0B01386p	2	mitochondria	biological_process;organic substance catabolic process;metabolic process;catabolic process;macromolecule catabolic process;organic substance metabolic process;macromolecule metabolic process;protein metabolic process;primary metabolic process;protein cata	purine ribonucleotide binding;anion binding;ribonucleotide binding;small molecule binding;ion binding;ribonucleoside binding;purine ribonucleoside triphosphate binding;carbohydrate derivative binding;adenyl ribonucleotide binding;nucleoside phosphate bind	cellular_component;membrane;				IPR027417;IPR003593;IPR000642;IPR003960;IPR003959;IPR005936;	P-loop containing nucleoside triphosphate hydrolase;AAA+ ATPase domain;Peptidase M41;ATPase, AAA-type, conserved site;ATPase, AAA-type, core;Peptidase, FtsH;
				Q6CG14	YALI0B01738g	XP_500398.1	Reticulon-like protein	3	cytosol			intracellular;cytoplasmic part;cytoplasm;organelle;membrane-bounded organelle;cell part;cell;intracellular organelle;intracellular part;cellular_component;intracellular membrane-bounded organelle;endoplasmic reticulum;				IPR003388;	Reticulon;
				Q6CG13	YALI0B01782g	XP_500399.1	YALI0B01782p	2	nuclear	biological_process;metabolic process;organic substance metabolic process;macromolecule metabolic process;protein metabolic process;primary metabolic process;proteolysis;	molecular_function;hydrolase activity;catalytic activity;peptidase activity;					IPR002410;IPR029058;IPR000073;	Peptidase S33;Alpha/Beta hydrolase fold;Alpha/beta hydrolase fold-1;
3.74887	9		2.4	Q6CFZ7	YALI0B02178g	XP_500415.1	Aspartate aminotransferase	10	nuclear	biological_process;metabolic process;biosynthetic process;nitrogen compound metabolic process;organonitrogen compound metabolic process;single-organism metabolic process;cellular process;small molecule metabolic process;organic acid metabolic process;oxoa	molecular_function;transferase activity, transferring nitrogenous groups;transaminase activity;catalytic activity;transferase activity;L-aspartate:2-oxoglutarate aminotransferase activity;L-phenylalanine aminotransferase activity;L-phenylalanine:2-oxoglut		K14455	GOT2:aspartate aminotransferase, mitochondrial [EC:2.6.1.1];GOT2:aspartate aminotransferase, mitochondrial [EC:2.6.1.1];GOT2:aspartate aminotransferase, mitochondrial [EC:2.6.1.1];GOT2:aspartate aminotransferase, mitochondrial [EC:2.6.1.1];GOT2:aspartate	Metabolic pathways - Yarrowia lipolytica ;Biosynthesis of secondary metabolites - Yarrowia lipolytica ;Biosynthesis of antibiotics - Yarrowia lipolytica ;Carbon metabolism - Yarrowia lipolytica ;Biosynthesis of amino acids - Yarrowia lipolytica ;Cysteine	IPR000796;IPR004838;IPR004839;IPR015424;IPR015421;	Aspartate/other aminotransferase;Aminotransferases, class-I, pyridoxal-phosphate-binding site;Aminotransferase, class I/classII;Pyridoxal phosphate-dependent transferase;Pyridoxal phosphate-dependent transferase, major region, subdomain 1;
				Q6CFZ3	YALI0B02266g	XP_500419.1	YALI0B02266p	2	nuclear							IPR009071;	High mobility group box domain;
				Q6CFZ0	YALI0B02332g	XP_500422.1	YALI0B02332p	2	nuclear	biological_process;single-organism carbohydrate metabolic process;carbohydrate metabolic process;metabolic process;organic substance metabolic process;primary metabolic process;oligosaccharide metabolic process;	molecular_function;hydrolase activity;hydrolase activity, acting on glycosyl bonds;glucosidase activity;catalytic activity;hydrolase activity, hydrolyzing O-glycosyl compounds;mannosyl-oligosaccharide glucosidase activity;					IPR004888;IPR008928;	Glycoside hydrolase, family 63;Six-hairpin glycosidase-like;
				Q6CFY7	YALI0B02420g	XP_500425.1	YALI0B02420p	2	nuclear							IPR010987;IPR004045;IPR012336;	Glutathione S-transferase, C-terminal-like;Glutathione S-transferase, N-terminal;Thioredoxin-like fold;
				Q6CFY2	YALI0B02574g	XP_500430.1	YALI0B02574p	2	mitochondria	biological_process;organic substance catabolic process;metabolic process;catabolic process;macromolecule catabolic process;organic substance metabolic process;macromolecule metabolic process;protein metabolic process;primary metabolic process;protein cata	purine ribonucleotide binding;anion binding;ribonucleotide binding;small molecule binding;ion binding;ribonucleoside binding;purine ribonucleoside triphosphate binding;carbohydrate derivative binding;adenyl ribonucleotide binding;nucleoside phosphate bind	membrane;intrinsic to membrane;cellular_component;membrane part;integral to membrane;				IPR003593;IPR005936;IPR011546;IPR027417;IPR003959;IPR003960;IPR000642;	AAA+ ATPase domain;Peptidase, FtsH;Peptidase M41, FtsH extracellular;P-loop containing nucleoside triphosphate hydrolase;ATPase, AAA-type, core;ATPase, AAA-type, conserved site;Peptidase M41;
				Q6CFX0	YALI0B02860g	XP_500442.1	YALI0B02860p	2	extracellular	biological_process;regulation of molecular function;regulation of biological process;metabolic process;regulation of metabolic process;biological regulation;regulation of catalytic activity;regulation of protein metabolic process;organic substance catabol	molecular_function;enzyme regulator activity;	intracellular;protein complex;macromolecular complex;cell part;cell;intracellular part;cellular_component;proteasome complex;	K03028	PSMD2:26S proteasome regulatory subunit N1;	Proteasome - Yarrowia lipolytica ;	IPR011989;IPR002015;IPR016024;	Armadillo-like helical;Proteasome/cyclosome repeat;Armadillo-type fold;
				Q6CFW9	YALI0B02882g	XP_500443.1	YALI0B02882p	2	nuclear
				Q6CFU7	YALI0B03564g	XP_500465.1	YALI0B03564p	2	cytosol	biological_process;metabolic process;organic substance metabolic process;primary metabolic process;carbohydrate metabolic process;	molecular_function;binding;ion binding;cation binding;hydrolase activity;hydrolase activity, acting on glycosyl bonds;catalytic activity;hydrolase activity, hydrolyzing O-glycosyl compounds;		K01210	E3.2.1.58:glucan 1,3-beta-glucosidase [EC:3.2.1.58];	Starch and sucrose metabolism - Yarrowia lipolytica ;	IPR017853;IPR000490;IPR013781;	Glycoside hydrolase superfamily;Glycoside hydrolase, family 17;Glycoside hydrolase, catalytic domain;
5.08824	3		1.66667	Q6CFS2	YALI0B04334g	XP_500490.1	YALI0B04334p	4	mitochondria	nitrogen compound metabolic process;purine nucleoside triphosphate catabolic process;purine nucleoside triphosphate metabolic process;nucleoside triphosphate catabolic process;ribonucleoside triphosphate catabolic process;phosphate-containing compound met	purine ribonucleotide binding;anion binding;ribonucleotide binding;small molecule binding;ion binding;ribonucleoside binding;purine ribonucleoside triphosphate binding;carbohydrate derivative binding;adenyl ribonucleotide binding;nucleoside phosphate bind	intracellular;organelle;membrane-bounded organelle;cell part;cell;intracellular organelle;intracellular part;cellular_component;intracellular membrane-bounded organelle;nucleus;				IPR023780;IPR011989;IPR003593;IPR003439;IPR000953;IPR016024;IPR017871;IPR027417;	Chromo domain;Armadillo-like helical;AAA+ ATPase domain;ABC transporter-like;Chromo/chromo shadow domain;Armadillo-type fold;ABC transporter, conserved site;P-loop containing nucleoside triphosphate hydrolase;
				Q6CFP5	YALI0B05104g	XP_500517.1	Peptide hydrolase	4	cytosol	biological_process;metabolic process;organic substance metabolic process;macromolecule metabolic process;protein metabolic process;primary metabolic process;proteolysis;	molecular_function;hydrolase activity;catalytic activity;peptidase activity;					IPR007484;	Peptidase M28;
				Q6CFN8	YALI0B05302g	XP_500524.1	YALI0B05302p	4	mitochondria							IPR029069;	HotDog domain;
3.9276	6		2.7	Q6CFN6	YALI0B05368g	XP_500526.1	CTP synthase	3	nuclear	nitrogen compound metabolic process;cellular aromatic compound metabolic process;organic substance biosynthetic process;pyrimidine nucleotide metabolic process;phosphate-containing compound metabolic process;small molecule metabolic process;nucleotide bio	molecular_function;ligase activity;catalytic activity;ligase activity, forming carbon-nitrogen bonds;CTP synthase activity;		K01937	pyrG:CTP synthase [EC:6.3.4.2];pyrG:CTP synthase [EC:6.3.4.2];	Metabolic pathways - Yarrowia lipolytica ;Pyrimidine metabolism - Yarrowia lipolytica ;	IPR017456;IPR029062;IPR027417;IPR017926;IPR004468;	CTP synthase, N-terminal;Class I glutamine amidotransferase-like;P-loop containing nucleoside triphosphate hydrolase;Glutamine amidotransferase;CTP synthase;
				Q6CFM9	YALI0B05522g	XP_500533.1	YALI0B05522p	4	mitochondria	biological_process;metabolic process;organic substance metabolic process;macromolecule metabolic process;protein metabolic process;primary metabolic process;proteolysis;	peptidase activity, acting on L-amino acid peptides;molecular_function;hydrolase activity;peptidase activity;catalytic activity;exopeptidase activity;aminopeptidase activity;metallopeptidase activity;binding;cation binding;ion binding;transition metal ion					IPR023358;IPR001948;	Peptidase M18, domain 2;Peptidase M18;
5.14027	2		2	W0TYP0	YALI0B07183g	XP_002143009.1	Profilin	2	nuclear							IPR005455;IPR027310;	Profilin;Profilin conserved site;
				Q6CFC8	YALI0B08272g	XP_500634.2	YALI0B08272p	2	mitochondria		molecular_function;anion binding;binding;ion binding;lipid binding;phospholipid binding;					IPR001849;IPR011993;	Pleckstrin homology domain;Pleckstrin homology-like domain;
5.12443	10		5	Q6CFA9	YALI0B08756g	XP_500653.1	YALI0B08756p	2	mitochondria	biological_process;cellular component biogenesis;ribonucleoprotein complex biogenesis;cellular component organization or biogenesis;ribosome biogenesis;		intracellular;organelle;membrane-bounded organelle;cell part;cell;intracellular organelle;intracellular part;cellular_component;intracellular membrane-bounded organelle;nucleus;				IPR007034;IPR012948;IPR030387;	Ribosome biogenesis protein BMS1/TSR1, C-terminal;AARP2CN;Bms1/Tsr1-type G domain;
				Q6CFA2	YALI0B08899g	XP_500660.1	YALI0B08899p	2	mitochondria							IPR025423;	Domain of unknown function DUF4149;
5.70362	4		1.4	Q6CFA1	YALI0B08921g	XP_500661.1	Superoxide dismutase	2	cytosol,nuclear	biological_process;cellular process;metabolic process;reactive oxygen species metabolic process;cellular metabolic process;superoxide metabolic process;	molecular_function;binding;cation binding;ion binding;metal ion binding;antioxidant activity;oxidoreductase activity, acting on superoxide radicals as acceptor;oxidoreductase activity;catalytic activity;superoxide dismutase activity;		K04564	SOD2:superoxide dismutase, Fe-Mn family [EC:1.15.1.1];	Peroxisome - Yarrowia lipolytica ;	IPR001189;IPR019831;IPR019833;IPR019832;	Manganese/iron superoxide dismutase;Manganese/iron superoxide dismutase, N-terminal;Manganese/iron superoxide dismutase, binding site;Manganese/iron superoxide dismutase, C-terminal;
				Q6CFA0	YALI0B08943g	XP_500662.1	YALI0B08943p	2	cytosol	gene expression;nitrogen compound metabolic process;cellular aromatic compound metabolic process;organic substance biosynthetic process;nucleic acid metabolic process;cellular macromolecule metabolic process;small molecule metabolic process;oxoacid metabo	purine ribonucleotide binding;anion binding;ribonucleotide binding;small molecule binding;ion binding;ribonucleoside binding;purine ribonucleoside triphosphate binding;carbohydrate derivative binding;adenyl ribonucleotide binding;nucleoside phosphate bind	intracellular;cell part;cell;intracellular part;cellular_component;cytoplasm;	K01867	WARS:tryptophanyl-tRNA synthetase [EC:6.1.1.2];	Aminoacyl-tRNA biosynthesis - Yarrowia lipolytica ;	IPR001412;IPR014729;IPR002305;IPR002306;	Aminoacyl-tRNA synthetase, class I, conserved site;Rossmann-like alpha/beta/alpha sandwich fold;Aminoacyl-tRNA synthetase, class Ic;Tryptophan-tRNA ligase;
				Q6CF93	YALI0B09119g	XP_500669.1	YALI0B09119p	2	cytosol			intracellular;cell part;cell;intracellular part;cellular_component;cytoplasm;				IPR007320;	Programmed cell death protein 2, C-terminal;
4.73529	1			Q6CF90	YALI0B09229g	CTM2	YALI0B09229p	4	nuclear	biological_process;cellular process;metabolic process;phosphate-containing compound metabolic process;cellular metabolic process;phosphorus metabolic process;dephosphorylation;	molecular_function;phosphoric ester hydrolase activity;hydrolase activity;hydrolase activity, acting on ester bonds;catalytic activity;phosphatase activity;					IPR006384;IPR006383;IPR023214;	Pyridoxal phosphate phosphatase-related;HAD-superfamily hydrolase, subfamily IB, PSPase-like;HAD-like domain;
3.99774	10		3.14286	Q6CF74	YALI0B09647g	XP_500688.1	YALI0B09647p	8	nuclear	nitrogen compound metabolic process;organic substance biosynthetic process;small molecule biosynthetic process;glutamine family amino acid biosynthetic process;oxoacid metabolic process;small molecule metabolic process;glutamine family amino acid metaboli	molecular_function;oxidoreductase activity;catalytic activity;oxidoreductase activity, acting on the CH-NH group of donors, NAD = or NADP as acceptor;oxidoreductase activity, acting on the CH-NH group of donors;1-pyrroline-5-carboxylate dehydrogenase acti		K00294	E1.2.1.88:1-pyrroline-5-carboxylate dehydrogenase [EC:1.2.1.88];E1.2.1.88:1-pyrroline-5-carboxylate dehydrogenase [EC:1.2.1.88];E1.2.1.88:1-pyrroline-5-carboxylate dehydrogenase [EC:1.2.1.88];	Metabolic pathways - Yarrowia lipolytica ;Alanine, aspartate and glutamate metabolism - Yarrowia lipolytica ;Arginine and proline metabolism - Yarrowia lipolytica ;	IPR016163;IPR016162;IPR016161;IPR016160;IPR005931;IPR015590;	Aldehyde dehydrogenase, C-terminal;Aldehyde dehydrogenase N-terminal domain;Aldehyde/histidinol dehydrogenase;Aldehyde dehydrogenase, cysteine active site;Delta-1-pyrroline-5-carboxylate dehydrogenase;Aldehyde dehydrogenase domain;
				Q6CF68	YALI0B09812g	XP_500694.1	YALI0B09812p	2	nuclear
4.3914	8		1.75	Q6CF67	YALI0B09845g	XP_500695.1	YALI0B09845p	3	nuclear		molecular_function;catalytic activity;transferase activity;transferase activity, transferring acyl groups;					IPR000089;IPR011053;IPR004167;IPR003016;	Biotin/lipoyl attachment;Single hybrid motif;E3-binding domain;2-oxo acid dehydrogenase, lipoyl-binding site;
5.22398	1			Q6CF46	YALI0B10340g	XP_500716.1	YALI0B10340p	2	mitochondria		molecular_function;catalytic activity;transferase activity;transferase activity, transferring acyl groups;		K00624	E2.3.1.7:carnitine O-acetyltransferase [EC:2.3.1.7];	Peroxisome - Yarrowia lipolytica ;	IPR000542;	Acyltransferase ChoActase/COT/CPT;
			0.666667	Q6CF45	YALI0B10362g	XP_500717.1	YALI0B10362p	4	cytosol							IPR019734;IPR011990;IPR013026;IPR013105;IPR001440;	Tetratricopeptide repeat;Tetratricopeptide-like helical domain;Tetratricopeptide repeat-containing domain;Tetratricopeptide TPR2;Tetratricopeptide TPR1;
				Q6CF05	YALI0B11374g	XP_500757.1	YALI0B11374p	3	nuclear	cellular macromolecule catabolic process;organic substance catabolic process;cellular macromolecule metabolic process;cellular process;catabolic process;macromolecule catabolic process;protein catabolic process;biological_process;metabolic process;proteol	peptidase activity, acting on L-amino acid peptides;molecular_function;endopeptidase activity;hydrolase activity;peptidase activity;threonine-type peptidase activity;catalytic activity;threonine-type endopeptidase activity;	intracellular;protein complex;proteasome complex;macromolecular complex;cell part;cell;intracellular part;cellular_component;proteasome core complex;	K02734	PSMB2:20S proteasome subunit beta 4 [EC:3.4.25.1];	Proteasome - Yarrowia lipolytica ;	IPR029055;IPR023333;IPR001353;	Nucleophile aminohydrolases, N-terminal;Proteasome B-type subunit;Proteasome, subunit alpha/beta;
				Q6CEZ5	YALI0B11594g	XP_500767.1	YALI0B11594p	5	mitochondria	biological_process;metabolic process;organic substance metabolic process;macromolecule metabolic process;protein metabolic process;primary metabolic process;proteolysis;	peptidase activity, acting on L-amino acid peptides;molecular_function;endopeptidase activity;hydrolase activity;peptidase activity;catalytic activity;metallopeptidase activity;metalloendopeptidase activity;binding;cation binding;ion binding;transition me					IPR024571;IPR014782;	ERAP1-like C-terminal domain;Peptidase M1, membrane alanine aminopeptidase, N-terminal;
				Q6CEZ3	YALI0B11682g	XP_500769.1	YALI0B11682p	3	mitochondria	macromolecule localization;cellular macromolecule localization;cellular process;single-organism process;single-organism cellular process;intracellular transport;protein transport;establishment of localization;establishment of protein localization;cellular		coated membrane;cell;cellular_component;AP-type membrane coat adaptor complex;membrane coat;clathrin coat;intracellular;protein complex;cytoplasmic part;cytoplasm;membrane;macromolecular complex;cell part;intracellular part;membrane part;clathrin adaptor				IPR022775;IPR001392;IPR008968;IPR028565;IPR011012;IPR018240;	AP complex, mu/sigma subunit;Clathrin adaptor, mu subunit;Clathrin adaptor, mu subunit, C-terminal;Mu homology domain;Longin-like domain;Clathrin adaptor, mu subunit, conserved site;
5.86425	4		2	Q6CEX2	YALI0B12210g	XP_500790.1	YALI0B12210p	2	cytosol				K14319	RANGAP1:Ran GTPase-activating protein 1;	RNA transport - Yarrowia lipolytica ;	IPR003590;	Leucine-rich repeat, ribonuclease inhibitor subtype;
4.1448	12		8	Q6CEV6	YALI0B12562g	XP_500806.1	YALI0B12562p	5	cytosol		molecular_function;binding;heterocyclic compound binding;RNA binding;organic cyclic compound binding;nucleic acid binding;translation factor activity, nucleic acid binding;translation elongation factor activity;	intracellular;protein complex;cytoplasmic part;cytoplasm;macromolecular complex;cell part;cell;intracellular part;cellular_component;eukaryotic translation elongation factor 1 complex;				IPR010987;IPR004046;IPR001662;IPR012336;	Glutathione S-transferase, C-terminal-like;Glutathione S-transferase, C-terminal;Translation elongation factor EF1B, gamma chain, conserved;Thioredoxin-like fold;
				Q6CES1	YALI0B13464g	XP_500841.1	YALI0B13464p	3	extracellular		molecular_function;phosphoric ester hydrolase activity;phosphatase activity;hydrolase activity;hydrolase activity, acting on ester bonds;catalytic activity;acid phosphatase activity;					IPR000560;IPR029033;IPR013651;	Histidine phosphatase superfamily, clade-2;Histidine phosphatase superfamily;ATP-grasp fold, RimK-type;
				Q6CEQ0	YALI0B13970g	XP_500862.1	Glycerol-3-phosphate dehydrogenase	4	mitochondria	biological_process;cellular process;metabolic process;alditol phosphate metabolic process;phosphate-containing compound metabolic process;organophosphate metabolic process;carbohydrate derivative metabolic process;organic substance metabolic process;cellu	molecular_function;oxidoreductase activity, acting on the CH-OH group of donors, = quinone or similar compound as acceptor;oxidoreductase activity;oxidoreductase activity, acting on CH-OH group of donors;catalytic activity;glycerol-3-phosphate dehydrogena	intracellular;cytoplasmic part;protein complex;cytoplasm;catalytic complex;macromolecular complex;cell part;cell;oxidoreductase complex;intracellular part;cellular_component;glycerol-3-phosphate dehydrogenase complex;	K00111	glpA:glycerol-3-phosphate dehydrogenase [EC:1.1.5.3];glpA:glycerol-3-phosphate dehydrogenase [EC:1.1.5.3];	Biosynthesis of secondary metabolites - Yarrowia lipolytica ;Glycerophospholipid metabolism - Yarrowia lipolytica ;	IPR006076;IPR000447;	FAD dependent oxidoreductase;FAD-dependent glycerol-3-phosphate dehydrogenase;
				F2Z6F8	YALI0B14377g	XP_500881.1	YALI0B14377p	7	cytosol							IPR000308;IPR023410;IPR023409;	14-3-3 protein;14-3-3 domain;14-3-3 protein, conserved site;
5.68326	2		0.666667	Q6CEM6	YALI0B14487g	XP_500886.1	YALI0B14487p	3	nuclear	nitrogen compound metabolic process;chromosome organization;cellular aromatic compound metabolic process;protein-DNA complex subunit organization;nucleic acid metabolic process;cellular macromolecule metabolic process;protein complex subunit organization;		intracellular;organelle;membrane-bounded organelle;cell part;cell;intracellular organelle;intracellular part;cellular_component;intracellular membrane-bounded organelle;nucleus;				IPR002164;	Nucleosome assembly protein (NAP);
4.0181	4		1.4	Q6CEM5	YALI0B14509g	XP_500887.1	S-adenosylmethionine synthase	8	mitochondria	organic substance biosynthetic process;biosynthetic process;cellular process;energy derivation by oxidation of reduced inorganic compounds;generation of precursor metabolites and energy;methane metabolic process;alkane biosynthetic process;anaerobic respi	purine ribonucleotide binding;anion binding;ribonucleotide binding;small molecule binding;ion binding;ribonucleoside binding;purine ribonucleoside triphosphate binding;carbohydrate derivative binding;adenyl ribonucleotide binding;nucleoside phosphate bind		K00789	metK:S-adenosylmethionine synthetase [EC:2.5.1.6];metK:S-adenosylmethionine synthetase [EC:2.5.1.6];metK:S-adenosylmethionine synthetase [EC:2.5.1.6];metK:S-adenosylmethionine synthetase [EC:2.5.1.6];	Metabolic pathways - Yarrowia lipolytica ;Biosynthesis of secondary metabolites - Yarrowia lipolytica ;Biosynthesis of amino acids - Yarrowia lipolytica ;Cysteine and methionine metabolism - Yarrowia lipolytica ;	IPR002133;IPR022629;IPR022628;IPR022630;IPR022636;IPR022631;	S-adenosylmethionine synthetase;S-adenosylmethionine synthetase, central domain;S-adenosylmethionine synthetase, N-terminal;S-adenosylmethionine synthetase, C-terminal;S-adenosylmethionine synthetase superfamily;S-adenosylmethionine synthetase, conserved
4.22624	2		0.666667	Q6CEM0	YALI0B14619g	XP_500892.1	YALI0B14619p	3	cytosol		purine ribonucleotide binding;anion binding;ribonucleotide binding;small molecule binding;ion binding;ribonucleoside binding;purine ribonucleoside triphosphate binding;carbohydrate derivative binding;adenyl ribonucleotide binding;nucleoside phosphate bind		K01968	E6.4.1.4A:3-methylcrotonyl-CoA carboxylase alpha subunit [EC:6.4.1.4];E6.4.1.4A:3-methylcrotonyl-CoA carboxylase alpha subunit [EC:6.4.1.4];	Metabolic pathways - Yarrowia lipolytica ;Valine, leucine and isoleucine degradation - Yarrowia lipolytica ;	IPR013815;IPR013816;IPR011764;IPR011761;IPR005481;IPR005482;IPR005479;IPR016185;IPR011054;IPR011053;IPR000089;	ATP-grasp fold, subdomain 1;ATP-grasp fold, subdomain 2;Biotin carboxylation domain;ATP-grasp fold;Carbamoyl-phosphate synthase, large subunit, N-terminal;Biotin carboxylase, C-terminal;Carbamoyl-phosphate synthetase large subunit-like, ATP-binding domain
				Q6CEL9	YALI0B14641g	XP_500893.2	YALI0B14641p	4	nuclear	biological_process;metabolic process;organic substance metabolic process;macromolecule metabolic process;protein metabolic process;primary metabolic process;proteolysis;	peptidase activity, acting on L-amino acid peptides;molecular_function;endopeptidase activity;hydrolase activity;peptidase activity;catalytic activity;metallopeptidase activity;metalloendopeptidase activity;binding;cation binding;ion binding;transition me					IPR024571;IPR014782;	ERAP1-like C-terminal domain;Peptidase M1, membrane alanine aminopeptidase, N-terminal;
5.68326	3		0.5	Q6CEJ7	YALI0B15125g	XP_500915.1	YALI0B15125p	5	cytosol		molecular_function;antioxidant activity;oxidoreductase activity;oxidoreductase activity, acting on paired donors, with = incorporation or reduction of molecular oxygen;catalytic activity;peroxiredoxin activity;					IPR019479;IPR012336;IPR000866;	Peroxiredoxin, C-terminal;Thioredoxin-like fold;Alkyl hydroperoxide reductase subunit C/ Thiol specific antioxidant;
				Q6CEJ0	YALI0B15268g	XP_500922.1	YALI0B15268p	2	nuclear		molecular_function;catalytic activity;oxidoreductase activity;					IPR023210;IPR020471;	NADP-dependent oxidoreductase domain;Aldo/keto reductase subgroup;
4.84389	1			Q6CEH4	YALI0B15598g	XP_500938.1	6-phosphogluconate dehydrogenase, decarboxylating	11	extracellular	nitrogen compound metabolic process;cellular aromatic compound metabolic process;organic substance catabolic process;pyridine nucleotide metabolic process;phosphate-containing compound metabolic process;small molecule metabolic process;phosphorus metaboli	nucleoside phosphate binding;molecular_function;coenzyme binding;cofactor binding;nucleotide binding;heterocyclic compound binding;binding;small molecule binding;organic cyclic compound binding;NADP binding;oxidoreductase activity;oxidoreductase activity,		K00033	PGD:6-phosphogluconate dehydrogenase [EC:1.1.1.44 1.1.1.343];PGD:6-phosphogluconate dehydrogenase [EC:1.1.1.44 1.1.1.343];PGD:6-phosphogluconate dehydrogenase [EC:1.1.1.44 1.1.1.343];PGD:6-phosphogluconate dehydrogenase [EC:1.1.1.44 1.1.1.343];PGD:6-phosp	Metabolic pathways - Yarrowia lipolytica ;Biosynthesis of secondary metabolites - Yarrowia lipolytica ;Biosynthesis of antibiotics - Yarrowia lipolytica ;Carbon metabolism - Yarrowia lipolytica ;Glutathione metabolism - Yarrowia lipolytica ;Pentose phosph	IPR016040;IPR008927;IPR012284;IPR013328;IPR006184;IPR006113;IPR006114;IPR006115;	NAD(P)-binding domain;6-phosphogluconate dehydrogenase, C-terminal-like;Fibritin/6-phosphogluconate dehydrogenase, C-terminal extension;Dehydrogenase, multihelical;6-phosphogluconate-binding site;6-phosphogluconate dehydrogenase, decarboxylating;6-phospho
				Q6CEH1	YALI0B15664g	XP_500941.1	YALI0B15664p	3	cytosol		molecular_function;catalytic activity;transferase activity;transferase activity, transferring phosphorus-containing groups;					IPR011009;IPR004147;	Protein kinase-like domain;UbiB domain;
				Q6CEG2	YALI0B15884g	XP_500950.1	YALI0B15884p	3	nuclear	organic substance biosynthetic process;quinone metabolic process;biosynthetic process;cellular process;small molecule biosynthetic process;small molecule metabolic process;quinone biosynthetic process;ubiquinone metabolic process;biological_process;single	molecular_function;C-methyltransferase activity;methyltransferase activity;quinone cofactor methyltransferase activity;catalytic activity;transferase activity;transferase activity, transferring one-carbon groups;2-polyprenyl-6-methoxy-1,4-benzoquinone met		K00591	COQ3:polyprenyldihydroxybenzoate methyltransferase / 3-demethylubiquinol 3-O-methyltransferase [EC:2.1.1.114 2.1.1.64];COQ3:polyprenyldihydroxybenzoate methyltransferase / 3-demethylubiquinol 3-O-methyltransferase [EC:2.1.1.114 2.1.1.64];COQ3:polyprenyldi	Metabolic pathways - Yarrowia lipolytica ;Biosynthesis of secondary metabolites - Yarrowia lipolytica ;Ubiquinone and other terpenoid-quinone biosynthesis - Yarrowia lipolytica ;	IPR010233;IPR029063;	Ubiquinone biosynthesis O-methyltransferase;S-adenosyl-L-methionine-dependent methyltransferase;
4.26923	7		1.82143	Q6CEC5	YALI0B16742g	XP_500987.1	YALI0B16742p	2	cytosol,nuclear	biological_process;cellular process;metabolic process;reactive oxygen species metabolic process;cellular metabolic process;superoxide metabolic process;	molecular_function;binding;cation binding;ion binding;metal ion binding;antioxidant activity;oxidoreductase activity, acting on superoxide radicals as acceptor;oxidoreductase activity;catalytic activity;superoxide dismutase activity;		K04564	SOD2:superoxide dismutase, Fe-Mn family [EC:1.15.1.1];	Peroxisome - Yarrowia lipolytica ;	IPR019832;IPR019831;	Manganese/iron superoxide dismutase, C-terminal;Manganese/iron superoxide dismutase, N-terminal;
4.73303	7		2	Q6CE97	YALI0B17402g	XP_501015.1	Adenylosuccinate lyase	3	cytosol	nitrogen compound metabolic process;cellular aromatic compound metabolic process;organic substance biosynthetic process;ribose phosphate metabolic process;phosphate-containing compound metabolic process;small molecule metabolic process;nucleotide biosynth	molecular_function;catalytic activity;carbon-nitrogen lyase activity;lyase activity;amidine-lyase activity;N6-(1,2-dicarboxyethyl)AMP AMP-lyase (fumarate-forming) activity;		K01756	purB:adenylosuccinate lyase [EC:4.3.2.2];purB:adenylosuccinate lyase [EC:4.3.2.2];purB:adenylosuccinate lyase [EC:4.3.2.2];purB:adenylosuccinate lyase [EC:4.3.2.2];purB:adenylosuccinate lyase [EC:4.3.2.2];	Metabolic pathways - Yarrowia lipolytica ;Biosynthesis of secondary metabolites - Yarrowia lipolytica ;Biosynthesis of antibiotics - Yarrowia lipolytica ;Purine metabolism - Yarrowia lipolytica ;Alanine, aspartate and glutamate metabolism - Yarrowia lipol	IPR020557;IPR004769;IPR019468;IPR000362;IPR008948;IPR024083;IPR022761;	Fumarate lyase, conserved site;Adenylosuccinate lyase;Adenylosuccinate lyase C-terminal;Fumarate lyase family;L-Aspartase-like;Fumarase/histidase, N-terminal;Fumarate lyase, N-terminal;
5.13122	4		2	Q6CE89	YALI0B17622g	XP_501023.2	YALI0B17622p	3	mitochondria		molecular_function;binding;cation binding;ion binding;metal ion binding;calcium ion binding;					IPR011992;IPR001715;IPR001589;IPR002048;	EF-hand domain pair;Calponin homology domain;Actinin-type actin-binding domain, conserved site;EF-hand domain;
4.10181	6		3	Q6CE87	YALI0B17666g	XP_501025.1	YALI0B17666p	8	cytoskeleton	nitrogen compound metabolic process;organic substance biosynthetic process;small molecule biosynthetic process;oxoacid metabolic process;glutamine family amino acid biosynthetic process;small molecule metabolic process;glutamine family amino acid metaboli	molecular_function;kinase activity;phosphotransferase activity, carboxyl group as acceptor;catalytic activity;transferase activity;transferase activity, transferring phosphorus-containing groups;acetylglutamate kinase activity;oxidoreductase activity, act	intracellular;cytoplasmic part;cytoplasm;organelle;membrane-bounded organelle;cell part;cell;intracellular organelle;intracellular part;cellular_component;intracellular membrane-bounded organelle;mitochondrion;	K12659	ARG56:N-acetyl-gamma-glutamyl-phosphate reductase / acetylglutamate kinase [EC:1.2.1.38 2.7.2.8];ARG56:N-acetyl-gamma-glutamyl-phosphate reductase / acetylglutamate kinase [EC:1.2.1.38 2.7.2.8];ARG56:N-acetyl-gamma-glutamyl-phosphate reductase / acetylglu	Metabolic pathways - Yarrowia lipolytica ;Biosynthesis of secondary metabolites - Yarrowia lipolytica ;Biosynthesis of antibiotics - Yarrowia lipolytica ;Biosynthesis of amino acids - Yarrowia lipolytica ;2-Oxocarboxylic acid metabolism - Yarrowia lipolyt	IPR006855;IPR004662;IPR023013;IPR016040;IPR001048;IPR000534;IPR000706;	Domain of unknown function DUF619;Acetylglutamate kinase;N-acetyl-gamma-glutamyl-phosphate reductase, active site;NAD(P)-binding domain;Aspartate/glutamate/uridylate kinase;Semialdehyde dehydrogenase, NAD-binding;N-acetyl-gamma-glutamyl-phosphate reductas
				Q6CE50	YALI0B18546g	XP_501062.1	YALI0B18546p	2	mitochondria							IPR007364;	SAM-dependent RNA methyltransferase, predicted;
				Q6CE11	YALI0B19580g	XP_501101.1	YALI0B19580p	3	mitochondria	biological_process;metabolic process;organic substance metabolic process;macromolecule metabolic process;protein metabolic process;primary metabolic process;proteolysis;	peptidase activity, acting on L-amino acid peptides;molecular_function;hydrolase activity;peptidase activity;catalytic activity;exopeptidase activity;dipeptidyl-peptidase activity;	intracellular;cell part;cell;intracellular part;cellular_component;cytoplasm;
				Q6CE08	YALI0B19646g	XP_501104.1	YALI0B19646p	2	cytosol							IPR024621;	Mitochondrial inner membrane protein Mba1;
				Q6CDX7	YALI0B20416g	XP_501135.1	YALI0B20416p	2	nuclear							IPR004045;IPR012336;IPR010987;	Glutathione S-transferase, N-terminal;Thioredoxin-like fold;Glutathione S-transferase, C-terminal-like;
				Q6CDX5	YALI0B20460g	XP_501137.1	YALI0B20460p	2	mitochondria		molecular_function;binding;heterocyclic compound binding;organic cyclic compound binding;nucleic acid binding;nucleoside phosphate binding;small molecule binding;nucleotide binding;					IPR012677;IPR002483;IPR000504;	Nucleotide-binding alpha-beta plait domain;PWI domain;RNA recognition motif domain;
				Q6CDU6	YALI0B21098g	XP_501166.1	YALI0B21098p	2	nuclear		molecular_function;binding;cation binding;ion binding;transition metal ion binding;metal ion binding;iron ion binding;carboxylic acid binding;anion binding;organic acid binding;small molecule binding;carbohydrate binding;vitamin binding;monosaccharide bin					IPR005123;IPR019601;IPR006620;	Oxoglutarate/iron-dependent dioxygenase;Oxoglutarate/iron-dependent oxygenase, C-terminal degradation domain;Prolyl 4-hydroxylase, alpha subunit;
				Q6CDU5	YALI0B21120g	XP_501167.1	YALI0B21120p	2	cytosol							IPR027267;IPR004148;IPR018859;	Arfaptin homology (AH) domain/BAR domain;BAR domain;BAR domain-containing family;
				Q6CDU2	YALI0B21186g	XP_501170.1	Peptide hydrolase	2	cytosol	biological_process;metabolic process;organic substance metabolic process;macromolecule metabolic process;protein metabolic process;primary metabolic process;proteolysis;	molecular_function;hydrolase activity;catalytic activity;peptidase activity;					IPR003137;IPR007484;	Protease-associated domain, PA;Peptidase M28;
9.28281	3		1.66667	B5FVB8	YALI0B21527g	XP_002143021.1	YALI0B21527p	3	plasma membrane	nitrogen compound metabolic process;purine nucleoside triphosphate biosynthetic process;purine ribonucleoside biosynthetic process;ribonucleoside triphosphate biosynthetic process;purine nucleoside triphosphate metabolic process;nucleoside triphosphate bi	molecular_function;transporter activity;ion transmembrane transporter activity;inorganic cation transmembrane transporter activity;substrate-specific transmembrane transporter activity;transmembrane transporter activity;substrate-specific transporter acti	mitochondrial inner membrane;mitochondrial envelope;envelope;intracellular membrane-bounded organelle;intracellular;mitochondrion;cytoplasm;organelle;macromolecular complex;mitochondrial membrane part;membrane-bounded organelle;organelle membrane;organell	K02140	ATPeFG:F-type H+-transporting ATPase subunit g;ATPeFG:F-type H+-transporting ATPase subunit g;	Metabolic pathways - Yarrowia lipolytica ;Oxidative phosphorylation - Yarrowia lipolytica ;	IPR006808;	ATPase, F0 complex, subunit G, mitochondrial;
3.84842	3		0.5	Q6CDS1	YALI0B21662g	XP_501191.1	YALI0B21662p	5	plasma membrane		molecular_function;binding;heterocyclic compound binding;organic cyclic compound binding;nucleic acid binding;RNA binding;					IPR004088;IPR004087;	K Homology domain, type 1;K Homology domain;
				Q6CDR9	YALI0B21692g	XP_501193.1	YALI0E05731p	3	cytosol	biological_process;single-organism metabolic process;metabolic process;oxidation-reduction process;	nucleoside phosphate binding;molecular_function;binding;heterocyclic compound binding;small molecule binding;organic cyclic compound binding;nucleotide binding;catalytic activity;oxidoreductase activity;					IPR002198;IPR016040;	Short-chain dehydrogenase/reductase SDR;NAD(P)-binding domain;
9.29412	2		0.666667	Q6CDQ7	YALI0B22066g	XP_501205.1	YALI0B22066p	12	mitochondria	nitrogen compound metabolic process;purine nucleoside triphosphate biosynthetic process;purine ribonucleoside biosynthetic process;ribonucleoside triphosphate biosynthetic process;purine nucleoside triphosphate metabolic process;nucleoside triphosphate bi	purine ribonucleotide binding;anion binding;ribonucleotide binding;small molecule binding;ion binding;ribonucleoside binding;purine ribonucleoside triphosphate binding;carbohydrate derivative binding;adenyl ribonucleotide binding;nucleoside phosphate bind	membrane;intrinsic to membrane;cellular_component;membrane part;integral to membrane;	K01535	E3.6.3.6:H+-transporting ATPase [EC:3.6.3.6];	Oxidative phosphorylation - Yarrowia lipolytica ;	IPR001757;IPR023298;IPR023299;IPR023214;IPR018303;IPR004014;IPR008250;IPR006534;	P-type ATPase;P-type ATPase, transmembrane domain;P-type ATPase, cytoplasmic domain N;HAD-like domain;P-type ATPase, phosphorylation site;Cation-transporting P-type ATPase, N-terminal;P-type ATPase, A domain;P-type ATPase, subfamily IIIA;
				Q6CDL1	YALI0B23100g	XP_501251.1	YALI0B23100p	2	cytosol		molecular_function;catalytic activity;lyase activity;		K18339	LRA4:2-keto-3-deoxy-L-rhamnonate aldolase [EC:4.1.2.53];	Fructose and mannose metabolism - Yarrowia lipolytica ;	IPR013785;IPR020624;IPR002220;	Aldolase-type TIM barrel;Schiff base-forming aldolase, conserved site;DapA-like;
				Q6CDI7	YALI0C00209g	XP_501275.1	YALI0C00209p	2	cytosol		molecular_function;catalytic activity;transferase activity;transferase activity, transferring acyl groups;		K13507	GAT:glycerol-3-phosphate O-acyltransferase / dihydroxyacetone phosphate acyltransferase [EC:2.3.1.15 2.3.1.42];GAT:glycerol-3-phosphate O-acyltransferase / dihydroxyacetone phosphate acyltransferase [EC:2.3.1.15 2.3.1.42];GAT:glycerol-3-phosphate O-acyltr	Metabolic pathways - Yarrowia lipolytica ;Biosynthesis of secondary metabolites - Yarrowia lipolytica ;Glycerophospholipid metabolism - Yarrowia lipolytica ;Glycerolipid metabolism - Yarrowia lipolytica ;	IPR002123;	Phospholipid/glycerol acyltransferase;
4.45475	6		4	Q6CDI5	YALI0C00253g	XP_501277.1	Acetolactate synthase	2	nuclear	nitrogen compound metabolic process;organic substance biosynthetic process;isoleucine metabolic process;small molecule biosynthetic process;oxoacid metabolic process;small molecule metabolic process;organic acid biosynthetic process;branched-chain amino a	molecular_function;transferase activity, transferring aldehyde or ketonic groups;catalytic activity;transferase activity;acetolactate synthase activity;nucleoside phosphate binding;coenzyme binding;cofactor binding;nucleotide binding;anion binding;heteroc		K01652	E2.2.1.6L:acetolactate synthase I/II/III large subunit [EC:2.2.1.6];E2.2.1.6L:acetolactate synthase I/II/III large subunit [EC:2.2.1.6];E2.2.1.6L:acetolactate synthase I/II/III large subunit [EC:2.2.1.6];E2.2.1.6L:acetolactate synthase I/II/III large subu	Metabolic pathways - Yarrowia lipolytica ;Biosynthesis of secondary metabolites - Yarrowia lipolytica ;Biosynthesis of antibiotics - Yarrowia lipolytica ;Biosynthesis of amino acids - Yarrowia lipolytica ;2-Oxocarboxylic acid metabolism - Yarrowia lipolyt	IPR012000;IPR012001;IPR000399;IPR011766;IPR012846;IPR029035;IPR029061;	Thiamine pyrophosphate enzyme, central domain;Thiamine pyrophosphate enzyme, N-terminal TPP-binding domain;TPP-binding enzyme, conserved site;Thiamine pyrophosphate enzyme, C-terminal TPP-binding;Acetolactate synthase, large subunit, biosynthetic;DHS-like
				Q6CDF7	YALI0C00891g	XP_501305.1	YALI0C00891p	2	mitochondria		purine ribonucleotide binding;anion binding;ribonucleotide binding;small molecule binding;ion binding;ribonucleoside binding;purine ribonucleoside triphosphate binding;carbohydrate derivative binding;adenyl ribonucleotide binding;nucleoside phosphate bind					IPR017441;IPR002290;IPR000719;IPR008271;IPR011009;	Protein kinase, ATP binding site;Serine/threonine/dual specificity protein kinase, catalytic domain;Protein kinase domain;Serine/threonine-protein kinase, active site;Protein kinase-like domain;
				Q6CDE7	YALI0C01111g	XP_501315.1	YALI0C01111p	2	cytosol	nitrogen compound metabolic process;water-soluble vitamin biosynthetic process;organic substance biosynthetic process;flavin-containing compound biosynthetic process;water-soluble vitamin metabolic process;small molecule biosynthetic process;small molecul	molecular_function;catalytic activity;oxidoreductase activity;transferase activity, transferring alkyl or aryl (other than = methyl) groups;transferase activity;riboflavin synthase activity;		K00793	ribE:riboflavin synthase [EC:2.5.1.9];ribE:riboflavin synthase [EC:2.5.1.9];ribE:riboflavin synthase [EC:2.5.1.9];	Metabolic pathways - Yarrowia lipolytica ;Biosynthesis of secondary metabolites - Yarrowia lipolytica ;Riboflavin metabolism - Yarrowia lipolytica ;	IPR026017;IPR001783;IPR023366;IPR017938;	Lumazine-binding domain;Lumazine-binding protein;ATP synthase subunit alpha-like domain;Riboflavin synthase-like beta-barrel;
6.65837	6		0.285714	Q6CDC5	YALI0C01716g	XP_501337.1	Uroporphyrinogen decarboxylase	3	extracellular	nitrogen compound metabolic process;organic substance biosynthetic process;cellular aromatic compound metabolic process;cellular nitrogen compound metabolic process;single-organism metabolic process;heme metabolic process;heterocycle biosynthetic process;	molecular_function;carboxy-lyase activity;carbon-carbon lyase activity;catalytic activity;lyase activity;uroporphyrinogen decarboxylase activity;		K01599	hemE:uroporphyrinogen decarboxylase [EC:4.1.1.37];hemE:uroporphyrinogen decarboxylase [EC:4.1.1.37];hemE:uroporphyrinogen decarboxylase [EC:4.1.1.37];	Metabolic pathways - Yarrowia lipolytica ;Biosynthesis of secondary metabolites - Yarrowia lipolytica ;Porphyrin and chlorophyll metabolism - Yarrowia lipolytica ;	IPR006361;IPR000257;	Uroporphyrinogen decarboxylase HemE;Uroporphyrinogen decarboxylase (URO-D);
6.40724	3		2	Q6CD97	YALI0C02563g	XP_501365.1	YALI0C02563p	2	cytosol	gene expression;nitrogen compound metabolic process;organic substance biosynthetic process;cellular aromatic compound metabolic process;nucleic acid metabolic process;cellular macromolecule metabolic process;cellular nitrogen compound metabolic process;ce	molecular_function;binding;cation binding;ion binding;transition metal ion binding;metal ion binding;zinc ion binding;		K03124	TFIIB:transcription initiation factor TFIIB;	Basal transcription factors - Yarrowia lipolytica ;	IPR013763;IPR000812;IPR013150;IPR013137;IPR023486;	Cyclin-like;Transcription factor TFIIB;Transcription factor TFIIB, cyclin-like domain;Zinc finger, TFIIB-type;Transcription factor TFIIB, conserved site;
				Q6CD86	YALI0C02871g	XP_501376.1	YALI0C02871p	2	cytosol							IPR008011;	Complex 1 LYR protein;
				Q6CD72	YALI0C03223g	XP_501390.1	YALI0C03223p	2	cytosol							IPR005336;	Mitochondrial pyruvate carrier;
				Q6CD37	YALI0C04092g	XP_501425.1	YALI0C04092p	2	cytosol	biological_process;organelle organization;cellular process;single-organism process;organelle fission;single-organism cellular process;peroxisome organization;cellular component organization or biogenesis;cellular component organization;peroxisome fission;		intrinsic to membrane;intracellular membrane-bounded organelle;intracellular;microbody;cytoplasm;organelle;microbody part;membrane-bounded organelle;organelle membrane;peroxisomal part;intracellular organelle;peroxisomal membrane;peroxisome;cell;cellular_				IPR008733;	Peroxisomal biogenesis factor 11;
				Q6CD08	YALI0C04818g	XP_501454.1	YALI0C04818p	2	plasma membrane		peptidase activity, acting on L-amino acid peptides;molecular_function;endopeptidase activity;hydrolase activity;aspartic-type peptidase activity;peptidase activity;catalytic activity;aspartic-type endopeptidase activity;	membrane;intrinsic to membrane;cellular_component;membrane part;integral to membrane;				IPR006639;IPR007369;	Presenilin/signal peptide peptidase;Peptidase A22B, signal peptide peptidase;
				Q6CCY8	YALI0C05467g	XP_501474.1	YALI0C05467p	2	cytosol	biological_process;cellular homeostasis;cellular process;single-organism process;regulation of cellular process;single-organism cellular process;regulation of biological process;biological regulation;regulation of biological quality;homeostatic process;ce	molecular_function;electron carrier activity;oxidoreductase activity, acting on a sulfur group of donors;oxidoreductase activity;disulfide oxidoreductase activity;catalytic activity;protein disulfide oxidoreductase activity;					IPR011767;IPR011899;IPR014025;IPR012336;IPR002109;	Glutaredoxin active site;Glutaredoxin, eukaryotic/virial;Glutaredoxin subgroup;Thioredoxin-like fold;Glutaredoxin;
4.69457	1			Q6CCX5	YALI0C05753g	XP_501487.1	YALI0C05753p	3	cytosol	biological_process;establishment of localization;localization;transport;		membrane;intrinsic to membrane;cellular_component;membrane part;integral to membrane;				IPR018108;IPR023395;	Mitochondrial substrate/solute carrier;Mitochondrial carrier domain;
				Q6CCW6	YALI0C05951g	XP_501496.1	YALI0C05951p	2	nuclear	lipid metabolic process;lipid biosynthetic process;organic substance biosynthetic process;biosynthetic process;cellular process;small molecule biosynthetic process;oxoacid metabolic process;organic acid metabolic process;small molecule metabolic process;b	molecular_function;binding;heterocyclic compound binding;organic cyclic compound binding;tetrapyrrole binding;heme binding;cation binding;ion binding;transition metal ion binding;metal ion binding;iron ion binding;oxidoreductase activity;acyl-CoA desatura	intracellular;cytoplasmic part;cytoplasm;organelle;membrane-bounded organelle;cell part;cell;intracellular organelle;intracellular part;cellular_component;intracellular membrane-bounded organelle;endoplasmic reticulum;membrane;intrinsic to membrane;membra	K00507	SCD:stearoyl-CoA desaturase (delta-9 desaturase) [EC:1.14.19.1];SCD:stearoyl-CoA desaturase (delta-9 desaturase) [EC:1.14.19.1];	Fatty acid metabolism - Yarrowia lipolytica ;Biosynthesis of unsaturated fatty acids - Yarrowia lipolytica ;	IPR001199;IPR005804;IPR001522;IPR018506;IPR015876;	Cytochrome b5-like heme/steroid binding domain;Fatty acid desaturase, type 1;Fatty acid desaturase, type 1, C-terminal;Cytochrome b5, heme-binding site;Fatty acid desaturase, type 1, core;
				Q6CCV6	YALI0C06171g	XP_501506.1	YALI0C06171p	5	nuclear		nucleoside phosphate binding;molecular_function;binding;heterocyclic compound binding;small molecule binding;organic cyclic compound binding;nucleotide binding;catalytic activity;oxidoreductase activity;cation binding;ion binding;transition metal ion bind					IPR011032;IPR016040;IPR020843;IPR013149;	GroES (chaperonin 10)-like;NAD(P)-binding domain;Polyketide synthase, enoylreductase domain;Alcohol dehydrogenase, C-terminal;
				Q6CCV3	YALI0C06237g	XP_501509.1	YALI0C06237p	2	mitochondria							IPR006861;	Hyaluronan/mRNA-binding protein;
4.73529	1			Q6CCS7	YALI0C06886g	XP_501535.2	Eukaryotic translation initiation factor 5A	2	cytosol	nitrogen compound metabolic process;organic substance biosynthetic process;cellular macromolecule metabolic process;small molecule biosynthetic process;peptidyl-lysine modification;oxoacid metabolic process;small molecule metabolic process;organic acid bi	molecular_function;binding;ribonucleoprotein complex binding;ribosome binding;heterocyclic compound binding;RNA binding;organic cyclic compound binding;nucleic acid binding;translation factor activity, nucleic acid binding;translation elongation factor ac					IPR001884;IPR019769;IPR020189;IPR008991;IPR012340;IPR014722;	Translation elongation factor IF5A;Translation elongation factor, IF5A, hypusine site;Translation elongation factor, IF5A C-terminal;Translation protein SH3-like domain;Nucleic acid-binding, OB-fold;Ribosomal protein L2 domain 2;
4.07919	13		3.88889	Q6CCN4	YALI0C07953g	XP_501578.1	YALI0C07953p	15	mitochondria	biological_process;cellular process;cellular macromolecule metabolic process;metabolic process;organic substance metabolic process;cellular protein metabolic process;protein metabolic process;macromolecule metabolic process;cellular metabolic process;prim	purine ribonucleotide binding;anion binding;ribonucleotide binding;small molecule binding;ion binding;ribonucleoside binding;purine ribonucleoside triphosphate binding;carbohydrate derivative binding;adenyl ribonucleotide binding;nucleoside phosphate bind		K04079	htpG:molecular chaperone HtpG;	Protein processing in endoplasmic reticulum - Yarrowia lipolytica ;	IPR019805;IPR001404;IPR020575;IPR020568;IPR003594;	Heat shock protein Hsp90, conserved site;Heat shock protein Hsp90 family;Heat shock protein Hsp90, N-terminal;Ribosomal protein S5 domain 2-type fold;Histidine kinase-like ATPase, C-terminal domain;
				Q6CCL9	YALI0C08305g	tpk1	YALI0C08305p	2	mitochondria		purine ribonucleotide binding;anion binding;ribonucleotide binding;small molecule binding;ion binding;ribonucleoside binding;purine ribonucleoside triphosphate binding;carbohydrate derivative binding;adenyl ribonucleotide binding;nucleoside phosphate bind		K04345	PKA:protein kinase A [EC:2.7.11.11];	Meiosis - yeast - Yarrowia lipolytica ;	IPR017441;IPR000961;IPR002290;IPR000719;IPR011009;IPR008271;	Protein kinase, ATP binding site;AGC-kinase, C-terminal;Serine/threonine/dual specificity protein kinase, catalytic domain;Protein kinase domain;Protein kinase-like domain;Serine/threonine-protein kinase, active site;
				Q6CCK5	YALI0C08635g	XP_501607.1	YALI0C08635p	3	cytosol		molecular_function;binding;heterocyclic compound binding;organic cyclic compound binding;nucleic acid binding;nucleoside phosphate binding;small molecule binding;nucleotide binding;					IPR000504;IPR012677;	RNA recognition motif domain;Nucleotide-binding alpha-beta plait domain;
4.69231	2		2	Q6CCH7	YALI0C09262g	XP_501635.1	YALI0C09262p	3	mitochondria							IPR019084;	Stm1, N-terminal;
				Q6CCF9	YALI0C09735g	XP_501653.2	YALI0C09735p	2	cytosol,nuclear							IPR013813;IPR006175;IPR006056;	Endoribonuclease L-PSP/chorismate mutase-like;YjgF/Yer057p/UK114 family;Enamine/imine deaminase YjgF-like;
6.86199	1			Q6CCE8	YALI0C09988g	XP_501664.1	Peptidyl-prolyl cis-trans isomerase	4	cytosol	biological_process;cellular process;cellular macromolecule metabolic process;metabolic process;organic substance metabolic process;cellular protein metabolic process;protein metabolic process;macromolecule metabolic process;cellular metabolic process;prim	molecular_function;catalytic activity;isomerase activity;cis-trans isomerase activity;peptidyl-prolyl cis-trans isomerase activity;					IPR020892;IPR029000;IPR002130;	Cyclophilin-type peptidyl-prolyl cis-trans isomerase, conserved site;Cyclophilin-like domain;Cyclophilin-type peptidyl-prolyl cis-trans isomerase domain;
6.86199	1			Q6CCD9	YALI0C10230g	XP_501673.1	Peptidyl-prolyl cis-trans isomerase	4	plasma membrane	biological_process;cellular process;cellular macromolecule metabolic process;metabolic process;organic substance metabolic process;cellular protein metabolic process;protein metabolic process;macromolecule metabolic process;cellular metabolic process;prim	molecular_function;catalytic activity;isomerase activity;cis-trans isomerase activity;peptidyl-prolyl cis-trans isomerase activity;					IPR029000;IPR020892;IPR002130;	Cyclophilin-like domain;Cyclophilin-type peptidyl-prolyl cis-trans isomerase, conserved site;Cyclophilin-type peptidyl-prolyl cis-trans isomerase domain;
				Q6CCD1	YALI0C10494g	XP_501681.1	YALI0C10494p	3	mitochondria	biological_process;metabolic process;organic substance metabolic process;macromolecule metabolic process;protein metabolic process;primary metabolic process;proteolysis;	peptidase activity, acting on L-amino acid peptides;molecular_function;hydrolase activity;peptidase activity;catalytic activity;exopeptidase activity;aminopeptidase activity;metallopeptidase activity;binding;cation binding;ion binding;transition metal ion					IPR001948;IPR023358;	Peptidase M18;Peptidase M18, domain 2;
				Q6CC94	YALI0C11341g	XP_501718.1	YALI0C11341p	4	cytosol							IPR028245;	Eisosome component PIL1/LSP1;
				Q6CC87	YALI0C11495g	XP_501725.1	YALI0C11495p	3	nuclear	biological_process;cellular process;cellular macromolecule metabolic process;metabolic process;macromolecule modification;organic substance metabolic process;cellular protein metabolic process;protein modification process;protein metabolic process;macromo	molecular_function;catalytic activity;hydrolase activity;acid-amino acid ligase activity;ligase activity;ligase activity, forming carbon-nitrogen bonds;tubulin-tyrosine ligase activity;					IPR002828;IPR004344;	Survival protein SurE-like phosphatase/nucleotidase;Tubulin-tyrosine ligase/Tubulin polyglutamylase;
				Q6CC57	YALI0C12276g	XP_501755.1	YALI0C12276p	3	cytosol							IPR015222;	Mitochondrial matrix Mmp37;
				Q6CC41	YALI0C12661g	ugt1	YALI0C12661p	2	cytosol	organic substance biosynthetic process;glycosylation;cellular macromolecule metabolic process;glycoprotein metabolic process;glycoprotein biosynthetic process;cellular macromolecule biosynthetic process;cellular metabolic process;macromolecule metabolic p	UDP-glucosyltransferase activity;UDP-glucose:glycoprotein glucosyltransferase activity;		K11718	HUGT:UDP-glucose:glycoprotein glucosyltransferase [EC:2.4.1.-];	Protein processing in endoplasmic reticulum - Yarrowia lipolytica ;	IPR009448;IPR002495;IPR029044;	UDP-glucose:Glycoprotein Glucosyltransferase;Glycosyl transferase, family 8;Nucleotide-diphospho-sugar transferases;
				Q6CC16	YALI0C13508g	XP_501796.1	YALI0C13508p	6	cytosol,nuclear		molecular_function;catalytic activity;oxidoreductase activity;					IPR020471;IPR023210;	Aldo/keto reductase subgroup;NADP-dependent oxidoreductase domain;
				Q6CBY2	YALI0C14498g	XP_501830.2	YALI0C14498p	2	cytosol	biological_process;establishment of localization;localization;transport;		membrane;intrinsic to membrane;cellular_component;membrane part;integral to membrane;				IPR023395;IPR018108;	Mitochondrial carrier domain;Mitochondrial substrate/solute carrier;
				Q6CBY1	YALI0C14520g	XP_501831.1	YALI0C14520p	2	nuclear							IPR029058;IPR000073;	Alpha/Beta hydrolase fold;Alpha/beta hydrolase fold-1;
				Q6CBW8	YALI0C14806g	XP_501844.1	YALI0C14806p	4	mitochondria		molecular_function;oxidoreductase activity;oxidoreductase activity, acting on the CH-NH group of donors, = quinone or similar compound as acceptor;catalytic activity;oxidoreductase activity, acting on the CH-NH group of donors;electron-transferring-flavop					IPR007859;	Electron transfer flavoprotein-ubiquinone oxidoreductase;
				Q6CBW3	YALI0C15004g	XP_501849.1	YALI0C15004p	3	nuclear
				Q6CBV3	YALI0C15224g	XP_501859.1	Tyrosine--tRNA ligase	4	cytosol	gene expression;nitrogen compound metabolic process;cellular aromatic compound metabolic process;organic substance biosynthetic process;nucleic acid metabolic process;cellular macromolecule metabolic process;small molecule metabolic process;oxoacid metabo	purine ribonucleotide binding;anion binding;ribonucleotide binding;small molecule binding;ion binding;ribonucleoside binding;purine ribonucleoside triphosphate binding;carbohydrate derivative binding;adenyl ribonucleotide binding;nucleoside phosphate bind	intracellular;cell part;cell;intracellular part;cellular_component;cytoplasm;	K01866	YARS:tyrosyl-tRNA synthetase [EC:6.1.1.1];	Aminoacyl-tRNA biosynthesis - Yarrowia lipolytica ;	IPR014729;IPR002307;IPR002305;	Rossmann-like alpha/beta/alpha sandwich fold;Tyrosine-tRNA ligase;Aminoacyl-tRNA synthetase, class Ic;
				B5FVC6	YALI0C15323g	XP_002143033.1	YALI0C15323p	2	cytosol,nuclear	gene expression;organic substance biosynthetic process;biosynthetic process;macromolecule biosynthetic process;cellular macromolecule metabolic process;cellular process;biological_process;cellular macromolecule biosynthetic process;metabolic process;organ	molecular_function;structural molecule activity;structural constituent of ribosome;	cell;cellular_component;intracellular;cytoplasmic part;cytoplasm;intracellular non-membrane-bounded organelle;organelle;macromolecular complex;non-membrane-bounded organelle;ribonucleoprotein complex;cell part;intracellular organelle;intracellular part;ri				IPR011332;	Zinc-binding ribosomal protein;
5.34615	1			Q6CBS2	YALI0C16049g	XP_501890.1	YALI0C16049p	4	cytosol							IPR004045;IPR004046;IPR012336;IPR010987;	Glutathione S-transferase, N-terminal;Glutathione S-transferase, C-terminal;Thioredoxin-like fold;Glutathione S-transferase, C-terminal-like;
4.86878	5		3	Q6CBQ9	YALI0C16434g	XP_501903.1	YALI0C16434p	3	cytosol	organonitrogen compound metabolic process;nitrogen compound metabolic process;cellular aromatic compound metabolic process;cellular process;nucleobase-containing small molecule metabolic process;phosphate-containing compound metabolic process;small molecu	molecular_function;kinase activity;phosphotransferase activity, phosphate group as acceptor;nucleotide kinase activity;catalytic activity;transferase activity;transferase activity, transferring phosphorus-containing groups;nucleobase-containing compound k		K00942	E2.7.4.8:guanylate kinase [EC:2.7.4.8];E2.7.4.8:guanylate kinase [EC:2.7.4.8];	Metabolic pathways - Yarrowia lipolytica ;Purine metabolism - Yarrowia lipolytica ;	IPR008144;IPR008145;IPR027417;IPR020590;IPR017665;	Guanylate kinase-like;Guanylate kinase/L-type calcium channel beta subunit;P-loop containing nucleoside triphosphate hydrolase;Guanylate kinase, conserved site;Guanylate kinase;
5.70362	4		1.4	Q6CBQ1	YALI0C16621g	XP_501911.1	Superoxide dismutase	3	cytosol	biological_process;cellular process;metabolic process;reactive oxygen species metabolic process;cellular metabolic process;superoxide metabolic process;	molecular_function;binding;cation binding;ion binding;metal ion binding;antioxidant activity;oxidoreductase activity, acting on superoxide radicals as acceptor;oxidoreductase activity;catalytic activity;superoxide dismutase activity;		K04564	SOD2:superoxide dismutase, Fe-Mn family [EC:1.15.1.1];	Peroxisome - Yarrowia lipolytica ;	IPR001189;IPR019831;IPR019833;IPR019832;	Manganese/iron superoxide dismutase;Manganese/iron superoxide dismutase, N-terminal;Manganese/iron superoxide dismutase, binding site;Manganese/iron superoxide dismutase, C-terminal;
				Q6CBP6	YALI0C16731g	XP_501916.1	YALI0C16731p	2	cytosol							IPR018793;	Cytochrome c oxidase assembly protein PET191;
				Q6CBP3	YALI0C16797g	XP_501919.2	YALI0C16797p	6	cytosol		molecular_function;oxidoreductase activity;catalytic activity;oxidoreductase activity, acting on the CH-CH group of donors;acyl-CoA dehydrogenase activity;nucleoside phosphate binding;coenzyme binding;cofactor binding;nucleotide binding;anion binding;hete					IPR009075;IPR009100;IPR001199;IPR006091;IPR013786;	Acyl-CoA dehydrogenase/oxidase C-terminal;Acyl-CoA dehydrogenase/oxidase, N-terminal and middle domain;Cytochrome b5-like heme/steroid binding domain;Acyl-CoA oxidase/dehydrogenase, central domain;Acyl-CoA dehydrogenase/oxidase, N-terminal;
				Q6CBM0	YALI0C17391g	XP_501942.2	YALI0C17391p	2	nuclear	biological_process;single-organism transport;single-organism process;transport;transition metal ion transport;establishment of localization;cation transport;metal ion transport;localization;ion transport;copper ion transport;	molecular_function;binding;cation binding;copper ion binding;ion binding;transition metal ion binding;metallochaperone activity;metal ion binding;copper chaperone activity;	organelle envelope;cell;organelle envelope lumen;mitochondrial envelope;cellular_component;membrane-enclosed lumen;intracellular membrane-bounded organelle;envelope;mitochondrion;intracellular;cytoplasmic part;cytoplasm;organelle;mitochondrial part;membra	K02260	COX17:cytochrome c oxidase assembly protein subunit 17;COX17:cytochrome c oxidase assembly protein subunit 17;	Metabolic pathways - Yarrowia lipolytica ;Oxidative phosphorylation - Yarrowia lipolytica ;	IPR009069;IPR007745;	Cysteine alpha-hairpin motif superfamily;Cytochrome c oxidase copper chaperone;
				Q6CBK2	YALI0C18073g	XP_501960.2	YALI0C18073p	2	mitochondria	biological_process;establishment of localization;localization;transport;		membrane;intrinsic to membrane;cellular_component;membrane part;integral to membrane;				IPR009038;	GOLD;
				Q6CBJ7	YALI0C18183g	XP_501965.1	YALI0C18183p	2	nuclear		purine ribonucleotide binding;anion binding;ribonucleotide binding;small molecule binding;ion binding;ribonucleoside binding;purine ribonucleoside triphosphate binding;carbohydrate derivative binding;adenyl ribonucleotide binding;nucleoside phosphate bind					IPR011579;IPR027417;	ATPase domain, prokaryote;P-loop containing nucleoside triphosphate hydrolase;
				Q6CBG3	YALI0C19107g	XP_501999.1	YALI0C19107p	2	cytosol
				Q6CBF1	YALI0C19382g	XP_502011.1	YALI0C19382p	4	mitochondria	cellular macromolecule catabolic process;organic substance catabolic process;cellular macromolecule metabolic process;cellular process;catabolic process;macromolecule catabolic process;modification-dependent macromolecule catabolic process;protein catabol	peptidase activity, acting on L-amino acid peptides;molecular_function;endopeptidase activity;hydrolase activity;peptidase activity;threonine-type peptidase activity;catalytic activity;threonine-type endopeptidase activity;	intracellular;organelle;membrane-bounded organelle;cell part;cell;intracellular organelle;intracellular part;cellular_component;intracellular membrane-bounded organelle;nucleus;protein complex;proteasome complex;proteasome core complex;macromolecular comp	K02728	PSMA4:20S proteasome subunit alpha 3 [EC:3.4.25.1];	Proteasome - Yarrowia lipolytica ;	IPR001353;IPR016050;IPR023332;IPR029055;IPR000426;	Proteasome, subunit alpha/beta;Proteasome beta-type subunit, conserved site;Proteasome A-type subunit;Nucleophile aminohydrolases, N-terminal;Proteasome alpha-subunit, N-terminal domain;
				Q6CBB6	YALI0C20295g	XP_502046.1	YALI0C20295p	2	nuclear		molecular_function;transporter activity;ion transmembrane transporter activity;inorganic cation transmembrane transporter activity;substrate-specific transmembrane transporter activity;metal ion transmembrane transporter activity;transmembrane transporter	membrane;intrinsic to membrane;cellular_component;membrane part;integral to membrane;				IPR007274;	Ctr copper transporter;
				Q6CBA9	YALI0C20449g	XP_502053.1	YALI0C20449p	2	nuclear		molecular_function;electron carrier activity;					IPR014729;IPR014730;IPR000049;	Rossmann-like alpha/beta/alpha sandwich fold;Electron transfer flavoprotein, alpha/beta-subunit, N-terminal;Electron transfer flavoprotein, beta-subunit, conserved site;
4.17873	1			Q6CB74	YALI0C21362g	XP_502088.1	YALI0C21362p	8	nuclear		molecular_function;electron carrier activity;binding;heterocyclic compound binding;organic cyclic compound binding;tetrapyrrole binding;heme binding;cation binding;ion binding;transition metal ion binding;metal ion binding;iron ion binding;catalytic activ					IPR017927;IPR017938;IPR012292;IPR008333;IPR000951;IPR000971;IPR009050;IPR001433;	Ferredoxin reductase-type FAD-binding domain;Riboflavin synthase-like beta-barrel;Globin, structural domain;Oxidoreductase, FAD-binding domain;Phthalate dioxygenase reductase;Globin;Globin-like;Oxidoreductase FAD/NAD(P)-binding;
				Q6CB68	YALI0C21494g	XP_502094.1	YALI0C21494p	2	mitochondria	lipid metabolic process;biological_process;organic substance biosynthetic process;single-organism metabolic process;biosynthetic process;metabolic process;organic substance metabolic process;primary metabolic process;lipid biosynthetic process;						IPR029063;IPR003333;	S-adenosyl-L-methionine-dependent methyltransferase;Mycolic acid cyclopropane synthase;
				Q6CB55	YALI0C21802g	XP_502107.2	YALI0C21802p	2	cytosol	macromolecule localization;cellular macromolecule localization;cellular process;single-organism process;single-organism cellular process;intracellular transport;protein transport;establishment of localization;establishment of protein localization;cellular	molecular_function;structural molecule activity;	intracellular;protein complex;cytoplasmic part;cytoplasm;membrane;macromolecular complex;coated membrane;cell part;cell;intracellular part;membrane part;cellular_component;membrane coat;				IPR015943;IPR019775;IPR020472;IPR006692;IPR017986;IPR001680;	WD40/YVTN repeat-like-containing domain;WD40 repeat, conserved site;G-protein beta WD-40 repeat;Coatomer, WD associated region;WD40-repeat-containing domain;WD40 repeat;
				Q6CAZ9	YALI0C23056g	XP_502163.2	YALI0C23056p	2	extracellular							IPR004022;IPR013136;IPR018501;IPR028941;IPR028935;	DDT domain;WSTF/Acf1/Cbp146;DDT domain superfamily;WHIM2 domain;WHIM3 domain;
4.83937	2		2	Q6CAY2	YALI0C23408g	XP_502180.2	YALI0C23408p	3	mitochondria	cellular amino acid metabolic process;organonitrogen compound metabolic process;nitrogen compound metabolic process;organic substance biosynthetic process;organonitrogen compound biosynthetic process;biosynthetic process;cellular process;small molecule bi	molecular_function;carbon-oxygen lyase activity;hydro-lyase activity;catalytic activity;lyase activity;dihydroxy-acid dehydratase activity;		K01687	ilvD:dihydroxy-acid dehydratase [EC:4.2.1.9];ilvD:dihydroxy-acid dehydratase [EC:4.2.1.9];ilvD:dihydroxy-acid dehydratase [EC:4.2.1.9];ilvD:dihydroxy-acid dehydratase [EC:4.2.1.9];ilvD:dihydroxy-acid dehydratase [EC:4.2.1.9];ilvD:dihydroxy-acid dehydratas	Metabolic pathways - Yarrowia lipolytica ;Biosynthesis of secondary metabolites - Yarrowia lipolytica ;Biosynthesis of antibiotics - Yarrowia lipolytica ;Biosynthesis of amino acids - Yarrowia lipolytica ;2-Oxocarboxylic acid metabolism - Yarrowia lipolyt	IPR004404;IPR020558;IPR015928;IPR000581;	Dihydroxy-acid dehydratase;Dihydroxy-acid/6-phosphogluconate dehydratase, conserved site;Aconitase/3-isopropylmalate dehydratase, swivel;Dihydroxy-acid/6-phosphogluconate dehydratase;
				Q6CAV9	YALI0C23947g	XP_502203.1	YALI0C23947p	2	cytosol,nuclear	macromolecule localization;cellular macromolecule localization;cellular process;single-organism process;single-organism cellular process;intracellular transport;protein transport;establishment of localization;establishment of protein localization;cellular						IPR011990;IPR000744;	Tetratricopeptide-like helical domain;NSF attachment protein;
				Q6CAU5	YALI0C24255g	XP_502217.1	YALI0C24255p	6	nuclear	pyridoxal phosphate metabolic process;organic substance biosynthetic process;biosynthetic process;cellular process;phosphate-containing compound metabolic process;phosphorus metabolic process;biological_process;organophosphate biosynthetic process;metabol	molecular_function;catalytic activity;		K06215	pdxS:pyridoxal 5'-phosphate synthase pdxS subunit [EC:4.3.3.6];	Vitamin B6 metabolism - Yarrowia lipolytica ;	IPR011060;IPR001852;IPR013785;	Ribulose-phosphate binding barrel;Pyridoxine biosynthesis protein;Aldolase-type TIM barrel;
4.1448	12		8	Q6CAT7	YALI0C24420g	XP_502225.1	YALI0C24420p	5	mitochondria		molecular_function;binding;heterocyclic compound binding;RNA binding;organic cyclic compound binding;nucleic acid binding;translation factor activity, nucleic acid binding;translation elongation factor activity;	intracellular;protein complex;cytoplasmic part;cytoplasm;macromolecular complex;cell part;cell;intracellular part;cellular_component;eukaryotic translation elongation factor 1 complex;				IPR012336;IPR004045;IPR004046;IPR001662;IPR010987;	Thioredoxin-like fold;Glutathione S-transferase, N-terminal;Glutathione S-transferase, C-terminal;Translation elongation factor EF1B, gamma chain, conserved;Glutathione S-transferase, C-terminal-like;
4.86425	3		3	Q6CAS1	YALI0D00429g	XP_502241.1	YALI0D00429p	2	cytosol							IPR007052;IPR008978;	CS domain;HSP20-like chaperone;
				Q6CAS0	YALI0D00451g	XP_502242.1	YALI0D00451p	2	cytosol
				Q6CAR7	YALI0D00539g	XP_502245.1	YALI0D00539p	2	cytosol	gene expression;RNA processing;nitrogen compound metabolic process;cellular aromatic compound metabolic process;RNA metabolic process;cellular macromolecule metabolic process;mRNA metabolic process;nucleic acid metabolic process;cellular process;cellular						IPR002483;	PWI domain;
				Q6CAR2	YALI0D00649g	XP_502250.1	YALI0D00649p	3	nuclear		purine ribonucleotide binding;anion binding;ribonucleotide binding;small molecule binding;ion binding;ribonucleoside binding;purine ribonucleoside triphosphate binding;carbohydrate derivative binding;adenyl ribonucleotide binding;nucleoside phosphate bind					IPR005654;IPR027417;	ATPase, AFG1-like;P-loop containing nucleoside triphosphate hydrolase;
				Q6CAR0	YALI0D00693g	XP_502252.1	YALI0D00693p	3	nuclear	regulation of nitrogen compound metabolic process;regulation of purine nucleotide metabolic process;regulation of Ras protein signal transduction;ribonucleoside triphosphate catabolic process;purine ribonucleoside triphosphate metabolic process;regulation	nucleoside-triphosphatase regulator activity;molecular_function;small GTPase regulator activity;enzyme regulator activity;enzyme activator activity;GTPase regulator activity;GTPase activator activity;ARF GTPase activator activity;binding;cation binding;io		K12493	ARFGAP2_3:ADP-ribosylation factor GTPase-activating protein 2/3;	Endocytosis - Yarrowia lipolytica ;	IPR001164;	Arf GTPase activating protein;
4.63575	1			Q6CAP2	YALI0D01089g	XP_502270.1	Homoserine dehydrogenase	2	extracellular	nitrogen compound metabolic process;organic substance biosynthetic process;isoleucine metabolic process;small molecule biosynthetic process;oxoacid metabolic process;small molecule metabolic process;organic acid biosynthetic process;branched-chain amino a	molecular_function;oxidoreductase activity;oxidoreductase activity, acting on CH-OH group of donors;catalytic activity;oxidoreductase activity, acting on the CH-OH group of donors, NAD = or NADP as acceptor;homoserine dehydrogenase activity;nucleoside pho		K00003	E1.1.1.3:homoserine dehydrogenase [EC:1.1.1.3];E1.1.1.3:homoserine dehydrogenase [EC:1.1.1.3];E1.1.1.3:homoserine dehydrogenase [EC:1.1.1.3];E1.1.1.3:homoserine dehydrogenase [EC:1.1.1.3];E1.1.1.3:homoserine dehydrogenase [EC:1.1.1.3];E1.1.1.3:homoserine	Metabolic pathways - Yarrowia lipolytica ;Biosynthesis of secondary metabolites - Yarrowia lipolytica ;Biosynthesis of antibiotics - Yarrowia lipolytica ;Biosynthesis of amino acids - Yarrowia lipolytica ;Cysteine and methionine metabolism - Yarrowia lipo	IPR016040;IPR019811;IPR005106;IPR001342;	NAD(P)-binding domain;Homoserine dehydrogenase, conserved site;Aspartate/homoserine dehydrogenase, NAD-binding;Homoserine dehydrogenase, catalytic;
6.09276	4		2.7	Q6CAL0	YALI0D01892g	XP_502302.1	YALI0D01892p	3	mitochondria	gene expression;nitrogen compound metabolic process;organic substance biosynthetic process;cellular aromatic compound metabolic process;nucleic acid metabolic process;cellular macromolecule metabolic process;cellular nitrogen compound metabolic process;ce	molecular_function;binding;heterocyclic compound binding;organic cyclic compound binding;nucleic acid binding;DNA binding;	intracellular;organelle;membrane-bounded organelle;cell part;cell;intracellular organelle;intracellular part;cellular_component;intracellular membrane-bounded organelle;nucleus;				IPR018144;IPR004343;	Plus-3 domain, subgroup;Plus-3;
				Q6CAK6	YALI0D01980g	XP_502306.1	YALI0D01980p	2	cytosol	biological_process;single-organism metabolic process;metabolic process;oxidation-reduction process;	nucleoside phosphate binding;molecular_function;binding;heterocyclic compound binding;small molecule binding;organic cyclic compound binding;nucleotide binding;catalytic activity;oxidoreductase activity;					IPR002198;IPR020904;IPR016040;IPR002347;	Short-chain dehydrogenase/reductase SDR;Short-chain dehydrogenase/reductase, conserved site;NAD(P)-binding domain;Glucose/ribitol dehydrogenase;
				Q6CAH9	YALI0D02629g	XP_502333.1	YALI0D02629p	6	cytosol	biological_process;single-organism transport;cellular process;single-organism process;single-organism cellular process;transport;establishment of localization;localization;transmembrane transport;		membrane;intrinsic to membrane;cellular_component;membrane part;integral to membrane;				IPR023395;IPR018108;IPR002067;	Mitochondrial carrier domain;Mitochondrial substrate/solute carrier;Mitochondrial carrier protein;
				Q6CAH0	YALI0D02827g	XP_502342.1	YALI0D02827p	2	mitochondria				K12821	PRPF40:pre-mRNA-processing factor 40;	Spliceosome - Yarrowia lipolytica ;	IPR001202;IPR002713;	WW domain;FF domain;
				Q6CAG8	YALI0D02871g	XP_502344.1	Ubiquitin carboxyl-terminal hydrolase	2	cytosol	cellular macromolecule catabolic process;organic substance catabolic process;cellular macromolecule metabolic process;cellular process;catabolic process;macromolecule catabolic process;modification-dependent macromolecule catabolic process;protein catabol	peptidase activity, acting on L-amino acid peptides;molecular_function;hydrolase activity;peptidase activity;catalytic activity;cysteine-type peptidase activity;hydrolase activity, acting on ester bonds;thiolester hydrolase activity;ubiquitin thiolesteras					IPR001394;IPR018200;IPR029071;IPR019954;IPR000626;IPR028889;	Peptidase C19, ubiquitin carboxyl-terminal hydrolase;Ubiquitin specific protease, conserved site;Ubiquitin-related domain;Ubiquitin conserved site;Ubiquitin-like;Ubiquitin specific protease domain;
4.04299	3		2	Q6CAF8	YALI0D03135g	XP_502354.1	YALI0D03135p	6	nuclear	cellular amino acid metabolic process;organonitrogen compound metabolic process;nitrogen compound metabolic process;organic substance biosynthetic process;organonitrogen compound biosynthetic process;biosynthetic process;cellular process;small molecule bi	molecular_function;cofactor binding;binding;coenzyme binding;oxidoreductase activity;oxidoreductase activity, acting on CH-OH group of donors;catalytic activity;oxidoreductase activity, acting on the CH-OH group of donors, NAD = or NADP as acceptor;ketol-		K00053	ilvC:ketol-acid reductoisomerase [EC:1.1.1.86];ilvC:ketol-acid reductoisomerase [EC:1.1.1.86];ilvC:ketol-acid reductoisomerase [EC:1.1.1.86];ilvC:ketol-acid reductoisomerase [EC:1.1.1.86];ilvC:ketol-acid reductoisomerase [EC:1.1.1.86];ilvC:ketol-acid redu	Metabolic pathways - Yarrowia lipolytica ;Biosynthesis of secondary metabolites - Yarrowia lipolytica ;Biosynthesis of antibiotics - Yarrowia lipolytica ;Biosynthesis of amino acids - Yarrowia lipolytica ;2-Oxocarboxylic acid metabolism - Yarrowia lipolyt	IPR008927;IPR013328;IPR013116;IPR013023;IPR000506;	6-phosphogluconate dehydrogenase, C-terminal-like;Dehydrogenase, multihelical;Acetohydroxy acid isomeroreductase, catalytic;Acetohydroxy acid isomeroreductase;Acetohydroxy acid isomeroreductase C-terminal;
				Q6CAE2	YALI0D03597g	XP_502370.1	YALI0D03597p	2	mitochondria							IPR029069;	HotDog domain;
4.9457	1			F2Z6C9	YALI0D04422g	YlCPR1	NADPH--cytochrome P450 reductase	3	mitochondria		coenzyme binding;cofactor binding;anion binding;ribonucleotide binding;small molecule binding;ion binding;carbohydrate derivative binding;nucleoside phosphate binding;molecular_function;nucleotide binding;binding;heterocyclic compound binding;organic cycl	endoplasmic reticulum;nuclear outer membrane-endoplasmic reticulum membrane network;cell;cellular_component;endomembrane system;intracellular membrane-bounded organelle;endoplasmic reticulum part;intracellular;cytoplasmic part;cytoplasm;organelle;membrane				IPR008254;IPR017938;IPR017927;IPR023173;IPR029039;IPR003097;IPR001433;IPR001709;IPR001094;	Flavodoxin/nitric oxide synthase;Riboflavin synthase-like beta-barrel;Ferredoxin reductase-type FAD-binding domain;NADPH-cytochrome p450 reductase, FAD-binding, alpha-helical domain-3;Flavoprotein-like;FAD-binding, type 1;Oxidoreductase FAD/NAD(P)-binding
				Q6CA92	YALI0D04851g	XP_502420.1	1,3-beta-glucanosyltransferase	2	mitochondria	biological_process;metabolic process;organic substance metabolic process;primary metabolic process;carbohydrate metabolic process;	molecular_function;catalytic activity;binding;ion binding;cation binding;					IPR013781;IPR004886;IPR017853;	Glycoside hydrolase, catalytic domain;Glucanosyltransferase;Glycoside hydrolase superfamily;
				Q6CA88	YALI0D04939g	XP_502424.2	YALI0D04939p	2	mitochondria		NADH dehydrogenase activity;molecular_function;oxidoreductase activity, acting on NAD(P)H, quinone or similar = compound as acceptor;oxidoreductase activity, acting on NAD(P)H;NADH dehydrogenase (quinone) activity;oxidoreductase activity;catalytic activit	intracellular;cytoplasmic part;cytoplasm;organelle;membrane-bounded organelle;cell part;cell;intracellular organelle;intracellular part;cellular_component;intracellular membrane-bounded organelle;mitochondrion;	K03964	NDUFB8:NADH dehydrogenase (ubiquinone) 1 beta subcomplex subunit 8;NDUFB8:NADH dehydrogenase (ubiquinone) 1 beta subcomplex subunit 8;	Metabolic pathways - Yarrowia lipolytica ;Oxidative phosphorylation - Yarrowia lipolytica ;	IPR008699;	NADH dehydrogenase [ubiquinone] 1 beta subcomplex subunit 8;
4.71041	1			Q6CA59	YALI0D05665g	XP_502453.1	YALI0D05665p	2	mitochondria							IPR013863;IPR011044;IPR015943;	Vacuolar import/degradation, Vid27-related;Quinoprotein amine dehydrogenase, beta chain-like;WD40/YVTN repeat-like-containing domain;
				Q6CA05	YALI0D06908g	XP_502507.2	YALI0D06908p	2	mitochondria	single-organism transport;single-organism cellular process;protein targeting to mitochondrion;protein targeting;protein transport;intracellular protein transport;establishment of localization;establishment of protein localization;cellular localization;pro	molecular_function;binding;cation binding;ion binding;metal ion binding;	organelle envelope;mitochondrial membrane;cell;mitochondrial envelope;cellular_component;intracellular membrane-bounded organelle;envelope;mitochondrion;intracellular;cytoplasmic part;cytoplasm;membrane;organelle;organelle inner membrane;organelle membran				IPR004217;	Tim10/DDP family zinc finger;
				Q6CA04	YALI0D06930g	XP_502508.1	YALI0D06930p	2	cytosol	biological_process;metabolic process;	molecular_function;catalytic activity;binding;cation binding;ion binding;metal ion binding;magnesium ion binding;coenzyme binding;cofactor binding;anion binding;heterocyclic compound binding;sulfur compound binding;small molecule binding;vitamin binding;o					IPR012000;IPR012001;IPR029061;IPR029035;IPR011766;	Thiamine pyrophosphate enzyme, central domain;Thiamine pyrophosphate enzyme, N-terminal TPP-binding domain;Thiamin diphosphate-binding fold;DHS-like NAD/FAD-binding domain;Thiamine pyrophosphate enzyme, C-terminal TPP-binding;
				Q6C9Z8	YALI0D07062g	XP_502514.1	YALI0D07062p	3	cytosol	biological_process;cellular process;metabolic process;cellular metabolic process;	molecular_function;catalytic activity;cofactor binding;binding;coenzyme binding;nucleoside phosphate binding;heterocyclic compound binding;small molecule binding;organic cyclic compound binding;nucleotide binding;					IPR001509;IPR016040;	NAD-dependent epimerase/dehydratase, N-terminal domain;NAD(P)-binding domain;
				Q6C9Z1	YALI0D07216g	XP_502521.2	YALI0D07216p	2	cytosol				K03965	NDUFB9:NADH dehydrogenase (ubiquinone) 1 beta subcomplex subunit 9;NDUFB9:NADH dehydrogenase (ubiquinone) 1 beta subcomplex subunit 9;	Metabolic pathways - Yarrowia lipolytica ;Oxidative phosphorylation - Yarrowia lipolytica ;	IPR008011;	Complex 1 LYR protein;
				Q6C9X2	YALI0D07634g	XP_502540.1	YALI0D07634p	5	cytosol		molecular_function;catalytic activity;oxidoreductase activity;		K17743	XR:D-xylose reductase [EC:1.1.1.307];XR:D-xylose reductase [EC:1.1.1.307];	Metabolic pathways - Yarrowia lipolytica ;Pentose and glucuronate interconversions - Yarrowia lipolytica ;	IPR020471;IPR018170;IPR023210;	Aldo/keto reductase subgroup;Aldo/keto reductase, conserved site;NADP-dependent oxidoreductase domain;
				Q6C9W9	YALI0D07700g	XP_502543.1	YALI0D07700p	2	cytosol	biological_process;cellular process;single-organism process;single-organism cellular process;microtubule-based process;		cytoskeletal part;cell;cellular_component;intracellular;protein complex;intracellular non-membrane-bounded organelle;organelle;macromolecular complex;non-membrane-bounded organelle;intracellular organelle part;microtubule cytoskeleton;cell part;intracellu				IPR019763;IPR001372;	Dynein light chain, type 1/2, conserved site;Dynein light chain, type 1/2;
				F2Z694	YALI0D08228g	AAC1	YALI0D08228p	2	cytosol	biological_process;single-organism transport;cellular process;single-organism process;single-organism cellular process;transport;establishment of localization;localization;transmembrane transport;	molecular_function;transporter activity;	membrane;intrinsic to membrane;cellular_component;membrane part;integral to membrane;organelle envelope;mitochondrial membrane;cell;mitochondrial envelope;intracellular membrane-bounded organelle;envelope;mitochondrion;intracellular;cytoplasmic part;cytop				IPR018108;IPR023395;IPR002113;IPR002067;	Mitochondrial substrate/solute carrier;Mitochondrial carrier domain;Adenine nucleotide translocator 1;Mitochondrial carrier protein;
				Q6C9U3	YALI0D08338g	XP_502569.1	Annexin	2	cytosol		molecular_function;binding;cation binding;ion binding;metal ion binding;calcium ion binding;phospholipid binding;anion binding;lipid binding;calcium-dependent phospholipid binding;					IPR018502;IPR001464;IPR018252;IPR009117;	Annexin repeat;Annexin;Annexin repeat, conserved site;Annexin, type fungal XIV;
4.73529	1			Q6C9T4	YALI0D08536g	XP_502578.1	YALI0D08536p	4	cytosol		molecular_function;anion binding;binding;ion binding;lipid binding;phospholipid binding;					IPR011993;IPR001849;	Pleckstrin homology-like domain;Pleckstrin homology domain;
6.85747	1			Q6C9T1	YALI0D08602g	XP_502581.1	YALI0D08602p	2	cytosol							IPR000408;IPR009091;	Regulator of chromosome condensation, RCC1;Regulator of chromosome condensation 1/beta-lactamase-inhibitor protein II;
				Q6C9S3	YALI0D08778g	XP_502589.1	YALI0D08778p	3	nuclear	biological_process;cellular process;metabolic process;cellular metabolic process;	molecular_function;catalytic activity;cofactor binding;binding;coenzyme binding;nucleoside phosphate binding;heterocyclic compound binding;small molecule binding;organic cyclic compound binding;nucleotide binding;					IPR001509;IPR016040;	NAD-dependent epimerase/dehydratase, N-terminal domain;NAD(P)-binding domain;
				Q6C9S0	YALI0D08844g	XP_502592.1	YALI0D08844p	2	nuclear	biological_process;cellular process;metabolic process;cellular metabolic process;	molecular_function;catalytic activity;cofactor binding;binding;coenzyme binding;nucleoside phosphate binding;heterocyclic compound binding;small molecule binding;organic cyclic compound binding;nucleotide binding;					IPR016040;IPR001509;	NAD(P)-binding domain;NAD-dependent epimerase/dehydratase, N-terminal domain;
4.8009	3		1.66667	Q6C9Q2	YALI0D09229g	XP_502610.1	YALI0D09229p	2	nuclear				K15634	gpmB:probable phosphoglycerate mutase [EC:5.4.2.12];gpmB:probable phosphoglycerate mutase [EC:5.4.2.12];gpmB:probable phosphoglycerate mutase [EC:5.4.2.12];gpmB:probable phosphoglycerate mutase [EC:5.4.2.12];gpmB:probable phosphoglycerate mutase [EC:5.4.2	Metabolic pathways - Yarrowia lipolytica ;Biosynthesis of secondary metabolites - Yarrowia lipolytica ;Biosynthesis of antibiotics - Yarrowia lipolytica ;Carbon metabolism - Yarrowia lipolytica ;Biosynthesis of amino acids - Yarrowia lipolytica ;Glycolysi	IPR013078;IPR029033;	Histidine phosphatase superfamily, clade-1;Histidine phosphatase superfamily;
4.46606	9		1.75	Q6C9P6	YALI0D09361g	ACO1	YALI0D09361p	13	mitochondria	aerobic respiration;biological_process;cellular respiration;single-organism metabolic process;cellular process;metabolic process;generation of precursor metabolites and energy;cellular metabolic process;energy derivation by oxidation of organic compounds;	molecular_function;iron-sulfur cluster binding;binding;metal cluster binding;4 iron, 4 sulfur cluster binding;carbon-oxygen lyase activity;hydro-lyase activity;catalytic activity;lyase activity;aconitate hydratase activity;		K01681	ACO:aconitate hydratase [EC:4.2.1.3];ACO:aconitate hydratase [EC:4.2.1.3];ACO:aconitate hydratase [EC:4.2.1.3];ACO:aconitate hydratase [EC:4.2.1.3];ACO:aconitate hydratase [EC:4.2.1.3];ACO:aconitate hydratase [EC:4.2.1.3];ACO:aconitate hydratase [EC:4.2.1	Metabolic pathways - Yarrowia lipolytica ;Biosynthesis of secondary metabolites - Yarrowia lipolytica ;Biosynthesis of antibiotics - Yarrowia lipolytica ;Carbon metabolism - Yarrowia lipolytica ;Biosynthesis of amino acids - Yarrowia lipolytica ;Glyoxylat	IPR006248;IPR000573;IPR018136;IPR001030;IPR015931;IPR015932;IPR015928;	Aconitase, mitochondrial-like;Aconitase A/isopropylmalate dehydratase small subunit, swivel;Aconitase family, 4Fe-4S cluster binding site;Aconitase/3-isopropylmalate dehydratase large subunit, alpha/beta/alpha;Aconitase/3-isopropylmalate dehydratase large
				Q6C9P4	YALI0D09427g	XP_502618.1	YALI0D09427p	5	cytosol	biological_process;single-organism metabolic process;metabolic process;oxidation-reduction process;	nucleoside phosphate binding;molecular_function;binding;heterocyclic compound binding;small molecule binding;organic cyclic compound binding;nucleotide binding;catalytic activity;oxidoreductase activity;		K00218	E1.3.1.33:protochlorophyllide reductase [EC:1.3.1.33];E1.3.1.33:protochlorophyllide reductase [EC:1.3.1.33];E1.3.1.33:protochlorophyllide reductase [EC:1.3.1.33];	Metabolic pathways - Yarrowia lipolytica ;Biosynthesis of secondary metabolites - Yarrowia lipolytica ;Porphyrin and chlorophyll metabolism - Yarrowia lipolytica ;	IPR016040;IPR002198;	NAD(P)-binding domain;Short-chain dehydrogenase/reductase SDR;
				Q6C9M5	YALI0D09933g	XP_502637.1	Alternative oxidase	7	cytosol	biological_process;single-organism metabolic process;cellular process;metabolic process;generation of precursor metabolites and energy;cellular metabolic process;oxidation-reduction process;electron transport chain;multicellular organismal process;single-	molecular_function;oxidoreductase activity, acting on diphenols and related = substances as donors;oxidoreductase activity;catalytic activity;oxidoreductase activity, acting on diphenols and related = substances as donors, oxygen as acceptor;alternative o	membrane;intrinsic to membrane;cellular_component;membrane part;integral to membrane;respiratory chain;				IPR002680;	Alternative oxidase;
				Q6C9M3	YALI0D09977g	XP_502639.1	YALI0D09977p	3	extracellular				K03035	PSMD12:26S proteasome regulatory subunit N5;	Proteasome - Yarrowia lipolytica ;	IPR000717;IPR011991;	Proteasome component (PCI) domain;Winged helix-turn-helix DNA-binding domain;
4.07692	5		3	Q6C9K0	YALI0D10593g	XP_502662.1	YALI0D10593p	3	cytosol		molecular_function;binding;cation binding;ion binding;metal ion binding;magnesium ion binding;nucleoside phosphate binding;coenzyme binding;cofactor binding;nucleotide binding;heterocyclic compound binding;small molecule binding;organic cyclic compound bi		K05824	LYS12:homoisocitrate dehydrogenase [EC:1.1.1.87];LYS12:homoisocitrate dehydrogenase [EC:1.1.1.87];LYS12:homoisocitrate dehydrogenase [EC:1.1.1.87];LYS12:homoisocitrate dehydrogenase [EC:1.1.1.87];LYS12:homoisocitrate dehydrogenase [EC:1.1.1.87];	Metabolic pathways - Yarrowia lipolytica ;Biosynthesis of antibiotics - Yarrowia lipolytica ;Biosynthesis of amino acids - Yarrowia lipolytica ;2-Oxocarboxylic acid metabolism - Yarrowia lipolytica ;Lysine biosynthesis - Yarrowia lipolytica ;	IPR024084;IPR019818;	Isopropylmalate dehydrogenase-like domain;Isocitrate/isopropylmalate dehydrogenase, conserved site;
3.95701	3		2	Q6C9H7	YALI0D11110g	XP_502685.1	YALI0D11110p	2	nuclear	cellular amino acid metabolic process;organonitrogen compound metabolic process;nitrogen compound metabolic process;cellular aromatic compound metabolic process;alpha-amino acid metabolic process;cellular process;aromatic amino acid family metabolic proce	molecular_function;carboxy-lyase activity;carbon-carbon lyase activity;catalytic activity;lyase activity;indole-3-glycerol-phosphate synthase activity;		K01656	TRP3:anthranilate synthase / indole-3-glycerol phosphate synthase [EC:4.1.3.27 4.1.1.48];TRP3:anthranilate synthase / indole-3-glycerol phosphate synthase [EC:4.1.3.27 4.1.1.48];TRP3:anthranilate synthase / indole-3-glycerol phosphate synthase [EC:4.1.3.2	Metabolic pathways - Yarrowia lipolytica ;Biosynthesis of secondary metabolites - Yarrowia lipolytica ;Biosynthesis of amino acids - Yarrowia lipolytica ;Phenylalanine, tyrosine and tryptophan biosynthesis - Yarrowia lipolytica ;	IPR029062;IPR013798;IPR013785;IPR011060;IPR017926;IPR006221;IPR001468;	Class I glutamine amidotransferase-like;Indole-3-glycerol phosphate synthase;Aldolase-type TIM barrel;Ribulose-phosphate binding barrel;Glutamine amidotransferase;Anthranilate synthase/para-aminobenzoate synthase like domain;Indole-3-glycerol phosphate sy
3.94796	10		1.5	Q6C9H5	YALI0D11176g	XP_502687.1	YALI0D11176p	4	nuclear		coenzyme binding;cofactor binding;anion binding;ribonucleotide binding;small molecule binding;ion binding;carbohydrate derivative binding;nucleoside phosphate binding;molecular_function;nucleotide binding;binding;heterocyclic compound binding;organic cycl		K00381	cysI:sulfite reductase (NADPH) hemoprotein beta-component [EC:1.8.1.2];cysI:sulfite reductase (NADPH) hemoprotein beta-component [EC:1.8.1.2];	Metabolic pathways - Yarrowia lipolytica ;Sulfur metabolism - Yarrowia lipolytica ;	IPR005117;IPR009014;IPR006067;IPR006066;IPR001094;IPR029061;IPR029039;IPR008254;	Nitrite/Sulfite reductase ferredoxin-like domain;Transketolase, C-terminal/Pyruvate-ferredoxin oxidoreductase, domain II;Nitrite/sulphite reductase 4Fe-4S domain;Nitrite/sulphite reductase iron-sulphur/sirohaem-binding site;Flavodoxin;Thiamin diphosphate-
4.65837	6		2.4	Q6C9G6	YALI0D11374g	XP_502696.2	Succinate dehydrogenase [ubiquinone] flavoprotein subunit, mitochondrial	2	cytosol	biological_process;single-organism metabolic process;cellular process;metabolic process;generation of precursor metabolites and energy;cellular metabolic process;oxidation-reduction process;electron transport chain;aerobic respiration;cellular respiration	nucleoside phosphate binding;molecular_function;coenzyme binding;cofactor binding;nucleotide binding;anion binding;heterocyclic compound binding;binding;small molecule binding;ion binding;organic cyclic compound binding;flavin adenine dinucleotide binding		K00234	SDHA:succinate dehydrogenase (ubiquinone) flavoprotein subunit [EC:1.3.5.1];SDHA:succinate dehydrogenase (ubiquinone) flavoprotein subunit [EC:1.3.5.1];SDHA:succinate dehydrogenase (ubiquinone) flavoprotein subunit [EC:1.3.5.1];SDHA:succinate dehydrogenas	Metabolic pathways - Yarrowia lipolytica ;Biosynthesis of secondary metabolites - Yarrowia lipolytica ;Biosynthesis of antibiotics - Yarrowia lipolytica ;Carbon metabolism - Yarrowia lipolytica ;Oxidative phosphorylation - Yarrowia lipolytica ;Citrate cyc	IPR003953;IPR003952;IPR011281;IPR014006;IPR015939;IPR027477;	FAD binding domain;Fumarate reductase/succinate dehydrogenase, FAD-binding site;Succinate dehydrogenase, flavoprotein subunit;Succinate dehydrogenase/fumarate reductase, flavoprotein subunit;Fumarate reductase/succinate dehydrogenase flavoprotein-like, C-
				Q6C9G4	YALI0D11418g	XP_502698.1	YALI0D11418p	2	nuclear	biological_process;organic substance catabolic process;metabolic process;catabolic process;macromolecule catabolic process;organic substance metabolic process;macromolecule metabolic process;protein metabolic process;primary metabolic process;protein cata	purine ribonucleotide binding;anion binding;ribonucleotide binding;small molecule binding;ion binding;ribonucleoside binding;purine ribonucleoside triphosphate binding;carbohydrate derivative binding;adenyl ribonucleotide binding;nucleoside phosphate bind	intracellular;cell part;cell;intracellular part;cellular_component;cytoplasm;	K03061	PSMC2:26S proteasome regulatory subunit T1;	Proteasome - Yarrowia lipolytica ;	IPR027417;IPR005937;IPR003593;IPR003959;IPR003960;	P-loop containing nucleoside triphosphate hydrolase;26S proteasome subunit P45;AAA+ ATPase domain;ATPase, AAA-type, core;ATPase, AAA-type, conserved site;
9.28281	3		1.66667	Q6C9E6	YALI0D11814g	XP_502716.1	YALI0D11814p	4	mitochondria				K02139	ATPeFF:F-type H+-transporting ATPase subunit f;ATPeFF:F-type H+-transporting ATPase subunit f;	Metabolic pathways - Yarrowia lipolytica ;Oxidative phosphorylation - Yarrowia lipolytica ;	IPR019727;	ATPase, F0 complex, subunit F, mitochondria, fungi;
				Q6C9C9	YALI0D12210g	XP_502733.1	YALI0D12210p	3	cytosol		purine ribonucleotide binding;anion binding;ribonucleotide binding;small molecule binding;ion binding;ribonucleoside binding;purine ribonucleoside triphosphate binding;carbohydrate derivative binding;adenyl ribonucleotide binding;nucleoside phosphate bind		K12598	MTR4:ATP-dependent RNA helicase DOB1 [EC:3.6.4.13];	RNA degradation - Yarrowia lipolytica ;	IPR027417;IPR025696;IPR012961;IPR014001;IPR011545;IPR001650;	P-loop containing nucleoside triphosphate hydrolase;rRNA-processing arch domain;DSH, C-terminal;Helicase superfamily 1/2, ATP-binding domain;DEAD/DEAH box helicase domain;Helicase, C-terminal;
				Q6C9C2	YALI0D12364g	XP_502740.1	YALI0D12364p	2	nuclear	nitrogen compound metabolic process;cellular aromatic compound metabolic process;cellular response to stimulus;cellular macromolecule metabolic process;cellular process;nucleic acid metabolic process;single-organism process;single-organism cellular proces	molecular_function;binding;heterocyclic compound binding;organic cyclic compound binding;nucleic acid binding;DNA binding;DNA polymerase activity;nucleotidyltransferase activity;catalytic activity;transferase activity;transferase activity, transferring ph		K10981	POL4:DNA polymerase IV [EC:2.7.7.7];	Non-homologous end-joining - Yarrowia lipolytica ;	IPR002008;IPR002054;IPR018944;IPR022312;IPR027421;IPR010996;IPR001357;IPR028207;IPR029398;	DNA polymerase family X, beta-like;DNA-directed DNA polymerase X;DNA polymerase lambda, fingers domain;DNA polymerase family X;DNA polymerase family X lyase domain;DNA polymerase beta-like, N-terminal domain;BRCT domain;DNA polymerase beta, palm domain;DN
				Q6C9B9	YALI0D12408g	XP_502743.1	YALI0D12408p	2	cytosol		nucleoside-triphosphatase regulator activity;molecular_function;small GTPase regulator activity;enzyme regulator activity;GDP-dissociation inhibitor activity;GTPase regulator activity;Rho GDP-dissociation inhibitor activity;	intracellular;cell part;cell;intracellular part;cellular_component;cytoplasm;				IPR000406;IPR024792;IPR014756;	RHO protein GDP dissociation inhibitor;Rho GDP-dissociation inhibitor domain;Immunoglobulin E-set;
				Q6C9B4	YALI0D12518g	XP_502748.1	YALI0D12518p	3	extracellular	cellular macromolecule catabolic process;organic substance catabolic process;cellular macromolecule metabolic process;cellular process;catabolic process;macromolecule catabolic process;modification-dependent macromolecule catabolic process;protein catabol		intracellular;protein complex;catalytic complex;macromolecular complex;cell part;cell;ubiquitin ligase complex;intracellular part;cellular_component;cullin-RING ubiquitin ligase complex;	K03347	CUL1:cullin 1;CUL1:cullin 1;CUL1:cullin 1;	Cell cycle - yeast - Yarrowia lipolytica ;Protein processing in endoplasmic reticulum - Yarrowia lipolytica ;Ubiquitin mediated proteolysis - Yarrowia lipolytica ;	IPR016157;IPR016158;IPR016159;IPR019559;IPR011991;IPR001373;	Cullin, conserved site;Cullin homology;Cullin repeat-like-containing domain;Cullin protein, neddylation domain;Winged helix-turn-helix DNA-binding domain;Cullin, N-terminal;
5.51357	3		3	Q6C985	YALI0D13112g	XP_502777.1	Phosphomannomutase	4	cytosol	monosaccharide biosynthetic process;organic substance biosynthetic process;biosynthetic process;carbohydrate metabolic process;hexose metabolic process;hexose biosynthetic process;carbohydrate biosynthetic process;biological_process;single-organism carboh	molecular_function;intramolecular transferase activity;intramolecular transferase activity, phosphotransferases;catalytic activity;isomerase activity;phosphomannomutase activity;	intracellular;cell part;cell;intracellular part;cellular_component;cytoplasm;	K17497	PMM:phosphomannomutase [EC:5.4.2.8];PMM:phosphomannomutase [EC:5.4.2.8];PMM:phosphomannomutase [EC:5.4.2.8];PMM:phosphomannomutase [EC:5.4.2.8];	Metabolic pathways - Yarrowia lipolytica ;Biosynthesis of secondary metabolites - Yarrowia lipolytica ;Amino sugar and nucleotide sugar metabolism - Yarrowia lipolytica ;Fructose and mannose metabolism - Yarrowia lipolytica ;	IPR023214;IPR006379;IPR005002;	HAD-like domain;HAD-superfamily hydrolase, subfamily IIB;Eukaryotic phosphomannomutase;
5.90724	1			Q6C972	YALI0D13508g	XP_502790.1	YALI0D13508p	2	mitochondria							IPR016135;IPR006575;	Ubiquitin-conjugating enzyme/RWD-like;RWD domain;
[truncated: 284 more rows]
